# Supplementary material for: Molecular footprints of selection effects and whole genome duplication (WGD) events in three blueberry species: detected by transcriptome dataset
Source: BMC Plant Biol. 2020 Jun 3;20:250. doi: 10.1186/s12870-020-02461-w (PMC7268529; doi:10.1186/s12870-020-02461-w)
Supplement: Supplementary file 1 — Additional file 1: Table S1. Statistics of unigenes undergone selection effect in three blueberry species. [file 12870_2020_2461_MOESM1_ESM.xlsx]

## Sheet: Table S1
	Table S1 Statistics of unigenes undergone selection effect in three blueberry species
		T1, T2 and T3 indicate Rabbiteye, Norhtern highbush and Southern highbush blueberry crops, respectively.
		sp: strong positive selection
		wp: weak positive selection
		ng: negative selection

## Sheet: TI-Vs-T2+sp
Sequence	Method	Ka	Ks	Ka/Ks	P-Value(Fisher)	Length	S-Sites	N-Sites	Fold-Sites(0:2:4)	Substitutions	S-Substitutions	N-Substitutions	Fold-S-Substitutions(0:2:4)	Fold-N-Substitutions(0:2:4)	Divergence-Time	Substitution-Rate-Ratio(rTC:rAG:rTA:rCG:rTG:rCA/rCA)	GC(1:2:3)	ML-Score	AICc	Akaike-Weight	Model
Unigene0006754_T1-vs-Unigene0000191_T2	YN	0.153844	0.0353184	4.35592	0.00420985	387	93.1554	293.845	NA	44	3.20399	40.796	NA	NA	0.125314	2.17956:2.17956:1:1:1:1	0.334064(0.337719:0.320175:0.344298)	NA	NA	NA	NA
Unigene0001542_T1-vs-Unigene0019487_T2	YN	0.0865208	0.0239181	3.61738	0.0154226	528	138.645	389.355	NA	35	3.25809	31.7419	NA	NA	0.0700822	2.7836:2.7836:1:1:1:1	0.441756(0.424731:0.47043:0.430108)	NA	NA	NA	NA
Unigene0003209_T1-vs-Unigene0035346_T2	YN	0.171318	0.0703944	2.43368	0.0342465	303	85.2381	217.762	NA	39	5.68401	33.316	NA	NA	0.142927	1.96268:1.96268:1:1:1:1	0.391437(0.481651:0.224771:0.46789)	NA	NA	NA	NA
Unigene0030226_T1-vs-Unigene0004754_T2	YN	0.0575828	0.0104893	5.48969	0.00634637	717	192.008	524.992	NA	31	2	29	NA	NA	0.0449714	3.74673:3.74673:1:1:1:1	0.391876(0.413978:0.345878:0.415771)	NA	NA	NA	NA
Unigene0029373_T1-vs-Unigene0029708_T2	YN	0.117523	0.0410355	2.86393	0.0322791	444	104.387	339.613	NA	41	4.14254	36.8575	NA	NA	0.0995401	3.22124:3.22124:1:1:1:1	0.309272(0.348592:0.306338:0.272887)	NA	NA	NA	NA
Unigene0015964_T1-vs-Unigene0038516_T2	YN	0.123397	1.74065e-05	7089.13	0.00307664	210	51.4307	158.569	NA	18	0.000895215	17.9991	NA	NA	0.0931801	1.57484:1.57484:1:1:1:1	0.467949(0.557692:0.410256:0.435897)	NA	NA	NA	NA
Unigene0017831_T1-vs-Unigene0020380_T2	YN	0.094432	0.0266884	3.53832	0.000249476	1089	281.009	807.991	NA	79	7.34328	71.6567	NA	NA	0.0769512	1.58701:1.58701:1:1:1:1	0.399925(0.439052:0.370203:0.390519)	NA	NA	NA	NA
Unigene0019720_T1-vs-Unigene0028897_T2	YN	0.134828	0.0517428	2.60573	0.00430362	699	177.442	521.558	NA	73	8.78547	64.2145	NA	NA	0.113736	2.41828:2.41828:1:1:1:1	0.395299(0.373397:0.392628:0.419872)	NA	NA	NA	NA
Unigene0024092_T1-vs-Unigene0020825_T2	YN	0.0264444	9.60873e-06	2752.13	0.0397702	456	109.319	346.681	NA	9	0.0010504	8.99895	NA	NA	0.0201071	2:2:1:1:1:1	0.353873(0.380282:0.316901:0.364437)	NA	NA	NA	NA
Unigene0024835_T1-vs-Unigene0027521_T2	YN	0.096426	0.040849	2.36055	0.035878	600	159.239	440.761	NA	46	6.25504	39.745	NA	NA	0.081676	2.5272:2.5272:1:1:1:1	0.405674(0.446809:0.325532:0.444681)	NA	NA	NA	NA
Unigene0038862_T1-vs-Unigene0025551_T2	YN	0.0356065	0.000219452	162.251	0.0250083	549	118.288	430.712	NA	15	0.0259549	14.974	NA	NA	0.0279819	1.16211:1.16211:1:1:1:1	0.405245(0.43401:0.340102:0.441624)	NA	NA	NA	NA
Unigene0030697_T1-vs-Unigene0031039_T2	YN	0.170238	0.0728568	2.33661	0.0143948	480	131.598	348.402	NA	62	9.04808	52.9519	NA	NA	0.143539	2.33065:2.33065:1:1:1:1	0.367424(0.414773:0.255682:0.431818)	NA	NA	NA	NA
Unigene0038188_T1-vs-Unigene0035467_T2	YN	0.0846948	0.0424729	1.99409	0.015489	1128	289.642	838.358	NA	79	11.8829	67.1171	NA	NA	0.0738532	1.56284:1.56284:1:1:1:1	0.317023(0.346085:0.253559:0.351423)	NA	NA	NA	NA
T1	>Unigene0001542					T2	>Unigene0000191
	GCTTTAAATAGCAGCTGCAAAAAGGACATTGGTGTTGGATATATTCACAACTTGTGATTA						GTGCCACGCGGATGTGAAGTATTTGAGATTATCAAAATTCACCTACAGTGAACTTTACTT
	CGAAAGCAAAGGGGGAAGAAAAGGAGGGAGATGGGTTTCTTTTCTAATGGAGTTGAGAGG						CTGAAATTCGTCAATTCAAGGTGTGGAATTTAGATGAAACTGGTGAGATTGAGTTTTTGC
	AGCGAGCTCGTAGCTGGTGATCATGTTTACTGTTGGAGAACTCTTTTTTTTTACAACCAT						CAACATACATTAAGCCTACAGGTATAAATTACTAATACACAAAGGAACAGATAAATAGAA
	CACGGCATTTACATTGGTGATGGTCTAGTTATCCATTTCACGCCGCCCCCCGAAAAATCC						TGACTATACTACAATCACTCAAAATGCAGGGGCGTGGCCATTTCAGCGCGTTTCCTCCAC
	ACGGTTTCAAGTCCTTCTTCCGCTCCCTCATCCGCAGGCCCACACAGAAGTACTTGTCCA						ATGGGCGTGATTCTGTATTGGGAGAGGGGAACGGAGGGTGTCTATTACCTCCATTGAGCT
	AATGACCCTCGTTGCGGGAGTCGAAAACCCGGGAGCGGGGTAACCATCTCTTGCTTGGAC						ACTATAACTTGCAGGAGAAACAGGTTGTCGGGCATGGCCATTTCTTTCAACTGAACGATG
	TGCTTCATAGGAAAAGATTCCTTGTGCCGTTATGAATACGGCGTCTCGAAATTTGTTTTT						GTATTGAATCAGTGAAGCTGCAACATGTCTTCTCAAACTACTAGCACTTTCTGGCTGTAG
	TCCATGTCTCGAAGTGGTACATGCTCAGAGGTTCAATCCGACCCGGGAAGCGCCGTGATC						ATATCTTCAGTAGTAACGTGCCTCCCGCTATGTATCGCTATTACCCAAGCATCCACAAGC
	CAGAGGGCAAAATATCTGTTCGAAAATGGATTTGGAAAATATGACTTGGTGGATAAAAAC						CTTTGCGCTTCCTCGTGGGTGTAAATGTGTCTTGAACTTCCAGGTATGTCATCAGATTTT
	TGCGAGAATTTTGCTAACTATTGCAAAACAGGGATTTTAATAGTATTTAATGACAAGACA						GTCTCTCGCAGCCGCAATGATTGATATCATGACGATCCAAACCAAAGTTTTTGCGAGGCA
	GTCATGATACCAAGGAGCAGTCAAATTGGTACTTCATATTTTCTTGAAGACATCATTGAA						AGAGGTACTGTAAAGGGTGAAAAACTTCTGTCGTAAAAAAGACTTCAAGATCCGAGGGTT
	ATATGTGGAAAAGTTATTAAGGTACCGGTCGAGGACATGGACAAGTTCCATGGTCGACTA						CGGAGTGGCAACCAAAATCGATGAATGCCCAGTTACATTCTTTGAATAACAACACCTCAT
	GTGAGGTCGATTTAATCCTACACCAAGGTGAAATTGATCTATGAATAGTTGGTTCATCAT						AGCGATCAGTTATCTTACTAGCAAACGCTGCCTGAATGTCACAGGTAAAAGGGGTAGCTT
	GCTGAGGACCGCGTTATAATAAAGTGTGTTATAAATAACTGCATGGGTTCTGGTCCCTTC						TCAAAAAAGGAAAGGCTTCATTGATGGTACAGACCCGGACAAGGCTATAGTTTCTAGAAC
	GAGACTACCTCAAAGCAGGGTCTATTCTGTTGTACTAATTTCATATTTTCGCCCTT						TATAGGATATAGTAGCACACTTGTCGTATTTGAAGAGGAAAACTTCATTAGGTATCCACG
							ATTCAAAGGCAGCGTCTACGCCACTTTTGAACCGAGTCCGTCGCAAGGAAGAGAACATCT
	>Unigene0003209						CACTGATTAGTTTTATGTCATGACTCGCGTTTGAACCATAGTTAAT
	GCAACCACTCCCAGAACTAGGACAAGAAGTTGAATCCTTCTACAAACTGTGGTACATTCT
	TGTTGCGGGTTGTGACCAATTGGTGTATGTATTTGCCTTTTATATCTTTCGTCAGTTACA						>Unigene0004754
	GCATCTGAAACGACTCGGCGTAAGATATTGTGAGAACCTGGAGGTGATAGTCTCAAAGGA						TATCTGATGAAGTACAAAACTCATATGCAGTAATATCCCAATAAATAATTAAAAAAAGGA
	ACTAAAGGAGAAAGAAGTGATCCACAATGATATTGTGTTCCCTCAGTTGAAGACTCTGTA						AATGCAATCATCCACAACAATTGGACTAATTTTTGAGTAATTCCGCTGCAAGCACAATCC
	CCTTTGGTGGTTACCTAATCTCAAAAGATTTTGTAGTAAAACGCAACTTTTCTTCTCGGA						AGCCAGTGGGATCTCCAAACAGAACACCAACTATTATCTTAAGAATTGCGGTTAACATCT
	CAAGGATGTCTTCCCAGTGTTGAAGGATATAAGACTCACTAATGAGTTAAAATTTCTCCA						TCGAAAACCGTCTACCACCTCTGCCACCACTTCCATTCGATTTAGCCACATGCCTCAAAT
	AAATGGGACTTCTACGAAAGAGGAATGTGGTACAAGTGGCAAAGAAAATGACGATAATGG						TCACTTTTTCCAGCGCCTTAGAAGTACCATCATTGTCGTCATCATCATCGTTACGAACCA
	TGAAGAAGACTGAAGATCATAATAAAGGCAATTACTTGCACAACTATAATAACAGGAGAC						AGGCCCCTCTCTTCCAAGCCTCAAGCACGATTTGAAATACACAGTACACATGGCAGTAAA
	TGTATGTTGAGTTCAAAGTTGCGGGGAGACAAAACTGCGTTGGAGTAGCCTCATGCATCC						ACTCGTTAGGCTCTGAAACATACCACCAACCCGGTACTTTTTTCTCCGCGAGCTGGCTAT
							GCAGTTTCTCTTTACACCAAAAGCATCTTTCTTTGACGTTTTTGCTGATCAGCACAAAGT
	>Unigene0006754						CCATGCCATCGGAGCGCAATTGCTTTGGCAGGTTGCCACAACGTGGATGCAAATCCCAAT
	CCCAACCCCAACCCCAAACCCAAACCCAAGCCGACATCGACCGCATCAACTATTATTTTG						CGTGCACTTTGCAGTGATAGGAACAGCCGTAGATTCTCGTCCCGCATGCATCACAAATTC
	GCACTGGCCCTGGCACTTTCGCCGGCGGTGAGAGCTACATAGATGCTGCATTTCGTTCCT						TTCTATAATTGTCACATTCATCACAAATTCTTCTACATTCAAGAGGTTTCTCACGAAATT
	CTGAGGGTAAAGCCTATATATTCATGAGGAACGAATATGTGTTGTTAGACTATTCTAAAG						CGAAGGTGGATCCTGGGAAAAGCTCGTGGGTAATCTCGTGTTTCGGGTTCATGCACTCCT
	GCGTCGCACTCGCCACAGTGGAGGAGGGACCCCTACCCATCTGCAAAAGATTTTCATTCC						TGTGGATATCATAGACACAGAACTTGCATCTATATCCCAATGTAAACCCATCTTCCTTGC
	TCAAGAACACACCCTTTATAGAATATGGATTAGATGCTGCTTTTGGGTGTGGTGAGAATA						ATCTCCTACATTTGAACGGATCGTTGTAGCTTTTTGGCTCAAGCTTATGATCGTGCACTA
	AAGCAATCATCTTTTGTAGAAATCAATGTGCAAGGATTGACTATGGTTCAAACCCGAGTC						GGTAGCAATCATGAACTTTTATTGCCATCGGTTTGCTGATGTGATCTGATGGAAATTAGA
	ATGACATAAAACTAATCAGTGAGATGTTCCCTTCCTTGAGACGGACTCGGTTCAAAAGTG						ATGATACACCATGTTAAATCCAACAAAAGCTTGTGAAGAATTGCACATATGAAAAAGGAA
	GCGTAGACGCTGCCCTTGAATCGTGGATACCTAATGAAGTTTTCCTCTTCAAAGACGACA						GGCTTTGGGATGAGGCGTTCTAGTTACTTACCAAAATTTTTTGACACACCCAAACATACA
	AGTGTGCTACTATAAACTATAGTACTAAAAAATGCAGCCTTGTCGGCCACATCTGTACCA						TGCGAATTCAAGTAGAAACTTTGATCATTCGGGGAAAAAAAAGAGTAGAAAATTTGATGT
	TCAGTGAAGCCTTTCCTTTTTTGAAAGGTACCCCTTTTACCTGTGACATTGAGGCAGCGT						TACCTGGAGGCGTTTTGGCCACCTTATGTTGATCACCGAATTCCCGATCTGGTTTGGTTG
	TTGCTGGTAGGAGAACTGATGATAGCTATGAGGTGTTCTTGTTCAAAGAACGTAACTGGG						GGCTTATGTAATTAATCACAATTATACCTAGAAGCAGTAGGGCGACCAGTTGATATCGCC
	CATGGGTCAATTTTGGTTGCTCCTTCATATCCTCGGATCCTGATGTCTTTTGTGGGAAAG						ATATGTAATTAATCACAATTATACCTAGAAGCAGTAGGGCGACCAGTTGAACAACAAATT
	AAGTTTTTCCCCCTTTAAAGAACCTCTTGCCTCGCCAAAACTTTGGTTTGGATCGTCATG						CCGAAACTGGTTTGGGTGGGCTTTCTTCTTCTTTCCCCCAGAGCTCGGCACGTTTGTTCA
	ATATCAATCATTGCGGCTGTGAGAGTGACACAGAATCTGATGACATACCTGGAAGTTCAA						TATTCGTTTTAAGCTCCGCTATTACTGTTTCTGGGTCCACATTTCCTGAAATTCTTACCT
	GACACATTTTCACCCACGAGGAAGCGCAATGGGTCGGGGAGGCTTGGTTAAAAGCGATAC						TCCCCTGTTCTTGATCTATTATTTCTACTGAATCCACCCCTTTAATCTTCTTCACGCAAT
	GCAGCGGGAGGCGCGTAACTACTGTAGATATCTATAGAGAAATAATG						TCTTCACGCGTTTCGCACAATCATCGGAATGGAGAGACAGCTTCAGGACAAAAGTCCTCG
	>Unigene0006755						GCTCATTCTTTGTGTACCCCATAACAAAAGCTTGTTGTGAAATTCCTTTCCTAGGTAGCC
	ATTATTTGATCAGGCAATACCTGTTGAATTGCACAAAGATTTATACCCTTCCATCAGTTC						GAGAAGCCTTTGAAGTACTTTGGAACCTTTCGCCGGAAGAGCTCGTGAGCAAAGAGGAGA
	CATGTCTTGGTTGGGGTTCAGTAATAGTATACTCCAATGATGATTGCTCGAACGTCAGGT						GGTGATTTTTACCGAAGTG
	CAACCTGGTCCGAACCTAGTTGCAGGAAATGTGAAGAAAAAGACAACTACTGCAGATTGA
	GTAGTAGGAATAACAGCAAAAACCATGAAACCAAATGCTTTGAGCCACCAAGTTGTAAGA						>Unigene0019487
	AATGTACAGAAAGAGGCAAGAATTGCACATTGATTAGTGGCTATAACAGTGAGAAGAATG						AAAAAACAAGGTGCACAGTGAAACATGCAGTTATTTATAACACACTTTATTATAACGCGG
	ATACCGAATGCTTTGACAATGATATCCCTACATTTTATGAGCCAGAGCCACCAAGAGGTG						TCCTCAGCATGATGAACCAACTAATTCATAGATCAATTTCACCTTGGTGTAGGATTAAAT
	AAAAAAGAAACCCACTTGTTAAAGGTCTGATCCCACCTGGCATTTTTCTTCTTGTGGTTC						CGACCTCACTAGTCGTCTAGTCGACCATGGAACTTGTCCATGTCCTCGACAGGTACCTTA
	TCGTCATAGCTACATATTTTGCCCGCAGATCAAACAGATTAAAGAAAGAGGATCAAGTAA						ATAACTTTTCCAAATATGCCATCAAGAAGATCTGGAAACACTCCTAGCACCAAAGTGATC
	AGGTTGAATTTTTTTTAGAGAATTACAGAGCTCTCAAGCCTACGAGGTACACATATGCTG						CAAGCACGAATTTGACCGCTCCTTGGCATCCTGACTGTCTTGTCATCAATTACTATTAAA
	AGATAAAGAAAATTACTCATAATTTCAAGGACAAACTAGGCCAAGGAGGT						ATCCCTGTTTTGCAATAGCTAGCAAAATTCTCGCAGTTGTTATCCACCAAGTTATATTTT
							CCAAATCCATTTTCGAACAGATAGTTTGCCCTCTGGACCACGGCGCTTCCCGGGTCGGAT
	>Unigene0017831						TGAACATGTGAGCATGTACCACCTCGGAGTCGAGACATGGAAAAAAATTTCGAGACGCCG
	GTATATAAGATTAGAAGATACAGGCTGGATTGAGAGGCAATCCTTTAAGCCATAGTGATA						TATTTATAACGGCACAAGGAATCTTTTCCTATGAAGCAGTCCAAGCAAGAGATGGTTACC
	TTCCAGTTCTTCAGTATACGGTATAGCATCTGCAGGCGCAGGCGTTTCCTCTGAAGGTGT						CCGCTCCCGGATTTTCGACTCCCGCAACGAGGGTGATTTGTTGGACAAGTTGTGTGTGGG
	GACACGCGAAAGATGTTCAAACCCGAATCGAACAAATTTTCGATATTGACAAGGACCGTA						CCTGCGGATGAGAGAGCGGAAGAAGGACTTGAAGCCGTGAATTTTTCCGGGGGCGACGTG
	TATACAGAAAAAAATGAGCAACAAATCAAAAGTACTAAGCTCCCAAAAACTCCAGCATTC						AAATGGATAACTAGACCATCACCAATGTAAATGCCGTGATGAGAGTAACTCCAAAGAGTT
	TTCTCCTTGGGGAATATGATTGGCAATGAGAACCCATAGCTAATTGTCATGAAAATTAGG						CTCCAACAGTAAATATGATCACCAGCTACGATCTCGCTCCTTTTAACTCCATTAGAAAAG
	GAACCATAGAGCGGCAAAAAAACTCTGAAAGGAAGGACAAGTATGATCATGGCGATTGAG						AAATCCATCTCCCTCCTTTTCTTCCCCCTTTGCTTTCGTAATCACAAGTTGTGAATATAT
	CCAATAAAAGCGACGGTGTTCGACATATAGAACGAAAGCAAATTATACCGGGTGTCAGCG						CCAACACCAATGTCCTTTTTGCAGCTGCTATTTAAAGCAATAGCTGGCGTCCCAAG
	CCACCGCCACCGCCTCCTCCTGGGGGGCTCAATATAACTTGAAAGGTTGCTGCCGTTATC
	AGCGCAGCTACCACTAATGCATCGTTCCTCATTTCCATTGAGAACGCTTCTCGCCAAAAA						>Unigene0020380
	TATAATTCTCGAAGCGTACTTTCCAGACCTGTCTCTGGCGATTTCAAAAAGTCAACAGTA						TTTCTTTATGAGATAACTTTTAAATTACGCAATTCAATTAGCATAACTAATTTCTTTGCT
	TAGCTATCGTCATTAGCAAGCGATGAACTTTCCGAAGCTCCATTACGGCGTAAAATACTC						TGTCCTTTTTGTTTTTCTGGGCCAGAATCATTCATCATCACTACCGATTAAAATGGATCC
	TTGATTTCTGATGTCACTGGACCAGTGGCAAGTCTTGCGGCAACGTCTGCGGCTGTGGCG						GAATTCGATGGAGGCAGCTGAAACACAAAATATCAACGCCTTATATGAAGCAATAGCGTC
	CCATCCAAATTCCTATAATTCACAAACAATCTGAAGGGAGTGCTGCCATTTTTGCATCCT						GGATCCATACATTTTTGACAAAGCAGATAGAATTCCTTTTGTTAATACTCCTCTTCACGT
	CCAACTACAGACTCCACAATATTAGGCATTGAAGTGGACACCGCTGTGTGCAGAATAGTG						AGCCGCATCAACTGGGCAGACACGTTTGGCAATAGAAATCAGGAACTTAAAGCCATCACT
	TTGCCTCTCCCATCTTGGATATATTTCACCTGATGCTTACGAATCCTGCGAATCCCTCCC						CAGTTTGAAGTTGAACCAAGATGGTCTAAGCCCTTTGCACCTGGCAGTGTTAAAGGGGCA
	ATCAGGACTTCCAAAGCTATCACATTGCATTTTTTCACTGCAATGTGTAGAGCAGTCTCA						CTCTGAGACTGTGAAAGGGCTTATCAAGTTGGACAAAGATCTCGTAAGGGTCAAAGGAAG
	CCTCGAGCATTCAAGTCCTCAATTGATTCAGGGCAAGCCAACAAAAACTCAGCTAAGATA						AGAAATGCTCACTCCTTTGCACTACGCGATAGAAACAGATGATCGCGTTGATATCTTAGC
	TCAACGCGATCATCTGTTTCTATCGCGTAGTGCAAAGGAGTGAGCATTTCTCTTCCTTTG						TGAGTTTTTGTTGGCTTGCCCTGAATCAATTGAGGACTCGAATGCTCGAGGTGAGACTGC
	ACCCTTATGAGATCTTTGTCCAATTTGATAAGCCCTTTCACAGTCTCAGAGTGCCCCTTT						TCTACACATTGCAGTGAAAAAATGCAATGTGATAGCTTTGGAAGTCCTGACGGGAGGGAT
	AACACTGCCAGGTGCAAAGGGCTTAGACCATCTATGTTCAACTTCAAACCGAGTGATGGC						TCGCAGGATTCGTAAGCATCGGGTGAAATATATCCAAGATGGGAGAGGCAACACTATTCT
	TTTAAGTTCCTGATTTCTATTGCCAAACGCGTCCGCCCAGTTGATGCGGCTACGTGAAGA						GCACACAGCGGTGTCCACTTCAATGCCTAATATTGTGGAGTCTGTAGTTCAAGGATACAA
	GGAGTATTATCAAAAGGAATTTTATCTGCTTTGTCAAAAATGTATGGATCCAACGCTATT						TCTGAAGGTGAATTATAGGAATTTGGAGGGCGCCACAGCCGCAGACGTGGCCGCAGGACT
	GCTTCATATAAGGCGTTGATATTTTGTGTTTCAACTGCCTCCATCGAATTCGGATCCATT						TGCCCCTTGTCCACCGAGATCAGAAATCGAGAGCATTTTACGCCGTAATGGAGCTTCGAA
	TTAATCGGTAGTGATGATGAATGATTCTTTCTGCCTGATTGTTTTCTTTCT						AAGTTCATCGCTTGCTAATGACGATAGCTATACTGTTGACTTTTTGAAATCGCCAGAGAC
							ATGTCTGGAAATTACGCTTCGAATATTATATCTTTGGCGAGAAGCGTTCTCAATGGAAAT
	>Unigene0019720						GAGGAACGCTGTATTAGTGGTAGCTGCGCTGATAACGGCAGCAACCTTTCAAGTTATATC
	TCGACATTAACTGCACTTTTTCTGACCCTCCAAAGGCCTTCATAAGCACGGGGAACGTCG						GAACCCCCCAGAAGGAGGCGGTGGCGACAAAAGTGGCAACTTTTCAAGTTATATTGAACC
	AGGTCCTATCTATCTCGCAAACCCAGGTCCGGGTCCGAAACAACGTTGCTAGAGCGTGCT						CCCCACATCGCCTATAGTTGGTCCAACTGAAACCTGGAATCTTTTGATTCTGTTCTATAC
	ACAACGAGGCCGGAGCCCTGACCAAACCTTTGCCGGCTTGGACCTACTTGGGGGACCCGG						GTGGAACACCTTCGCTTTTCTTGGCTCAATCGCCATGATCATACTTATCCTTCCTTTCAG
	GCGCGTACCCATACACGTTTTCGGTCGTGGTGAATAAGTTCACGGTCGTCGGCTGCGATG						AGTTTTTGCGCCGCTCTATTTTTCCCTAATTTGTATGACATGTAGCTATGCGATCTCATT
	ACTACGCCTGGATCTTGGGGACTTTTCGAGGCAGGAAGCTCAATAGTGGATGTATGTCCC						GCCAATCATATTCCACAGCAAGAAGTATGCTGGAGTTTTTGGGTACTTAGTAAGTTTTAT
	AATGCACGAGAACGGACGTGAGTAATGAGACAGGATACTGCCAAACCGATATTCCAAAGG						TTGTTGCTCATTTTTTATTGCATTTTATGTCCTTGTCAATATCGAATATGTGTTCGATTG
	GGCTGACGTATTACAATATTACCCTTGCTAGCGTTTTCAATCATACCGGCGAGGTTTCGT						GCATTGGAAAATCTTTCGCGTGTCACACCTTCAGAGGAAACGCCTGCAGATGCTATACCG
	CATTTAACCCCTGTAGCTATGCATTTCTGGGGGACAAGGATAGCTTTAAGTTCAACGGTA						TATACTGAAGAACTGAATATCATTATGCCTTAAAGGATTGCCTCTCAATCCAGCCTGTAT
	CATCAGATTTTTTGAACCACAGCAATTTCATGAACCGAACCCTGAATAACGTACCCATAG						CTTCTAATCTTATATACGGAACTGAAAGTCGGCCCTTTTTTT
	TACTAGATTATGTTGTTGGTCGCAACCAGACTTGTGATGAAGCCCGGAACTCAAATAAAT
	TGTTATGCCTGGATAATGCTTCGTGTAATGATTCAGATAGTGGTTATGGAGGATATCTTT						>Unigene0020825
	GCAGCTGCAATAAAGGTTACAAGGGCAATCCTTATCTCAGTCCTGGATGCACAGATATTG						TGATTAGCCTTCCGGCTGTTTGCGATTTTCTGTACAATAAAGGATCAAAATGAATGCCAT
	ATGAGTGTGCAAATCCCGACCTCAATGGCTGCGATAAAGTGAATGGATTTTGCCGCAATA						TTGGTAAGACAGAATGAACTCCACCGGCCATGAGTATACTACAGGCAACCGAGTTGATGC
	CTCCAGGAAATTATTCTTGCTATTGTAATCCTCATTACGATGGCGATGGAAAATCTTGCA						ATTCTCTCTCGTACAATTTTATGGTGAATCCATCTATTACCTTGCCATTCGTAACAAAAT
	CTCCGGAGGCCTCACAATCCCCACAATTCCCAGTGATCAAGTTCTCTCTAGGATTAA						CTTCGCCCCCACCATATCTCCAATTAGAAGCTCGTCGGGTATCATTACTCCACCTCTGTT
							CGCTTTCGTTTGCTGACATAAGGCTGTATCTCAATAGACGTCTCTGACTGAGTTTCACCC
	>Unigene0024092						TGTTGGGAGTTTTTGTTCTCCACTTGAAATTCTTTTCTAGATTCTTTTCTGGTACCTGAT
	AATGCCACTTCGAGAATTACGAGGACACGCGTACTTACCCCTCCTACCCCTCCATTACCA						TGCCAAACTCGGCCGAAATTAGGGAGCCAGTTAACATCAAAATTGTCGGTGGCAATCTCT
	GTGTAGACATTGCCATGGCAATTGCCACCGTTGGTAACAAAAGACTGTTGGCTATCCATG						CCTCGCTTCTCCATCTCCAGCTCGATCTTTCTCTTCTCAGCCCAAGCCGCTCCCACTCGT
	TAACCTGTTAAATGCTGCAAGCCCCATGGATTTGAATGGAATTGTGACCCCGCTGGCAAA						TTTGGATTCAGCTTTTGGGACTTTCCAGACTTTTTGAGAGAAGAAGCGAGATTACTTGAT
	CATGAACTAGCGTCATGCACATGATAGCCAACCTCTGTGACTTCAGATAATACTGAATGG						CCAAATCCTTGTTTACTTTTACCCTTTCGTAGATTTTCTTCATTTACATCAAACCAAGGA
	GAAACCTGGCATCTCTCATTCGTGTAACTTTGTAAAGGCATAACACTATTGGGAAAACTT						GGTGGTGCCCCAGAATGTACATTTCCTTTAGCATCTTGAACGATCCCAGAGATCTGAGTG
	GATCCAAGAAAGTGATTAGAATTTTTCTCAAAACTATTTATACATTCAGAGATCAGTTCA						AGATTATGCAAACCCTGAGAACTGCTCTCTCGATTAACCATTGTTTCGACTGGATGTGCC
	TTGTGGATATCATTTGAAGGTCCAATTAAAGGTCTGTGCGATCCATCACGAGTAGCTTCA						TGGTACATCCCTCCATTACCAGTGTAGACATTGCCTGGGCAATTGCCACCGTTAGTAACA
	CTTTTAAGAGATGTGCACTTCTTCTCCCACTTTGCTAGATCTGCCTCTGAAATCCTAAAG						AAAGACTGTTGGCTATCCATGTAACCTGTTAAATGCTGCAAGCCCCATGGATTTGAATGA
	GAATCCACTTGATCCATCCCACCACCATGCTTCCATAGAAAATTCTTTAGATTCTTCAAA						AATTGTGTCCCCGCTGGCAAACATGAACAAGCGTCATGCACATGATGGCCAACCTCTGTG
	TGATCCGCACTTGCCAGGTGATTAATTGCATTACCACAGGCGAAAGAGCTACCGAGTTCA						ACTTCAGATAATACTGAATGGGAAACCTGGCATCTCTCATTCCATTTGAAGGTCCAATTA
	TCGAAGTCGGAATCGCAGAACGCGCACCAGAGTCGATTGCGAGCGGCGTGTTCGGGTCGA						AAGGTCTGTGCGATCCATCACGAGTAGCTTCACTTCTAAGAGATGTGCACTTCTTCTCCC
	AGAGGGGTAGGGTTTTTGAGGAAGAATTTGATGTCGGAGAGTTTTTGCTGGAACCGAGAG						ACTTTGCTAGATCTGCCTCTGAAATCCTAAAGGAATCCACTTGATCCATCCCACCACCAT
	AGGAAAGAGGAGAGAGACTTGACGTGGTTGGGGAAGTACTTGTGCCGACGGCCTTGGTCG						GCTTCCATAGAAAATTCTTTAGATTCTTCAAATGATCCGCACTTGCCAGGTGATTAATTG
	TGATTCAGCCTGCAAACTTTGCAGAACTCGAATTGGTCATCGGTTTTCTTCTTCTTCGTC						CATTACCACAGGCGAAAGAGCTACCGAGTTCATCGAAGTCGGAATCGCAGAACGCGCACC
	TTACTATTGATGGAGCTTTGGTTCTCAGTCATGGCGGGATTAGGGTTA						AGAGTCGATTGCGAGCGGCGTGTTCGGGTCGAAGAGGGGTAGGGTTTTTGAGGAAGAATT
							TGACGTCGGAGAGTTTTTGCTGGAACCGAGAGAGGAAAGAGGAGAGAGACTTGACGTGGT
							TGGGGAAGTACTTGTGCCGACGGCCTTGGTCGTGATTCAGCCTGCAAACTTTGCAGAACT
	>Unigene0024835						CGAATTGGTCATCGGTTTTCTTCTTCTTCGTCTTACTATTGATGGAGCTTTGGTTCTCAG
	ATATATTCCTTTGTGGAGAATGTCAACTCGTTGTTCTTTTGATTTGATCATTTTCGCTTC						TCATGGCGGGATTAGGGTTAG
	ATTTTCACTTATCCTAATTTTTCTTGGCTAGGAGCCAAGATGAACAAACAAGGGGGAAGG
	ACTCGAAGGGAAAAGAAATAGCAGGAATCAGTAGAAGGACACGGCCCCAACTGAATTTCC						>Unigene0027521
	TAGCGATTCTTGCCGACTACAAGTTAACTCTTGACGCTTCTTGTCGCGAAGAGCTCTGTC						CATGCATGTCTCGAAATGAAAGGTTTGTTACACAGCAAAGATAAATTGAGATGTTGATGT
	AGAAGCTCTATGACGGTGTTTACTCAAAGAATAATCAACGGAAGTACTTTGTTGATAAGG						GGTTTAACTTGGGAACACGATATAAGCTAAAATATCCCTACAAAGATAATCGCATAACAA
	AGTCAAACAAGAATTGCTTTGTGCTATTCGCAAGAGAACTCTTTATCAAACATAGTGAAA						ATGTACCTGGGATTACTAAGCTAACAATTAGCTAAATTCAATCACAAATGCGTTCACCTA
	GTCCTCAATATTGGCGATGGATTAAAGAAGAGGAAGCGAGTGGGGAAGTCATTGAAGTGG						CACAACCCAAAGTAGGCATTTGACATCCCTTGCTATCTATCAAGTATTAAAGCTAAAATA
	CAGGGCTATCAGAAGTATGGTGGTTAGGTATCACAGGCACTATCCGAACCATTGACCTCT						GCATCCCAAATTTCATATTGCTACTTCTTAGGTCGAATGATAACACATTTCACGGCAAGT
	CACCCGGAACTATGTACGAAATTGTGTTCGTTGTGAAAAAAATGGACAGCTTCTCAAACT						CCTGCCTTGCTATCGGCCACATCATGGTTCCTCAGGGCGAATTCCATGATTCCAACGCAC
	TCAGTTTTGATCTTATCCTCAAACGACCCCAGCACTCGAATTTATTGACGCACTCTGCAA						TTTGGTGACATCATGAACTCATCTACCAAGATCTCAAACCATTTTCCCGAAGGCTTTTGT
	GTTTAGAACAAATGCCTTCGGGAAAATGGCTTGAGATCTTGGTAGATGAGTTCATGATGT						TCTAAACTTGCAGAGTGCGTCAATAAATTCGAGTGCTGGGGTCGTTTGAGGATAAGATCA
	CACCAAAGTGCGTTGGAATCATGGAATTCACCCTGACGAACCATGATGGGAGCTATAGCA						AAACTGAAGTTTGAGTAGCTGTCCATTTTTTTCACAATGAACACAATTTCGTACATAGTT
	AGAAAGGACTTGCCGTGAAATGTGCCATCATTCGACCTAAGAAGTAGCAATATGAAATTT						CCGGGTGAGAGATCAATGGTTCGGATAGTGCCTGTGATACCTAACCACCATACTCCTAAT
	GGGATGCTATTTTAGCTTTAATACTTGATAGATAGCAAGGGATGTCAAATGCCTACTTTG						AGCTCTGCCACTTCAATGACTTCCCCACTTGCTTCGTTTTTTTCTTCAATCCATTGCCAA
	GGTTGTGTAGGTGAACGCATTTGTGATTGAATTTAGCTAATTGTTAGCTTAGTAATCCCA						TATCTACTATGTTCAGCATGTTTGATAAAGAGTTCTCTTGCGAATAGCACGAAGCAATTC
	GGTACATTTGTTATG						TTGTTTGACTCCTTATCAACAAAGTACTTCAGTCGATTGGGCTTTGCCTTTAAGTAAACA
							CCGTCATAGAGCTTCTGACAGAGCTCTTCGCGACAAGAAGCGCCAAGAGTTACGCCGTAG
	Unigene0030226						TCGTCAAGAATCGCTAGGTAATTCAGTTGGGGCCATGTCCTTCTACTGATTCCTGCTATT
	TTCGCTTCCGTTCAGGTGCTCTTCCGGCGAAAGGTTCCAACGTACTTCAAAGGCTTCTCG						TCCTTTCCCTTCGAGTCTTTCCCCCTTGTTTGTTCATCTTGGCTCAGGTCCATCTGACTC
	GCTATACCTAATTCTGAATTAACAGGGAAAGGAATTTCACTACAAGCTTTTGTTGGATTT						GAGTCGTCGGCAAAGTGATCGAGATCCATTGGTTCGTGACTGAAGTGC
	AACATGGGGTACACAGAGAATAAGCCGAGGACTTTCGTCCTAAAGATGTATCTCCATGGC
	GAAAATAATGCGAAAGAAGTGAAGAAGTTAGTGCTGAAGATTAATGGGGTGGATTCAGTA						>Unigene0028897
	GACGTAATAGATCAAGAAGTAGGGAAGGTAGGGAAGGTAAGAATTTCAGGAAATGTGGAG						GCTTAATCCTAGAGAGAATTTGATCACTGGGAATTGTGAGGCTTGTGAGGCCTCCGGAGT
	CCACAAACAGTGATAGAGAAGCTTAAAAAGCATATGACAAAACATGCTGAGCTCTTGGTG						GCAAGATTTTCCATCGCCATAGTGATAAGGATTACAAGAGCAGGAATAACTTCCTGGAGT
	GAAGATGAAGAAAGCCCATCCAAAATTAAAGACCAGGAGATGCAGATTGTGCACAAATCA						ATTGTAGCAAGTTCCATTCACTTTATTGCAGTCATTGAGGTTGGGATCTTCACATTCATT
	GTTCGGGAATCCGTTGATCAATGGAAGGTGGCCAAATTTCCTCCAGAAAATGTGGACCCA						AATATCTTCGCATCCAGGGCTGAGATAAGGATTGCCCTTGTAACCTTGATTGCAGCTGCA
	GAAACAGAGAAGGTTAAAGTGAGCAAGAGAAAACATGGTGAGCTCTTGGGGAAAGATAAA						AAGATATCCTCCACTATTTGTATCATTACACGAAGCATTATCCTGGCATTTCGATGTATT
	CAAAGCCCACCCAAACGAGATCAAGAATCCGTTGATCAACGTACGGTGGCCAAAACGCCT						TGAGATCTGGGCTTCAGCACAAGTCTGGTTGCGAGGGTGACCAACAGCATAATCTAGTAC
	CCAGAAAATGTGGACCCAGAAACAGAGAAGGTTAAAGTGAGCAAGAGAAAACATGGTGAG						TATGGGTACGTTATACGTGGTTCGGTTCATGAAATTGGTGTCCCTAAAATCTGACATTCC
	CTCTTGGGGAAAGATAAACAAAGCCCACCCAAACGAGTTCACGAATCCGTTCATCAACGT						GTTGAACTTAAATCTATCCTTCTCCCCCAGAAATGCATAGCTACAGGGGTTAAATGACAA
	AAGGTGGCCAAAATGCCTCCAGAAATTGTGGACCCACAAACAGAGGAGGTTAAAAAGTGC						AACCTGGGCATGATTGTCAAAGCTATAAAGGGAAATATTGTAATACGTCAGCCCCTTTGG
	AAGAAAAACCATACGCTTGAGCTAAAAAAGTACAACAAACCGTTCAAATGTAGCAGATGC						AATATCGGTTTGACAGTACCCTGTTCCTGTCTCATTACTCACGCCCTTACTGCTGGAGCA
	AAGGAAGATGGGTTTACATTGGGATATGGATGCAAGCCCTGTGACTATGATCTCCACAAG						TTGGGACATACATCCACTACTGAGGTTCCTGCCTCCAAAAGTCCCCTTGATCCAAGCGTA
	GAGTGCTTGAACCCGAAACCCGAGATTACCCACGAGCTTTTCCCAAAATCCACCTTCGAA						GTCATCGCAGCCGACGACCGTGAACTTATTCGCCACCTCCGAAAACGTGTATGGGGACAC
	TTTCGTGAGGAACCTCTTGAATGTAGAAGAATTTGTGTTGAATGTGACAATCATAGAAGA						GCCCGGGTCCCCCAAGTTGACCCAAGCCTCCAGGTCAGATTCAGTCACGG
	ATTTGTCATGCATGCGGGACGAGAATCTACGGCTGTTCCTATCACTGCGAAGCACGCGGT						>Unigene0028898
	TTGGATTTGCATCCACGTTGTGGCAACCTGCCAAAGCAATTGCGCTCCGATGGCATGGAC						AGGTGTCTAAAATATTCAAATCCCTTGGAGGGTTCCTTCCATCTGTACCCCCAAACACAA
	TTTGTGCTGATCAGCAAAAACGTCAAAAAAAGATGCTCTTGGTGTAAAGAGAAACTGCAT						ACAAATTATCCCCAACAGTGGTACAGCTGTGGCTGTCCTTAGGCGCCGGAGGTGTGCCTT
	AGCCAGCTCGCGGAGAAAAAAGTACCGGGTTGGTGGTATGTTTCAGAGCCTAACGAGTTT						TTATCACAGGCTGACTCCAAGTTCGTGTTGCTGAATGTTCCAAGTACCCTTGCTTCCACT
	TACTGCCATGTGTATTGTGTATTTCAAATCGTGCTTGAGGCTTGGAAGAGAGGGGCCTTG						CCTTTGTCTCCGTCTGGTTGCCATCTTGCCAATCCAAAGTCTCTTTGGATGCTGGCATCC
	GTTCGTAACGATGATGATGACTACAATGATGGTACTTCTAAGGCGCTGGAAAAAGTGAAT						AAGGTTCAAAATCATGGTGGATGAGGATGTTGTTAGGCCGCATGTCTTGGTGCACAATGC
	TTGAAGCATGTGGCTAAATCGAATGGAAGTGGTGGCAGAGGTGGTAGACGGTTTTCGAAG						AACCCAATCTGCATTCTTCACGAGGATATCACAGCCCTCAAGCAGCTCCCGCAGCCATTT
	ATGTTAACCGCAATTCTTAAGATAATAGTTGGTGTTCTGTTTGGAGATCCCACTGGCTGG						TATGATGCGTAGACCATTCTAATGGGATCTTGATTGCAACCT
	ATTGTGCTTGCAGCGGAATTACTCAAAAATTAGTCCAATTGTTGTGGATGATTGCATTTC
	CTTTTTTTAATTATTTATTGGGTGTTGGTATGTACCTTGTGTCTGAGACAATGGGATATT						>Unigene0029708
	ACTGCATATGAGTTTTGTACTTCATCAG						GTTTCACATGATGAGCTCTCTGAAGATCAAAAGGCTGACGCCAACAAATTAGTGGTATCT
							GCACTTGAACACATGGGTGACATAATGACTTTTGATGATGAGACTAGTCTGCATTCCCAT
	>Unigene0038188						TTGCAGATACTCAGAGATGCTTACCAATCATCCTCGCCGATACTGGAGCATCCTAGCCAC
	TTAAGGGTCAGAAGAATGCTTCAACTGGAGACTAGAGTCCCAACAAACAGAATATCATGA						TACAACTGTGAACCATTACACACCCATTATGGACATGACCATACACAACCAAGTTCTTCC
	GCATCAATTTTCGCAATTAAAGCAAACTAGAATTCTGCGATTCAAAAACAGACTAGTATC						CACAACAATCAAGTAGCTCCTTTCCACTTAACCGATGCTGCTAACCCTTCAAATGTTCCA
	CCAGCTAGCAACAGAACAACTGGAAATAACTTCACTCAACTTCCAAATCGAGAGCAACCT						AGCACCGATTCTCTGGGTATCATGTCATTTGATATTGATCCATCTTTAGGAAATGAAAGC
	GTGCAGCACCATTCGTTGGACCTCATTTGCTGAGATCAATCGAATCGGAAGAGACAGACA						TATTTGAACGAACACATTTTGCGAACTATTACAAGTACTTCTTTCCACAACAATCAAGTA
	AAAAGCCGTCATCAGATTTGTAAGGTGAGATCAATACAATCGGAGGACAGAGACGAAAGG						GCTCCTCTCCACTTACCTGACGCTGCAAACCCTTCAAACATTCCAAACACCAATTCTCTG
	TCATCATCAAATTCCTTGGGCAACTTGTTGAGATCAATAGAATCGGAAGAAAGGTCATTG						GGTATCATGTCAGTTGATGTTGATCCATCTTTTGGAAAGGAAAGCTATTTGAACGAATAC
	TCAAATTCATCCAACAACTCCATGAGCAGTGGCGGAGCGGATGACACAGATTCCTTGGGC						GTTTTGGATTATCGTATCAATGAAGGCTCTGTGTTGTTTTCTGGAAGTTCTTTTAGCCCC
	AACTTGTTGAAATCAATATAATCGAAAGGCACAGATGAAAGGCCATTGACAAATTCATCC						TCTATGTGTTGTATAGAGCCCATGGTTGATACTGATCATTCCTTTCAATATCAGTACTCG
	AACAACTCCATGGGCAGTGGCCGAGCAAATAACACAGATGAAAGGTCATTGTCAAATTCA						AGTTCTGAAGCACAAGATGATCTGAGCAGTTTTATCATCGATGACTTTTTGTCATCCCCT
	TGCTTTCCTCTATTAAGAAAAGGCTGAAGAATGGTTTTGGTGCTGGGGTCATCCCATTCC						GCTGCTGAAGCTCAGAGAAGATGGTCAAAGTTATCCAATGTGATGAGGTCTATAAGGAAG
	AGAGACTCCCACCATTCTTTCTCTCCCCGAATGTGCTTGAGAAAAGGTGGTGCTGTTGCT						TTTGCCGCATCGAAGATCGTTTCTTCAGAAGCGGTCCCTGCTTCGAAGAGGCCAAGAATC
	TGGTTGTTATCCATGTGGAGAGAGAGAGGCAGTCTCCTTAGCATGGGACAGGCATAAACG						CGCTGAAGTGTAGAAAACTGTTGTTATGTACGTTTGTATTTCTAGGAAGGGTTGCCCAGT
	CGGATATTAAACTCTGTTTCACACACCATTGTTCCAGTGTATATGCTCTTCAATCTTGGT						TGAAGACTCTGTGTGCGCTGTTGTAAAGTAGGATAAGTTCGCGTTTTAGTTTGAGATGCG
	AGGGAATCTACAATTAACTCCTCGAGTCTTGGGAATGTGATTGTGTAGCTATCATCCCGA						CTTTACTGTTTGTTGTAAATTTAGGGGTCGTAGCTACTTGAAAG
	TGGTGGCTATCATTCATCTCTTCTTCTCCCACTATTATTTCCTCTACTCTCGCACAAATC
	ATCACTTCAAGTTTCTTGAGGTTTGGCAAGTTCTGCAGCAATTGGGCAGGTAAAATATAC						>Unigene0035346
	TTCATGCTGTGACATTTTGTGATACTCAATGCCGTAAGGTTAAAGGAAATGCTGTGCGCT						TTTGGCCGTACAAGCAACCACTCCCAGAACGAGGAAAAGAAGCTGAATCCTTCTACAAAC
	GGGGAGATCCTGTCAAAGAATACCCTACAGCTGGGTAAATCAAATAAAGTTAATTCAAAG						TGTTGTCCGTTCGTGTTCAAAAGTGTGACCAATTGGTGTATGTATTTCCCTTTTATATCC
	ACAGAACTTAGAGAGATTTGGCCGTCTTCCGAGAAGGACGATGGTGAAAAGATGGATTCT						TTCGTCAGTTACAGCATCTGGAAGTACTTTTGGTAGGGAGTTGTAAGAAGCTGGAGGTGA
	AATCGGTTACAGCTGCGGACGACACATTTACGTAAACCTCTGGCGTTTTTCAATGAAGGC						TAGTCTCAAAGGAACTGAAGGAGAAAGAAGTGATCCACAATGATATTATTGTGTTCCCTC
	ATGCTTGATAAGCTTATGAGATCGAGGGATCCTCGAAGAACAAATTCTTCAGTGTCCTCG						AGTTGAAGACTGTGGCGCTTTGGGGGTTACCTAATCTCAAAAGAATTTGTAGTGAAACGC
	GGGAGCACTAACTGCTCTACTCCGCTTTGAAAATGTTCAGATTCAACGTCAATAACAACT						AACTTTTCTTCTCGGACAAGCATGCATTCCCAGCGTTGGAGGATATAAGACTATACGATG
	AACTTTGTTGAACACGGTCCAAGATTTTTATGATCTCCCACTAAGAGACGGTACTGCTCC						AAGACTTAGAGTTTCTCCGAGATGGGACTTCTACGAAAGAGGACTGTGGTACAAGTGGCA
	AACCCGTGGAACTGCTGAGATGTCACGTACATGGTAAGCTCCTGTACATTGTGAAACTGG						AAGAAAATGACCATAATGGTGAAGAAGACTGAAGATCATAATAACGGCAATTACTTGCAC
	ACACGGACGACTTTTAATTGGCTCAAGCACATGAGGTCTTCCCTTGACACTTGTACTCTT						TACTATAATAACTGGAGGCTGTATGTTGAGTTCAAAGTTGCGGGGAGACAAAACTGCGTT
	GTCCCGTCAATTATAAGCCACAGGAGTTTTGAGAGCCCGCATAACGTGGTGCTAGGAAAC						GGAGTAGCCTCATGCATCCAAAGAGTGCAAAACTTCTTGTTCCATTAAATAAGTTGAAGA
	GTCTCTAGTCTCCTGTTGTAGGACAAATCGAGTTTTATAAGATTAACCAATTGTTCTATA						CCCATCTGATGGTGATGCTTTCTCTATTTGGTGGGTAAGAAGAAGAATGTTTTCTAATTA
	CCTTTTGGTGCTTCTTTAATCAAACTCCAAGTCAGTATAAACACTTTCAGAGCCTTCAGT						TCAAGTTTGTTTGCGTTTTCAGCTACAATCGCTTTATTAGTTTCAAACGTGAGCTTGACC
	TTCTCCATTGATGGCACATACTCTAGTTGTTCGCAACCCGACAGTATTAGTGCATGCAAA						TCACATTGGAAACTTGTTAGTGTTTCGTATTCGTATGTTTGTGAACCTTTTGGTGAAGTT
	TTCTCCAAGTTGGAAATGGACTCTGGCAGCGACTTTATCATGTTATCGGACAAATCCAAC						TGCTTCTTGGACAACTATTTTGGAAATTGTATCTCTAATGATGTTTGTGAGTTGAATTGT
	ACCTCAAGACCACGAATATAGGTGAAGAAAGAATCTGGAATCTCTGACAATCGGTTCTGG						AATAATAAATGTTGGATGAGTTCTATGGTTGTA
	GTCAAAAGTAAGGTGGT
							>Unigene0035467
							ACCCAGAACCGATTGTCAGAGATTCCAGATTCTTTCTTCACCTATATTCGTGGTCTTGAG
	>Unigene0015964						GTGTTGGATTTGTCCGATAACATGATAAAGTCGCTGCCAGAGTCCATTTCCAACTTGGAG
	AGGCTGGTTCGGTGGTGGGTATGGGTTTTCGGTATGGTGGAGGCGGTGGTTTTTGAGGGT						AATTTGCATGCACTAATACTGTCGGCCTGCCAAGAACTAGTGTATGTGCCATCAATGGAG
	GTTTATGATGATCCGGTTAGGTCATCATTTGACGAAGGTGACATTTGGTCACCGCCAGGA						AAACTGAAGGCTCTGAAAGTGTTTATACTGACTTGGAGTTTGATTAAAGAAGCACCAAAA
	TTGCTGCTCCAGCTTTTTTGAGATCTGTTTCAACTTTGGCTTTGTTGTCTAGGGCCACGG						GGTATAGAACAATTGGTTAATCTTATAAAACTCGATTTGTCCAACAACAGGAGACTAGAG
	TGGTGGCATGGCGTATCTCTTTGTTGTTGATGTTGGGTTGTGGCGGTGGCACAACGTGAT						ACGTTTCCTATCACCAAGTTATGCGGGCTCTCAAAACTCCTGTGGCTTATAATTGACGGG
	CATCTATTGATGATGGCGGTGAGGCTGAGATCAATTGGACGGCTTCTGTTTGAGTACG						ACAAGAGTACAAGTGTCAAGGGAAGACCTCATGTGCTTGAGCCAATTAAAAGTCGTCCGT
							GTCCAGTTTCACAATGTACAGGAGCTTACCATGTACGTGACATCTCAGCAGTTCCACGGG
							TTGGAGCAGTACCGTCTTCGAGTGGGAGAAACTATTGAAAAGTACCGTCCGTGTCCAGTT
	>Unigene0029373						TCAACAAAGTTCGTTGCTATTAACGTTGAATCTAAACATTTTCAAAGCGGAGTAGAGCAG
	ATCCATCTTTTGGAAATGAAAGCTATTTGAACGAACACATTTTGCAAACTATTGCAAGTA						TTAGTGCTCCCCGAGGACACTGAAGAATTTGTTCTTCGAGGATCCCACGATCTCATAAGC
	CTTCTTCCCAGAACAATCAAGTAGCTCCTCTCCACTTACCTGATGCTGCTAACCCTTCAA						TTATCAAGCTCATTGAAAAACGCCACAGGTTTACGTAAATGTGAGGTCGACGGCTGTAAC
	ACATTCCAAGCACCGATTCTCTGGGTATCATGTCAGTTGATGTTGATCCATCTTTTGGAA						CGATTAGAATTCATCTTTTCATCATCGTCCTTCTCGGAAGACGGCCAAATCTCTCTAAGT
	ATGAAAGCTATTTGGATGACTACTTTTTGGATTATCTTATCAATGAAGGCTCTGTGATTT						TCTGTCTTTGATGGGATCTCCCCAGCGCACAGCATTTCCTTTAACCTTACGTCATTGAGC
	TTCCTGGAAATTCTTTTAGCCCTTCTAGATGTTGTACAGAGTCCGCGGTTGATACTGATC						ATCACAATGTGTTGCAGCATGAAGTATATTTTACCTGCCCAATTGCTGCAGAACTTGCCA
	ATTCCTTTCAATATCAGTACCAGAGTTCTGAAGCACAACATGATCTGAGCATTTTTATCA						AAGCTCGAGAGACTTGAAGTGGAGAGTTGTGAGAGCGTAGAGGAAATAATAGTGGGAGAA
	TCGATGGCCCTGCTGCTAATATAGCTCAGAGAAGATGGTCAATGTTATTCAATGTGCTGA						GAAGAGATGAGTGATAGCCACCATCGGGATAATAGCAACACAATCACATTCCCAAGACTC
	GGTCTAAAAGGAAGATTGCCGTATTGAAGCTCGTTTCTTCACTTGCTTCAAAGAGGACAA						AAGTGGTTAATTCTACATTTCCTGCCAAGATTGAAGAGCATATATGCTGGAACACTGGTG
	GAATCCACAGAAGTGTAGAAAACTGTTAGTTGTTAAGTGTGTTTGTATTTCTAGGAACTA						AGTGAATCTGAGTTTGTTATCGAGGTCGAATACTGTCCCGTGCTAAGGAGACTGCCTCTC
	CTGCCCAGTTGAAGACTCTGTGCTGTTGTAAAGTAGGATACGTTGGAGTTTTAGTTCGAC						TCTCTCTCCACATGGATAACAACCAAGCAACAGCACCACCTTATCTCGAGCGCATTCAGG
	ATACACTTTATTGTTTGTTGCAAATTTAAGGGTCGTCGCTACTTGGAAGTCATGTAAAAC						GAGGGCAAAAATGGTGGGAGTCTCTGGAATGGGATGACCCCCGCACCAAAACCATTCTTC
	GGTTGCTCTAGTAACTGTGAGTGTGATGAAAA						AGCCTTTTTTTAAAAGAGTGAGGCGTTGGAAAGAGTCGGAGGAGCTAGAGTGGTGAACTA
							GGTCGGGAAAGGATTGACAGAGCCGGAGCTGCACCTTGATTCATCCATCTATCAAGGTCC
							GACAAATGGTGCCGCACACGTTATTCTCCATTTGGAAAGTTGATTGAAGTTATTTCCAGT
	>Unigene0038862						TGTTCTATTGCTTGTTGGGATGCTAGTCTGTTTTTCAATCGCAGAACTCCAGTTTGCTTT
	AACTATTGTGAAGAAGAAGTTATCGCATTACCCAAGGTCATGATTCAGGTAAAGATAACT						AATTGCGAAAATTGATGTTCTTGATATTCTGTTTGTTGGGACTCTAGTCTCCAGTTGTAG
	GATTCAATATACACAATTGAGGAAACTATATTTGCCCCACCTGCAGAGGACCTCTTCCAA						CATTGCTCTGACCCTTTTAACTCCTCGTCAAAACTACAGCTGTTTATGTTCTTAAGACTT
	ATCACTGGAAAAGAAATGGAGGGTACATTGGATGGTCATCTCTCAATGCCATTGTTGGAG						AATTTGTGACTTTGTGTAGCGTGGATTGAGG
	AAGCTCTCCGTTACCCATAACTGTAGCTTCCACCTCAAAGCTTATTTGTACGACTATGGT
	GGCATAGAACAATGCAAATTTAATATCGAGGCCTTCTTCCTCAAGCCAACCACAGAGAAC
	GAAACCCCAGGAAAGAAACTTCTCCTCATTGCCCCAGATACCTCAAGCAAGAAGGCCAAA						>Unigene0025551
	ACCACCAACTACGAACCTGAGAAATCATCTAACCCTGAACAAGCAAAAAACACAACAGCC						TATATGGAACTGTTCCTAGTTTTATTCGGGAATATCATTTTATGCCTTCGTGGGTGATGT
	AGCAGTGATGACATGGAGGAGGAAAGTGAGCAAAATCCTGCACCACAAGAAGAACGACTA						AGTGGAGTGGTCTTCAGAAGAAGACCTCATTGCTTGGCTTGATGCGGTTGTTTACTACTT
	GCTGTGTTACGCAATTTCAATTTGAAGCATACCATCAAGTCAAGTGTTTTGAACCCCTGC						GTTTGTGCGTCAAAGTGTTGCATGTGTTATTTTTTACAGTTTGTTCCATATTTGGTTGGT
	CCTACAAGCTATTCTGTGATCCATAGATTAGGAAGGAAGCAGATCTTTTGATCCATGCAA						TTAGAAAAATAGCTTGGTTTCCTTTCTGATTTTGTGTTGTTTTTTTAGGTGTTGTCCATT
	GGAAGCATGTAAATATTCTGCTCGATCACTTGTGATCAATGGATTATAAAGGAAGCAAAC						GCTGGTATCTGAAACAAATAGGGCCTTCTGAATACCCCCAGCCTCGAACCGATGACAGTT
	CTTTTGCTCCATCAACTCTGCTTCCAGCTAAATCTTCGAGCGCTTTAATATGTA						TCTCTATGGGATCAATTCAGTGAAATCGAGGCAACTGCAATGGCGAATCTGCCAGGAACA
							TTCCAGTAGCAATTGGAACGAGACTCAAAAGAGCAGACTACTTTGGTAACATTTAATTGT
							TACCATATACTTCATTATATTTACAGTGTTTATATATTTTTATAAATTTCCAGGTGTCTG
							CTTAGTGCTTAGCAACACGGAACTCAACAATCTTCATTTTTAACCCATCAATACCATAGG
							CCACAACACTTCAGCAGTGGTAAATATGCTACTCCCAACTTATTCCCCATGATTTTAAAT
							ATCTCTGACTGATTTCTTAGGTGCCTTGCCAATGCCAACACAATCAAAGCAATCCCACTC
							ACATCACTAAGGAAAATGCCAATGCTGAAATACAAAGAGCCAACATCGGATGAAATTCTT
							AAAATCGTCAATCTCGCCACAAAAGTTATAAAGCCTGAATACCCATCCATCGAAGGAATC
							ATCAAGGTTACAGATTTCAACTAGAAATGCCTTTTCCTGGCATGTATTAAATGCGATCGA
							GGAACAGATGCATATGGTGATGAAGTATTTTATTGCAACTATTGTGAAGAAGAAGTTATC
							GCATTACCCAAGCAAGAACCTTGCATACCATTCCGATAAGATACATTGATCACATACTAA
							TGCGTTTGCAAAAATGCAGGGTCATGATTCAGGTAAAGATAACTGATTCAATATACACAA
							TTGAGGAAACTATATTTGCCCCACCTGCAGAGGACCTCTTCCAAATCACTGGAAAAGAAA
							TGGAGGGTACATTGGATGGTCATCTCTCAATGCCATTGTTGGAGAAGCTCTCCGTTACCC
							ATAACTGTAGCTTCCACCTCAAAGCTTATTTGTACGACTATGGTGGCATAGAACAATGCA
							AATTTAATATCGAGGCCTTCTTCCTCAAGCCAACCACAGAGAACAAAACCCCAGGAAAGA
							AACTTCTCCTCATTGCCCCAGATACCTCAAGCAAGAAGGCCAAAACCACCAACTACGAAC
							CTGAGAAATCATCTAACCCTGAACAAGCAAAAAACACAACAGCCAGCAGTGATGACATGG
							AGGAGGAAAGTGAGCAAAATCCTGCACCACAAGAAGAACGACTAGCTGTGTTACGCAATT
							TCAATTTGAAGCATACCATCAAGTCAAGTGTTTTGAACCCCTGCCCTACAAGCTATTCTG
							TGATCCATAGATTAGGAAGGAAGCAGATCTTTTGATCCATGCAAGGAAGCATGTAAATAT
							TCTGCTCGATCACTTGTGATCAATGGATTATAAAGGAAGCAAACCTTTTGCTCCATCAAC
							TCTGCTTCCAGCTAAATCTTCGAGCGCTTTAATATGTAAATATTCTACTCCAGATACCAA
							AACCGTTTGCGTACATAT
							>Unigene0031039
							CCACCCATTGGCCGCGGTGTCCCAGCCACAGTCTTAGGGAGAGCTTGGTCTGGAAAATAA
							GCGCTGGTTCTGGAGTCGAAGTCAAGAGCTGTCCGTCACTGATTTCAGACCCGTTGATCC
							TTACACACATCGTCCTATTTCCGATATCATGGAACGCACCGTCCCTGTACTGAATTAGAT
							ACTGTGTTACACCCACCGAGTCTATAACCAGCTGGTCAACGATGTCCTCCTTCTGTTTTT
							TCAATGGTTCGAATTCTTGGTGCAAATCCGGGTTAAGACCATAGTCCTCATCCACGCACT
							TCAACGCTATGTTTTTGGCCTCGGAGTCAACGATGTCGTCAAGCCGTTGTACCAACTCAT
							TGATCTTTACAAGTCTCCCTGACGGGATCACATCCAACGCACCGCCCCTGTCCTGAATTT
							TGTACTCCACCACCAAAGCCAAGTGAAAGTCTGGCAGGTCAACGATCTCCTCGCCCAGTT
							TATTTTGTGGCAATAATATTACAACATTATCCCAGACATATGTAACACTTGAATTGGATG
							AGGATGGTCGCGGCGGAGACGGTGGCGAATACAGAGGAAAATACGATGGCGATGGAGGGA
							AAGTTGTGGGCGACGGAGGAAAATATGTGGGCGACGGAGTGAAATAGAAGCAGTTCGACT
							CCTCAGAATATTCAATAGCCTTATCGGATTCCGATTCTTCACAGTTCCTTAGCACAACCA
							TTGTCACAGCTCAAATTCGACGAATGGAAAAACCCACACGGGATGTTAGAACTGAAATTG
							ATGGCAAACCTCAAGTGAAAAAGAAGCGGGAGAAAAGGAACCCAGATTCTAATTTTGCTG
							GACAGTGAGAAAAACACGAGTGAATTGTTCGAATCTGGGTTTGGCAAAAGAGAAACTGAA
							GAGGACACAAAAAGGCAGCAATTGAATTAGGAGGGGGGATCCCTACTAAACCTCTAACAT
							CAATCGATTGATCGAGAGAGACAGAGATGATAGATAGCACGAGAAGGTGAACGGGTTCAA
							TGAGGAAAAAAGAGAATCCAAAATGGAAATTGTTCGTTCTGCAGTGGGAGTCCATTGCAC
							CCCTCCTTTTATTGATGGCTTTGGTGAGAAAAGAACAGAGGATTCACACGACTTTTCTAC
							TATACTTTAGAAAAAGTAGAGTGGTCCCCTCCCTTTTCTATTCCTCTATTATTAGAGCAT
							CTCCAACACAACTCAACAAAATACCTAGCCAAAAGTACAAAAAAAGTACATTTTCTATTT
							TGCCTATCCACTTTTTCACACCACCATTCCAACACTACTCTCCATTCTTACTCTCTATCC
							AAACTAAAAAAACTGATTTTTCAAACAATTTGTCCAGTAAACACAAACAGAGAAGCAGAG
							GCAAAGGAAAATGAAGCAACTGATGCAAAGGGAAAGGAATAAACAGATTCTAGCCATATT
							CACGTAATATCGATAGACATGATTGATTCTCCTTCATCTCCTTCCCAAAATGGACATAGC
							CATATTCACAGCAGTTCCAAACCCCCTTTGACTCAGTCCCAAACCTGAGTTGACTCAGCG
							AAATCTGGGTATTACAAAATCTGGGTTTTTCAGAAATCTGGATTTCTGCCTCATCTTCTT
							CGCAAGCTACCAATGCATCTTCTGTATATAAAATTGTACAGAACAAACGAAAGAGCATGG
							ACAAAATACTACTGTAAAATTAAAATCTGGGTTACAGATCCGCAAGAGATTAACGGGACA
							AAATCGAAATTAAAATCTCCGTGTTTGACATTCATATACTACTGTAAAATTAAAATCGAA
							ATTATAATCTCCATGTTTGACAGTCATATCGAAATCTGGGTTTCTTCATCCACGAAGGAG
							AGTTAGTGGAAAATTCTATTTCTCACTGTAAAACCTTCATATTACGGGGTTTTGCACAGG
							AAAATTTACCTCCAAATTTGAATCCACCAAAGCCGCAAATGCCAGATCTCGATTCGTAAA
							ACCGCAATTCGGATCCTTTGCACCATAAATCTGCAAAACTATTTCAAAATCAACGAAGCC
							CTATATCTGTT
							>Unigene0038516
							ATGATCCGGTTAGGTCATCATTTGACGAAGGTGACATTTGGTCACCGCCGGGATTGCTGC
							TCCAGCTTTTTTGAGATCTGTTTCAACTTTGGCTTTGTTGTCTAGGGCCACGGTGGTGGC
							ATGGCGTATCTCTTTGTTGTTGATGTTGGGTTGTGGCGGTGGCACAACGTGATCATCTAT
							TGATGATGGCGGTGAGGCTGAGATCAATTGGACGGCTTCTGTTTG

## Sheet: T1-Vs-T2+wp
Sequence	Method	Ka	Ks	Ka/Ks	P-Value(Fisher)	Length	S-Sites	N-Sites	Fold-Sites(0:2:4)	Substitutions	S-Substitutions	N-Substitutions	Fold-S-Substitutions(0:2:4)	Fold-N-Substitutions(0:2:4)	Divergence-Time	Substitution-Rate-Ratio(rTC:rAG:rTA:rCG:rTG:rCA/rCA)	GC(1:2:3)	ML-Score	AICc	Akaike-Weight	Model	GO-CellularComponent
Unigene0003125_T1-vs-Unigene0006564_T2	YN	0.042829	0.0751736	0.569735	0.0438755	1092	254.498	837.502	NA	53	18.1364	34.8636	NA	NA	0.0503671	1.38559:1.38559:1:1:1:1	0.506812(0.438692:0.452316:0.629428)	NA	NA	NA	NA	GO:0044425//membrane part;GO:0031224//intrinsic component of membrane;GO:0016020//membrane
Unigene0024033_T1-vs-Unigene0021526_T2	YN	0.0439376	0.0853367	0.514874	0.0314418	843	213.009	629.991	NA	44	17.1371	26.8629	NA	NA	0.0543983	0.677043:0.677043:1:1:1:1	0.50516(0.5387:0.472136:0.504644)	NA	NA	NA	NA	-
Unigene0020194_T1-vs-Unigene0020648_T2	YN	0.0430469	0.0799749	0.538255	0.0483904	951	214.138	736.862	NA	47	16.203	30.797	NA	NA	0.051362	0.905734:0.905734:1:1:1:1	0.413615(0.495775:0.370423:0.374648)	NA	NA	NA	NA	-
Unigene0034717_T1-vs-Unigene0034650_T2	YN	0.0477957	0.0902766	0.529436	0.00158679	2079	462.023	1616.98	NA	114	39.1542	74.8458	NA	NA	0.0572363	0.975172:0.975172:1:1:1:1	0.430556(0.515457:0.399866:0.376344)	NA	NA	NA	NA	-
T1	>Unigene0003125					T2	>Unigene0006564
	AGCATAAAAGCAAGATTACACAGGAAATGATCCGTCCCTATATATAGTACTATACTAACG						TTCACAGCATAAAAGCAAGATTACACAGGAAATGATCCGTCCCTATATATAGTACTATAC
	GGTATCAAAGTGTGAGCAAGAGATTATACAAATGGTGAACAGAAAAGGGTGTTCCGGCTA						TAACGGGTATCAAAGTGTGAGCAAGAGATTATACAAATGGTGAACAGAAAAGGGTGTTCC
	TCTAACGCGTAAAAACTCACAAGACCTCAAACAACAGAGGAGAAAAGGAGAAGATACAGA						GGCTATCTAACGCGTAAAAACTCACAAGACCTCAAACAACAGAGGAGAAAAGGAGAAGAT
	ACCAGATTACTCATATGTAGACTCTATGTAACAGGCCGGAGATTATGAGGTAAGGGGCTG						ACAGAACCAGATTACTCACATGTAGACTCTATGTAACAGGCCGGAGATTATGAGGTCAGG
	GTCCCTGCCATTGTTGTGTCCATCGTAGGGTTTGGTGGACTTGCTAGACTTCCTCCTCAA						GGCTGGTCCCTGCCATTGTTGTGTCCATCGTAGGGTTTGGTGGACTTGCTAGACTTCCTC
	GACTACAACCCAAGTTATGGCTTCCAATAACAAAGCAATGCCACCTAAAACAGATATTAC						CTCAAGACTACAACCCAAGTTATGGCTTCCAATAACAAAGCAATGCCACCTAAAACAGAT
	AATTATGTAAGCTGATCTCCACTTCTTTTCAGGTAGCAAGATGTCTAGCCCCTTGAATAC						ATTACAATTATGTAAGCTGATCTCCACTTCTTTTCAGGTAGCAAGATGTCTAGCCCCTTG
	GTTGAGGATGCCGAGGACAAGGATGGCGTATCCGATAATGTGGTGATAGATATTCCAGTA						AATACGTTGAGGATGCCGAGGACAAGGATGGCGTATCCGATAATGTGGTGATAGATATTC
	GAATCGGTACTTGTGATCCTTCTTTGGGCGTAAGAACAATGCGAAAACCTGCACGGTAGC						CAGTAGAATCGGTACTTGTGATCCTTCTTTGGGCGTAAGAACAATGCGAAAACCTGCACG
	AAGACAGAAGAGAGCAATCCCAATGGTGCGATGAGCAGTATATTGAACACCCTTGGATTC						GTAGCAAGACAGAAGAGAGCAATCCCAATGGTGCGATGAGCAGTATATTGAACACCCTTG
	ACTTCCGAGCTTAAGTCCGGTTCCCCAACCAGCAACCCCAATAGCATAGGCAGAAGTCTG						GATTCACTTCCGAGCTTAAGTCCGGTTCCCCAACCAGCAACCCCAATAGCATAGGCAGAA
	GCAGAACGCATGAAGATAAAACCAAGCCGGATCTGCAGACTGGAAAGTTCTCACGTACCT						GTCTGGCAGAACGCATGAAGATAAAACCAAGCCGGATCTGCAGACTGGAAAGTTCTCACG
	AGCAATAATGGCTCCAACTGGAAACATGATTCCCCAACTCAAAACATTCAAAATCCCATG						TACCTAGCAATAATGGCTCCAACTGGAAACATGATTCCCCAACTCACAACATTCAAAATC
	AATGTTTTTCCTCTTTTGCCTCGCTCCTCCACTACTAGTCGTCTCCCCCTTCAACAAATC						CCATGAATGTTTTTCCTCTTCTGCCTCGCTCCTCCACTCGACCCACTACTAGTCGTCTCC
	CAGCGTCCCCTTCGAGTTCAAATTGGCCGCCTGAAACGCATGCTTATCGGGGAACCCATC						CCCTTCAACAAATCCAGCGTACCCTTCGAGTTCAAATTGGCCGCCTGAAACGCATGCTTA
	CGTAACCGAAGGCCCAACCTGCCACACCTGATTCACCTTAGTCCCCCACTCCACCGGCAA						TCGGGGAACCCATCCGTAACCGACGACCCCACCTGCCACACCTGATTCACCGTAGTCCCC
	ACTAAATGTGGCAAAAATCGTCATCAGCCCGCCCGAATACTCTGCACCTATCTCCCCAAC						AACTTCGCCGGCAAACTCACCGTCGCAAAAATCGTCATCACCCCACCCGAATACTCCGCT
	CTCAAACGACAAGTTTCCCATCACTATCGAACTGTAGGATGAGATACTGTAGGGCTGCAC						TCCATATCCGCAACTTCAAACGACAAGTTCCCCTTCACTATTGAACTGTAGGATGAGATA
	CGTCAAGAAGCCGTTGTTGGCTTTGAAGGCGAGGAAGGCCTGTGAACCGATCATGCCAGT						TTGTAGGTCTGCACCGTCATGGAGCCGGTGGAGGCTTTGAACGCGAGGAGGGCCTGTGAA
	CGAGGTGGGGTTGATGGCCCATGAGATCCAGCCGGAGGAGGTGGCGCGAGGGGTGAGGAA						CCGGCCATGCCGGCGGAGGTGGGATTGATGGCCCATGAGATCCAGCCGGAGGAGGTGGCG
	AGCGATGGAGAGGGAGGAGGTGGAGGGGGTGTAGGTGTAGTGGAGGTAGGAGGAGAGGGA						GGAGTGGATTGGAAGGCGATGGAGAGGGAGGAGTTGGAGGGGGTGTAGGTGTAGTGGAGG
	AGGGAGGTCGAGGCATTTGGAGTAGAGTTTGTTGTTGGTGAAGTTTTGGGAGGTGCAGGT						TAGGAGGAGAGGGAAGGGAGGTCGAGGCAGTTGGAGTAGAGTTTGTTGTTGGTGAAGGTT
	GAGGGAGTGGGACGGGGGGAGGAGAGAGAGGGAGAGGGTGAGGAGGAGGTGGAC						TGGGAGGTGCAGGTGAGGGAGTGGGATGCGGGCAGGAGAGAGAGGGAGAGGAGGAGGAGG
							AGGAGGAGGGCGGAGATGGGGAGTGGCGACATTTTGAAGAGAGAGAGAGAGAAAATGGGT
	>Unigene0020194						GTGGTGTGGAGAGATTTCCGACGAATTGGAGAGAGAGAGAGAGAGTAGTGGGCGATGTGC
	AAACAACCGTGGAAATCCAAGTCTCGAGCACTTCTGACTTTCGCAGCCGTGATGCCGAAA						AGTGGA
	CCCTAATTTGCCCCAATTGGGACGATGGTGGTGAGGTGTCGAGTCGATGATCTTTCCCTA
	TCCCTCTTCTTGAACCCTAATTCGATCCTAAATGGAACCGAAACCGTTAACGACAACGAA						>Unigene0020648
	CAAGGACAAGTCCATTGCTGTAGCCGTAGAGAAGAATTCCCAGAAAGGGGAACAGATTGA						GTCTCCTTCTCTCTCCCGAACAACCGTGGAAATCCAAGTCTCGAGTGCCTCTGACTTTCG
	GAAGGTGGTTCAGTGGGAAGATTTCGAACAAGAGCTTGCGCGTCTCGTTAGTCTCTCGTC						AGGCCGTGATGCCGAAACCCTAATTTGCCCCAATTGGGACGATGGTGGTGAGGTGTCGAG
	TGCTCTTAACGAAGCCAAAGAGAAGAAGCTGTTGATCCAACAGAAACTCGATAATTTCAT						TCGATGATCTTTCCCTATCCCTCTTCTTGAACCCTAATTCGATCCTAAATGGAACCGAAA
	TCAGGTTGAAGCAGAGTCATTAAGTCGGTCAAATCAGCTGGATGAGATGCGTGAGAAATT						CCGTTAACGACAACGAACAAGGACAAGTCCATTGCTGTAGCCGTACAGAAGAATTCCCAG
	GGAGTCTCGAAAATTGGTAATGGGAAACACGTCAATGCATGTAAAGGCCATAGAAGGGAA						AAAGGGGAACAGATTGAGAAGGTGGTTCAGTGGGAAGATTTCGAACAAGAGCTTGCGCGT
	CGTTAAAAGGGAAGAGGAGCGACTTAGCAATGAAATCAGATCGCTTTTGGTTGCTGGGAC						CTCGTTAGTCTCTCGTCTGCTCTTAACGAAGCCAAAGAGAAGAAGCTGTTGATCCAACAG
	AGCTCTTTCTGGAGCTAGTAAGCGTCTGCAGGAAGCGAATAGGTTACTTTCTGGAGAAAG						AAACTCGATAATTTCATTCAGCGGGCGGCTACATGGTGGGCAGGTTGAAGCAGAGTCATT
	GGGTTATGTGCGTCTCAGAAACATGCAGAAGTTGCTGAGAGTGAGGCAACAATATATGAT						AAGTCGGTCAAATCAGCTGGATGAGATGCGTGAGAAATTGGAGTCTCGAAAATTGGTAAT
	ATCACAAGTTTCATTGCTCTATCCTGTGAAGGTTGTGATTGGGCATGCGCTCGAGCAAGA						GGGAAACACGTCAATGCATGTAAAGGCCATAGAAGGGAACGTTAAAAGGGAAGAGGAGCG
	ACTTGAATCTTTTACAAGCAGTTTTAGATTAGGAAATTCTGCCGGATCAAAACCGGTCGA						ACTTAGCAATGAAATCAGATCGCTTTTGGTTGCTGGGACAGCTCTTTCTGGAGCTAGTAA
	TCAACGTTCATTGACTATTTTAGGTCTGGATCTCACTGTACTCCCTTTCAAGAAGATGAG						GCGTCTGCAGGAAGCGAATAGGTTACTTTCTGGAGAAAGGGGTTATGTGCGTCTCAGAAA
	TTTGTTCGCCGATAAGAAGGAGATTCAGAGATCTGCTACCGCACTGGGATATGTTGCTCA						CATGCAGAAGTTGCTGAGAGTGAGGCAACAATATATGATATCACAAGTTTCATTGCTCTA
	TGCTGTTTCCCTTATTGCTTCTTGCTTACAAGTACCTCTGCGTTACCCTATACGTTTGGG						TCCTGTGAAGGTTGTGATTGGGCATGCGCTCGAGCAAGAACTTGAATCTTTTACAAGCAG
	TGGTTCTCGATCATATATTCATGACTACGCACCTTCATCAGAGCCTACATCATCTGATTC						TTTTAGATTAGGAAATTCTGCCGGATCAAAACCGGTCGATCAACGTTCATTGACTATTTT
	AGTATCCAATTCTCAACTTTCCTCAGATTTGAAGGGTACAGACTTTCCTCTCTTTTTAGA						AGGCCTGGATCTCACTGTACTCCCTTTCAAGAAGATGAGTTTGTTCGCCGATAAGAAGGA
	TGGTCAAGAGGCTACACGAGCAGCTTACGCTGTATTTTTGCTCAACAAGGACATAGAGCA						GATTCAGAGATCTGCTACCGCACTGGGATATGTTGCTCATGCTGTTTCCCTTATTGCTTC
	GCTATTGAATTTCATTGGCGTTAACAGTTTAGGCCCACGCCATGTACTTGCCAATTTGAA						TTGCTTACAAGTACCTCTGCGTTACCCTATACGTTTGGGTGGTTCTCGATCATATATTCA
	AGAGCTACTAAGGACAATCCTTTCTCCAGAATACAGAGATACGTGACCTGACTTCCAGTC						TGACTACGCACCTTCATCAGAGCCTACATCATCTGATTCAGTATCCAATTCTCAACTTTC
	CTGATTGTAAGTTTTGTTGTAAATGGGTTATTTGTATTCTTACAGAGGTGCAAAATTTTA						CTCAGATTTGAAGGGTACAGACTTTCCTCTCTTTTTAGATGGTCAAGAGGCTACACGAGC
							AGCTTACGCTGTATTTTTGCTCAACAAGGACATAGAGCAGCTATTGAATTTCATTGGCGT
	>Unigene0024033						TAACAGTTTAGGCCCACGCCATGTACTTGCCAATTTGAAAGAGCTACTAAGGACAATCCT
	TTCTGGCTGCTCTGTTGCGTGTAGATACTACCAAGATTTAGAAGATTTTCCTGATGGGTG						TTCTCCAGAATACAGAGATACGTGACCTGACTTCCAGTCCTGATTGTAAGTTTTGTTGTA
	CGTAGGTTTAGCTACGCTTCGACTTCGATCACTTTAGCATTTCACCCCCTTCAAAATTAC						AATGGATTATTTGTATTCTTACAGAGGTGCAAAATTTTAGTGAAGCACCCTGCATATACC
	GGTGATGCTTGGAGTCCTGTGCGCACGTCACAAGCCTTGGATCCTCGCCTCATTGTCATT						CTTGTGATTTTATTACT
	GGCTCACGGCTCCTCTGCGGCGGCAGCGGTTCACTACAATCGGCTTTCTGGAACTCCGAC
	ACGGCTGATCGGATGGATCAACGGAGGAGGAGGACATCACCAGCCGCGCCGCCACCACTC						>Unigene0021526
	CACCGCCTGCCTTCTGGGCAGCGGCGGCCGAGGAGCAGCTAAATCCAGTATTGGCGCAGC						GGCAAAAACTAATTGGAATGTTGAAAACGGGATATGAACCTAACTGCTAAAAAACCTTGA
	GTCAATATGGCACGCGATTCTGCCTTCGGGCGGCGGATGCAGGCGGCCGGCTTTTCATCA						TTACTTTGCCTATGCCTATAGTCACTGATAATTTTAATTGGAAATGGCCTCCAATATGTC
	CGTGCAGATGAAGGGGGAAGGGTCGTGGAACGTGGCGTGTGATGCGAGGCCGGCTCGGTG						ATAGTGACCATACCCATGAAACAGAATGGTGATGGGGCTCTCTTTATCCTTCTGGTACTC
	GCTCCACCGCCCCGACTCGGCTTGGCTCTTGTTTGGCGTCTGTGCCTGCCTCGCCGCGCC						TTCTCCATAGTTGGCTATCTTTACCAAATCACCCGAGCTTCTATCAATCATGTAGACGGT
	TTTGGATTGCGCCGATGTCGTTAGTTCTTCCGAGTCGGTTGCCGATGGGAAAAGTACCGA						AATCGGCGTCTTGACAACATGGGATGCCATCAGCAATTCAGGCTCTCCACCCCATACATA
	TTGTTGTAACAAGGACGGTAGCTTTGGCAATTACAGAGTCACAGCGGTGACTGCTGATGG						AGGTTGTTCTATTCTTTTCACATATGCATCAAAATCTCCTTCAATGGACCATTCGATCTC
	TCGATGTCTATTTAGGGCAATAGCTCATGTGGCTTGCTTGAGAAATGGTGAAGAAGCTCC						TTTCCGCCTCCTTAAGAGCTCATCCACTACCTGAGCTCTTAGCTCATCAGCAAGTTCTTT
	TGACGAGAATCGTTAGAAAGAACTCGCTGATGAGCTAAGATCTCAGGTAGTGGATGAGCT						TTGACGATTCTCGTCAGGAGTTTCTTCTCCATTTCTCAAGCAAGCCACATGAGCTATTGC
	CTTAAGGAGGCGGAAAGAGATTGAATGGTCCATTGAAGGAGATTTTGATGCCTATGTGAA						CCTAAATAGACATCGACCATCAGCAGTCACCGCTGTGACTCTGTAATTGCCAAAGCTACC
	AAGAATAGAACTAGGAGATTTGATGCCTATGTGAAAAGAATAGAACAACCGTATGTATGG						GTCCTTGTTACAACAATCGGTACTTTTCCCATCGGCAACCGACTCGGAAGAACTAACGAC
	GGTGGAGAGCCTGAGTTGCTGATGGCAACCCATGTTGTTAAAGACGCCAATTACGGTCTA						ATCGGCGCAATCCAAAGGCGCGGCGAGACAGGCGCAGACGCCGAACAAGAGCCAAGCCGA
	CATGATTGATAGAAGCTCGGGTGATTTGGTAAAGATAGCAAACTATGGAAGTGGAGTCCC						GTCGGGGCGGTGGAGCCACCGAGCCGGCCTCGCATCACACGCCACGTTCCACGACCCTTC
	AGAAGGATAAAGAGAGCCCCATCACCATTCTGTTTCATGGGTATGGTCACTATGACATAT						CCCCTTCATCTGCACGTGATGAAAAGCCGGCCGCCTGCATCCGCCGCCCGAAGGCAGAAT
	TGGAGGCCATTTCCAATTAAAATTATCAGTGACTATAGGCATAGGCAAAGTAATCAAGGT						CGCGTGCCATATTGACGCTGCGCCAATACTGGATTTAGCTGCTCCTCGGCCGCCGCTGCC
	TTTTTAGCAGTTAGGTTCATATCCCGTTTTCAACATTCCAATTAGTTTTTGCCAAACTGG						CAGAAGGCAGGCGGTGGAGTGGTGGCGGCGCGGCTGGTGATGTCCTCCTCCTCCGTTGAT
	CGTA						CCATCCGATCAGCCGTGTCGGAGTTCCAGAAAGCCGATTGTAGTGAACCGCTGCCGCCGC
							AGAGGAGCCGTGAGCCAATGACAATGAGGCGAGGATCCAAGGCTTGTGACGTGCGCACAG
							GACTCCAAGCATCACCGTAATTTTGAAGGGGGTGAAATGCTAAAGTGATCGAAGTCGAAG
	>Unigene0034717						CGTAGCTAAACCTACGCACCCATCAGGAAAATCTTCTAAATCTTGGTAGTATCTACACGC
	CCTGCTTCTTTATGTACGTACTACCTTATCGCTTCTCGTACCATTCCTCCCTATTTACTC						AACAGAGCAGCCAGAAGACGAAGATGGAGAAATGTGGTTTTGCTTTGGTTTCGG
	TTCACTCAGCCATGTCCATCTCCTCCAGATTATCCCCACTCCATCTATCCCTTCCAAACC
	CTAACCATAAATTCCCATTTCCAAACCCCAACACACCCCATTTCTCTCATCCCAAACCCC						>Unigene0034650
	TCACAGTCCGGTGCGCGAAAAAGAGGCAGAGAACCGGAAATTTGAGGTACCCATCTGAAA						TTCTTTATGTACGTACTACCTTATCGCTTCTCGTACCATTCCTCCCTATTTACTCTTCAC
	AGAAGCTCCTCAAATCGAAACAAAAACTCCATATTGACGAAGCTGACAAATTTGAAGGGT						TCAGCCATGTCCATCTCCTCCAGATTCTCCCCACTCCATCTATCCCTTCCAAACCCTAAC
	TTTGGAGGCTATTCAAGCTTGGAGTCTCTTGTAGTAGAGACCCTGGGAAGGATTTTCTTG						CATAAATTCCCATTTCCAAACCCCAACACACCCCATCTCTCTCATCCCAAACCCCTCACA
	GCGTTTCGGATGCTTTGCTTGAAGAAATAGCCAAAGCTATCAAATTTCCGGCTCCTTCCA						GTCCGGTGCGCGAAAAAGAGGCAGAGAACCGGAAATTTGAGGTACCCATCTGAAAAGAAG
	TGCTGCCGCCAGAAGCATTCTCAGTCGTTCGGAAATCTTTTGATGCAAGGAAGTCGCTGA						CTCCTCAAATCGAAACAAAAACTCCATATTGACGAAGCTGACAAATTTGAAGGGTTTTGG
	AGGAGCCCAAATTTGTGTATACTGTAGATATGGACGTCAACAAACTCTTGGATCTGGAGC						AGGCTATTCAAGCTTGGAGTCTCTTGTAGTAGAGACCCTGGGAAGGATTTTCTTGGCGTT
	CTTGTACTTGGGACTTCATTTTCGAACTGGAACCCAAAATTGGGCAAATAGAGCATATGC						TCGGATGCTTTGCTTGAAGAAATAGCCAAAGCTATCAAATTTCCGGCTCCTTCCATGCTG
	CTCATGAAAGAGTTTCTGGTGATATAACAAACATAATACATAATTATAGAAGGATCTACG						CCGCCAGAAGCATTCTCAGTCGTTCGGAAATCTTTTGATGCAAGGAAGTCGCTAAAGGAG
	ATAGTGCTGTTTCAATAAAAGATGGAGATAATCAACTTAGTGAACCATACAAGCATCATA						CCCAAATTTGTGTATACTGTAGATATGGACGTCAACAAACTCTTGGATCTGGAGCCTTGT
	CTACTAAAAAACCTAAAGTGGTTGTTGTTGGGAGCGGGCCATCAGGGCTATTTGCTTCTC						ACTTGGGACTTCATTTTCGAACTGGAACCCAAAATTGGGCAAATAGAGCATATGCCTCAT
	TAGTGCTTGCCGAATTTGGTGCTGATGTTACTCTAATCGAAAGAGGCCAAGCAGTTGAAC						GAAAGAGTTTCTGGTGATATAACAAACATAATACATAATTATAGAAGGATCTACGATAGT
	AAAGGGGGCGTGATATTGGTGCTTTGGTGGTTCGGAAAATTTTGCAACTGGAGAGCAATT						GCTGTTTCAATAAAAGATGGAGATAATCAACTTAGTGAACCATACAAGCATCATACTACT
	TTTGCTTTGGAGAGGTACTTGGAGTGATGGAAAGCTAGTAACTAGGATTGGAAGGAATAG						AAAAAACCTAAAGTGGTTGTTGTTGGGAGCGGGCCATCAGGGCTATTTGCTTCTCTAGTG
	CAACAGCGTCCTGTCAGTTCTGAAAACGTTAGTCAATTTTGGAGCTCCAGAAAATATCTT						CTTGCCGAATTTGGTGCTGATGTTACTCTAATCGAAAGAGGCCAAGCAGTTGAACAAAGG
	GTTTGATGGGAAGCCTCATTTGGGAACTGACAGATTGGTTCCACTATTACGCAACTTTCG						GGGCGTGATATTGGTGCTTTGGTGGTTCGGAAAATTTTGCAACTGGAGAGCAATTTTTGC
	GCAGCATCTACAAAGATTGGGGGTAGCCACATCTCCCAAAGTGGCCTAGACACAGAAAAC						TTTGGAGAGGGCGGTGCAGGTACTTGGAGTGATGGAAAGCTAGTAACTAGGATTGGAAGG
	ATAGTTTCAAACTTCTTTTTTTCATTCCAGTACTAGTTTTGTATCATATTAATATGTTTC						AATAGCAACAGCGTTCTGTCAGTTCTGAAAACGTTAGTCAATTTTGGAGCTCCAGAAAAT
	TCGCGTTATGTGCTTAGGTTGATATTAGGTTCGGGACAAGGGTAGATGACTTGCTTGTGG						ATCTTGTTTGATGGGAAGCCTCATTTGGGAACTGACAGATTGGTTCCACTATTACGCAAC
	AGAATGGAAACGTTGTGGGGGTAGAAGTTTATGAGTCCGGAAGCAACTCAAAGTTTAATA						TTTCGGCAGCATCTACAAAGATTGGGGGTTGATATTAGGTTCGGGACAAGGGTAGATGAC
	GCCAGAAGTTGGGATGTGATGCAGTTGTACTTGCAGTTGGACATTCTGCCCGTGACATAT						TTGCTTGTGGAGAATGGAAACGTTGTGGGGGTAGAAGTTCATGAGTCCGGAAGCAACTCA
	ATCAAATGCTTCTCTCTCATAATACGATCCTTGTTCCTAAAGAATTTGCTGTCGGTTTGC						AAGTTTAATAGCCAGAAGTTGGGATGTGATGCAGTTGTACTTGCAGTTGGACATTCTGCC
	GTATTGAGCATCCTCAAGAACTAATAAACGGCATACAGTACGCTGAATTGGCCGCTGAAG						CGTGACATATATCAAATGCTTCTCTCTCATAATACCATCCTTGTTCCTAAAGAATTTGCA
	TCCGCAGTGGGCGTGGGAGAATTCCAGTTGCTGATTACAAAGTAGGCAAGTACATTGATG						GTCGGTTTGCGTATTGAGCATCCTCAAGAACTAATAAACGGCATACAGTACGCTGAATTG
	GATACGATGGGGATGAACGCTTCAGTTCTCCTATAAAGCGTAGTTGTTATTCCTTCTGCA						GCCGCTGAAGTCCGCAGTGGGCGTGGGAGAATTCCAGTTGCTGATTACAAAGTAGGCAAG
	TGTGTCCTGGCGGGCAGGTTGTTCTCACAACTACAAATACGGCAGAATTATGTATCAATG						TACATTGATGGAGACGATGGGGATGAACGCTTCAGTTCTCCTATAAAGCGTAGTTGTTAT
	GCATGTCATTCTCTCGACGTGCATCTAGGTGGGCAAATGCAGCTCTCGTTGTTACCGTCT						TCCTTCTGCATGTGTCCTGGCGGGCAGGTTGTTCTCACAACTACAAATACGGCAGAATTA
	CATCTAAGGATTTTGAGTCTCTAAATTTCCATGGACCTCTAGCAGGAGTTGAATTTCAGA						TGTATCAATGGCATGTCATTCTCTCGACGTGCATCTAGGTGGGCAAATGCAGCTCTCGTT
	GAGAATTTGAGCGAAGAGCGGCTACACTTGGAGGGGGCAACTTTCAGGTGCCTGTGCAAA						GTTACCGTCTCATCTAAGGATTTTGAGTCTCTAAATTTCCATGGACCTCTAGCAGGAGTT
	CAGTTACTGACTTTCTGGAGAGCAAGTTGTCTGGAGCATCTATACCACCCTCAAGTTATC						GAATTTCAGAGAGAATTTGAGCGAAGAGCGGCTACACTTGGAGGGGGCAACTTTCAGGTG
	GACTGGGAGTGAAGGCAGCCAGCCTCCATGAATTGTTCCCGAGTTATATAACAGAGGCTC						CCTGTGCAAACAGTTACTGACTTTCTGGAGAGCAAGTTGTCTGGAGCATCTATACCACCC
	TACAAAGTTCAATCTTGATGTTTGACAAAGAGTTACCTGGATTTATCTCCAGCAATGCTC						TCAAGTTATCGACTGGGAGTGAAGGCAGCCAGCCTCCATGAATTGTTCCCGAGTTATATA
	TTCTTCATGGAGTAGAGACAAGAACCAGTTCTCCTGTTAAAATTCCCCGCAGCGCTGAAA						ACAGAGGCTCTACAAAGTTCAATCTTGATGTTTGACAAAGAGTTACCTGGATTTATCTCC
	CGTACGAGTGCACATCATTGAAAGGACTCTACCCTATCGGAGAAGGAGCAGGTTATGCGG						AGCAATGCTCTTCTTCATGGAGTAGAGACAAGAACCAGTTCTCCTGTTAAAATTCCCCGC
	GTGGGATAGTGAGCGCTGCTGTTGATGGAATGTATGCTGGTTTTGCTTTGGCAAAAAGTC						AGCACTGAAACATACGAGTGCACATCATTAAAAGGACTCTACCCTATCGGAGAAGGAGCA
	TAGATCTGTACCAGGGCAGCATGGAGTTGGTTTTGGGCAAGCCTCACAGTTCTGGATTTA						GGTTATGCGGGTGGGATAGTGAGCGCTGCTGTTGATGGAATGTATGCTGGTTTTGCTTTG
	CGAGTTACTGAAGGATGTTTTGGTCGTTTCAGTCTAACTGATGTCGAATGAAGCTGATAG						GCAAAAAGTCTAGATCTGTACCAGGGCAGCATGGAGTTGGTTTTGGGCAAGCCTCACAGT
	GAGGTAAGTAGATTAGTCTTTTCTTTAGTGAATTGATGAAGATCTGTAGTAGTCCTCGAT						TCTGGATTTACGAGTTACTGAAGGATGTTTTGGTCGTTTCAGTCTAACTGATGTCGAATG
	TTTGGTGTCTGAAATTTTCTTTTGTTGGAGAAAGTTTGCGTTTTATACGTGATTCTGTCG						AAGCTGATAGGAGGTAAGTAGATTAGTCTTTTCTTTAGTGAATTGATGAAGATCTGTAGT
	GCAACCTGTAAAAGAAAATGTTATATTCCCAATAATAAGGTGTAGAAGAAACTTT						AGTCCTCGATTTTGGTGTCTGAAATTTTCTTTTGTTGGAGAAAGTTTGCGTTTTATACGT
							GATTCTGTCGGCAACCTGTAAAAGAAAATGTTATATTCCCAATAATAAGGTGTAGAAGAA
							ACTTTAGGATTTA

## Sheet: T1-Vs-T2-ng
Sequence	Method	Ka	Ks	Ka/Ks	P-Value(Fisher)	Length	S-Sites	N-Sites	Fold-Sites(0:2:4)	Substitutions	S-Substitutions	N-Substitutions	Fold-S-Substitutions(0:2:4)	Fold-N-Substitutions(0:2:4)	Divergence-Time	Substitution-Rate-Ratio(rTC:rAG:rTA:rCG:rTG:rCA/rCA)	GC(1:2:3)	ML-Score	AICc	Akaike-Weight	Model
Unigene0000008_T1-vs-Unigene0021275_T2	YN	0.00189881	0.0352116	0.0539256	0.00117606	702	174.597	527.403	NA	7	6	1	NA	NA	0.0101842	1.41526:1.41526:1:1:1:1	0.482194(0.549145:0.440171:0.457265)	NA	NA	NA	NA
Unigene0000044_T1-vs-Unigene0004656_T2	YN	0.00285603	0.0608118	0.0469651	1.60961e-07	960	258.213	701.787	NA	17	15	2	NA	NA	0.0184445	4.57848:4.57848:1:1:1:1	0.517188(0.521875:0.36875:0.660937)	NA	NA	NA	NA
Unigene0021562_T1-vs-Unigene0022181_T2	YN	0.00211315	0.0412725	0.0511999	0.000958495	624	149.986	474.014	NA	7	6	1	NA	NA	0.0115256	2.37109:2.37109:1:1:1:1	0.417468(0.459135:0.394231:0.399038)	NA	NA	NA	NA
Unigene0003255_T1-vs-Unigene0002058_T2	YN	0.0011208	0.0460614	0.0243328	3.45481e-08	1230	337.116	892.884	NA	16	15	1	NA	NA	0.013438	2.74258:2.74258:1:1:1:1	0.548712(0.584541:0.4843:0.577295)	NA	NA	NA	NA
Unigene0000191_T1-vs-Unigene0028728_T2	YN	0.00170477	0.0476373	0.0357864	5.59996e-06	849	261.629	587.371	NA	13	12	1	NA	NA	0.0158594	7.31553:7.31553:1:1:1:1	0.464664(0.540636:0.367491:0.485866)	NA	NA	NA	NA
Unigene0008820_T1-vs-Unigene0000210_T2	YN	0.000931748	0.0213536	0.0436343	0.000454016	1359	285.082	1073.92	NA	7	6	1	NA	NA	0.0052157	0.551579:0.551579:1:1:1:1	0.485283(0.576159:0.39404:0.485651)	NA	NA	NA	NA
Unigene0004998_T1-vs-Unigene0000250_T2	YN	0.00418641	0.0599139	0.0698737	0.00936627	309	69.4646	239.535	NA	5	4	1	NA	NA	0.0167142	2:2:1:1:1:1	0.435275(0.38835:0.364078:0.553398)	NA	NA	NA	NA
Unigene0008809_T1-vs-Unigene0018488_T2	YN	0.00153261	0.0270614	0.0566347	0.000901487	918	264.853	653.147	NA	8	7	1	NA	NA	0.00889795	4.18197:4.18197:1:1:1:1	0.469156(0.527597:0.329545:0.550325)	NA	NA	NA	NA
Unigene0035292_T1-vs-Unigene0000265_T2	YN	0.00247258	0.0285296	0.0866672	0.00089706	1062	251.598	810.402	NA	9	7	2	NA	NA	0.00864574	2:2:1:1:1:1	0.414191(0.471535:0.357673:0.413366)	NA	NA	NA	NA
Unigene0008990_T1-vs-Unigene0000274_T2	YN	0.00119975	0.0283868	0.0422644	0.000117189	1122	287.735	834.265	NA	9	8	1	NA	NA	0.00817181	2.02848:2.02848:1:1:1:1	0.483111(0.524:0.452:0.473333)	NA	NA	NA	NA
Unigene0036983_T1-vs-Unigene0005537_T2	YN	0.00222638	0.086022	0.0258816	1.63843e-19	1812	462.235	1349.77	NA	40	37	3	NA	NA	0.0236023	5.85553:5.85553:1:1:1:1	0.485675(0.554545:0.405785:0.496694)	NA	NA	NA	NA
Unigene0000298_T1-vs-Unigene0019875_T2	YN	0.00188989	0.0364241	0.0518859	0.00037383	756	226.111	529.889	NA	9	8	1	NA	NA	0.0122187	5.39709:5.39709:1:1:1:1	0.445675(0.452532:0.411392:0.473101)	NA	NA	NA	NA
Unigene0000302_T1-vs-Unigene0008021_T2	YN	0.00276377	0.0605882	0.0456156	7.93184e-10	1398	310.499	1087.5	NA	21	18	3	NA	NA	0.0156067	1.77795:1.77795:1:1:1:1	0.559728(0.55794:0.425966:0.695279)	NA	NA	NA	NA
Unigene0015451_T1-vs-Unigene0028271_T2	YN	0.0041628	0.0792948	0.0524978	7.58392e-06	615	133.22	481.78	NA	12	10	2	NA	NA	0.0204377	0.803795:0.803795:1:1:1:1	0.40958(0.445748:0.340176:0.442815)	NA	NA	NA	NA
Unigene0019748_T1-vs-Unigene0020417_T2	YN	0.00188862	0.0232334	0.0812889	0.0139386	705	174.846	530.154	NA	5	4	1	NA	NA	0.00718232	2:2:1:1:1:1	0.498582(0.457447:0.46383:0.574468)	NA	NA	NA	NA
Unigene0021576_T1-vs-Unigene0000339_T2	YN	0.000864787	0.00904732	0.0955849	0.0346809	1491	333.867	1157.13	NA	4	3	1	NA	NA	0.00269703	2:2:1:1:1:1	0.378438(0.419142:0.334983:0.381188)	NA	NA	NA	NA
Unigene0022534_T1-vs-Unigene0000367_T2	YN	0.00216742	0.0364542	0.0594558	6.04642e-05	1149	224.908	924.092	NA	10	8	2	NA	NA	0.0088788	1.20463:1.20463:1:1:1:1	0.476936(0.5:0.374674:0.556136)	NA	NA	NA	NA
Unigene0007479_T1-vs-Unigene0000403_T2	YN	0.00124244	0.0294723	0.0421562	0.000115717	1083	277.367	805.633	NA	9	8	1	NA	NA	0.00847238	2.03195:2.03195:1:1:1:1	0.473684(0.531856:0.404432:0.484765)	NA	NA	NA	NA
Unigene0003086_T1-vs-Unigene0000457_T2	YN	0.00244391	0.0466164	0.0524259	0.00106528	543	133.152	409.848	NA	7	6	1	NA	NA	0.0132757	0.420792:0.420792:1:1:1:1	0.588398(0.624309:0.450276:0.690608)	NA	NA	NA	NA
Unigene0028568_T1-vs-Unigene0000495_T2	YN	0.00418013	0.0492315	0.0849076	4.36284e-05	930	210.307	719.693	NA	13	10	3	NA	NA	0.0143679	1.24846:1.24846:1:1:1:1	0.447817(0.591054:0.42492:0.327476)	NA	NA	NA	NA
Unigene0024529_T1-vs-Unigene0000500_T2	YN	0.0028097	0.0419494	0.0669782	0.00476255	480	123.423	356.577	NA	6	5	1	NA	NA	0.0128738	2.18235:2.18235:1:1:1:1	0.42674(0.46978:0.395604:0.414835)	NA	NA	NA	NA
Unigene0026045_T1-vs-Unigene0000516_T2	YN	0.00272369	0.0301834	0.090238	1.05505e-06	2016	544.561	1471.44	NA	20	16	4	NA	NA	0.0101411	3.31247:3.31247:1:1:1:1	0.466958(0.544461:0.357143:0.499271)	NA	NA	NA	NA
Unigene0000538_T1-vs-Unigene0007273_T2	YN	0.00483862	0.060925	0.0794192	0.0136514	276	68.6619	207.338	NA	5	4	1	NA	NA	0.0187915	0.727352:0.727352:1:1:1:1	0.349693(0.365031:0.349693:0.334356)	NA	NA	NA	NA
Unigene0006388_T1-vs-Unigene0000571_T2	YN	0.00158377	0.0418231	0.0378683	4.28047e-09	1683	418.814	1264.19	NA	19	17	2	NA	NA	0.0115973	1.83152:1.83152:1:1:1:1	0.473126(0.49187:0.376016:0.551491)	NA	NA	NA	NA
Unigene0000591_T1-vs-Unigene0028550_T2	YN	0.00135862	0.0208341	0.0652111	0.00419649	981	244.19	736.81	NA	6	5	1	NA	NA	0.00620644	2:2:1:1:1:1	0.456167(0.539755:0.336391:0.492355)	NA	NA	NA	NA
Unigene0024623_T1-vs-Unigene0030172_T2	YN	0.0031113	0.036286	0.0857437	0.016305	435	112.924	322.076	NA	5	4	1	NA	NA	0.0117233	2:2:1:1:1:1	0.356989(0.380645:0.324194:0.366129)	NA	NA	NA	NA
Unigene0037539_T1-vs-Unigene0000596_T2	YN	0.00146467	0.0192548	0.0760679	9.34135e-07	2895	844.502	2050.5	NA	19	16	3	NA	NA	0.00665424	5.04914:5.04914:1:1:1:1	0.440242(0.549741:0.363212:0.407772)	NA	NA	NA	NA
Unigene0029835_T1-vs-Unigene0000598_T2	YN	0.00214954	0.049629	0.0433121	0.000453965	591	125.029	465.971	NA	7	6	1	NA	NA	0.0121941	0.442056:0.442056:1:1:1:1	0.49577(0.543147:0.411168:0.532995)	NA	NA	NA	NA
Unigene0000618_T1-vs-Unigene0032102_T2	YN	0.00140211	0.0228622	0.0613285	0.00199946	981	266.998	714.002	NA	7	6	1	NA	NA	0.00724289	3.21783:3.21783:1:1:1:1	0.407354(0.439828:0.335244:0.446991)	NA	NA	NA	NA
Unigene0012990_T1-vs-Unigene0016085_T2	YN	0.00258204	0.0292509	0.088272	0.0177459	528	140.042	387.958	NA	5	4	1	NA	NA	0.00965542	2.54033:2.54033:1:1:1:1	0.465909(0.565341:0.443182:0.389205)	NA	NA	NA	NA
Unigene0033020_T1-vs-Unigene0035838_T2	YN	0.00166407	0.0173179	0.0960897	1.40337e-07	4122	1113.7	3008.3	NA	24	19	5	NA	NA	0.00589349	6.08762:6.08762:1:1:1:1	0.460213(0.556041:0.434498:0.390102)	NA	NA	NA	NA
Unigene0000691_T1-vs-Unigene0020232_T2	YN	0.00133799	0.0266319	0.0502403	0.00086354	978	229.862	748.138	NA	7	6	1	NA	NA	0.00728288	2.80931:2.80931:1:1:1:1	0.50152(0.425532:0.433131:0.645897)	NA	NA	NA	NA
Unigene0006825_T1-vs-Unigene0000691_T2	YN	0.00205237	0.0315824	0.0649845	0.00748849	618	129.949	488.051	NA	5	4	1	NA	NA	0.00826176	2:2:1:1:1:1	0.285763(0.304928:0.215606:0.336756)	NA	NA	NA	NA
Unigene0024097_T1-vs-Unigene0000695_T2	YN	0.00149504	0.0247652	0.0603684	0.00590898	834	164.37	669.63	NA	5	4	1	NA	NA	0.00608127	3.46377:3.46377:1:1:1:1	0.615108(0.55036:0.491007:0.803957)	NA	NA	NA	NA
Unigene0037001_T1-vs-Unigene0000749_T2	YN	0.000834256	0.0296558	0.0281313	4.69942e-06	1509	309.661	1199.34	NA	10	9	1	NA	NA	0.0067487	0.361559:0.361559:1:1:1:1	0.472661(0.488142:0.431818:0.498024)	NA	NA	NA	NA
Unigene0000750_T1-vs-Unigene0029484_T2	YN	0.00306683	0.0314625	0.0974759	0.00254669	849	195.341	653.659	NA	8	6	2	NA	NA	0.0096002	1.20228:1.20228:1:1:1:1	0.55347(0.542662:0.467577:0.650171)	NA	NA	NA	NA
Unigene0000760_T1-vs-Unigene0001001_T2	YN	0.00320033	0.0504036	0.063494	0.000380111	750	123.729	626.271	NA	8	6	2	NA	NA	0.0109876	0.81763:0.81763:1:1:1:1	0.508667(0.472:0.42:0.634)	NA	NA	NA	NA
Unigene0000783_T1-vs-Unigene0014693_T2	YN	0.000761114	0.00915024	0.0831796	0.0147314	1755	440.381	1314.62	NA	5	4	1	NA	NA	0.00286619	2:2:1:1:1:1	0.386352(0.422047:0.355906:0.381102)	NA	NA	NA	NA
Unigene0004697_T1-vs-Unigene0000797_T2	YN	0.00235728	0.0258595	0.0911575	0.00188141	1086	236.231	849.769	NA	8	6	2	NA	NA	0.00746958	0.665522:0.665522:1:1:1:1	0.495396(0.517956:0.446133:0.522099)	NA	NA	NA	NA
Unigene0024277_T1-vs-Unigene0000803_T2	YN	0.00129988	0.023498	0.0553187	0.00233228	987	217.03	769.97	NA	6	5	1	NA	NA	0.00618098	6.58256:6.58256:1:1:1:1	0.543781(0.532836:0.398507:0.7)	NA	NA	NA	NA
Unigene0026530_T1-vs-Unigene0005634_T2	YN	0.0042316	0.0481917	0.0878076	5.78956e-05	927	216.025	710.975	NA	13	10	3	NA	NA	0.0144759	2.19197:2.19197:1:1:1:1	0.562434(0.58254:0.415873:0.688889)	NA	NA	NA	NA
Unigene0021882_T1-vs-Unigene0008557_T2	YN	0.0031221	0.0369523	0.0844898	0	432	110.936	321.064	NA	5	4	1	NA	NA	0.0118096	2:2:1:1:1:1	0.460526(0.592105:0.296053:0.493421)	NA	NA	NA	NA
Unigene0028104_T1-vs-Unigene0000889_T2	YN	0.000859923	0.0335247	0.0256504	5.94027e-07	1500	336.336	1163.66	NA	12	11	1	NA	NA	0.00818414	2.74328:2.74328:1:1:1:1	0.523632(0.458955:0.421642:0.690299)	NA	NA	NA	NA
Unigene0030014_T1-vs-Unigene0025205_T2	YN	0.000603628	0.0212189	0.0284476	7.55892e-07	2232	574.683	1657.32	NA	13	12	1	NA	NA	0.00591154	1.62827:1.62827:1:1:1:1	0.470878(0.544355:0.438844:0.429435)	NA	NA	NA	NA
Unigene0033584_T1-vs-Unigene0001157_T2	YN	0.000606434	0.0444178	0.013653	8.45456e-13	2115	465.35	1649.65	NA	21	20	1	NA	NA	0.010246	1.72441:1.72441:1:1:1:1	0.468794(0.528369:0.340426:0.537589)	NA	NA	NA	NA
Unigene0035379_T1-vs-Unigene0031874_T2	YN	0.00164711	0.0324975	0.0506844	0.000146169	924	316.121	607.879	NA	11	10	1	NA	NA	0.0122017	10.5608:10.5608:1:1:1:1	0.486472(0.560065:0.448052:0.451299)	NA	NA	NA	NA
Unigene0020838_T1-vs-Unigene0000982_T2	YN	0.00208903	0.0210504	0.0992398	0.0377806	624	144.554	479.446	NA	4	3	1	NA	NA	0.00648156	2:2:1:1:1:1	0.356999(0.415408:0.367069:0.28852)	NA	NA	NA	NA
Unigene0025856_T1-vs-Unigene0001008_T2	YN	0.00117713	0.021684	0.0542855	0.00118793	1131	280.721	850.279	NA	7	6	1	NA	NA	0.00626706	2:2:1:1:1:1	0.442971(0.525199:0.3687:0.435013)	NA	NA	NA	NA
Unigene0006432_T1-vs-Unigene0001016_T2	YN	0.00124965	0.0188197	0.0664011	0.00183636	1179	378.11	800.89	NA	8	7	1	NA	NA	0.00688446	7.86428:7.86428:1:1:1:1	0.417674(0.468912:0.329879:0.454231)	NA	NA	NA	NA
Unigene0001044_T1-vs-Unigene0030046_T2	YN	0.000422638	0.00571906	0.0738999	0.0105145	3069	702.244	2366.76	NA	5	4	1	NA	NA	0.00163456	1.16821:1.16821:1:1:1:1	0.459759(0.561095:0.441349:0.376833)	NA	NA	NA	NA
Unigene0001049_T1-vs-Unigene0003807_T2	YN	0.00144297	0.0190395	0.0757883	0.00695751	960	266.235	693.765	NA	6	5	1	NA	NA	0.00632298	1.95609:1.95609:1:1:1:1	0.497923(0.482866:0.442368:0.568536)	NA	NA	NA	NA
Unigene0001059_T1-vs-Unigene0007841_T2	YN	0.000375987	0.00382382	0.0983275	0.0366049	3447	786.558	2660.44	NA	4	3	1	NA	NA	0.00116273	2:2:1:1:1:1	0.444299(0.522193:0.395997:0.414708)	NA	NA	NA	NA
Unigene0037396_T1-vs-Unigene0003684_T2	YN	0.00333849	0.0424812	0.0785874	3.7551e-08	1689	487.657	1201.34	NA	24	20	4	NA	NA	0.01464	5.76358:5.76358:1:1:1:1	0.51421(0.525755:0.388988:0.627886)	NA	NA	NA	NA
Unigene0028413_T1-vs-Unigene0001071_T2	YN	0.00182673	0.0301847	0.0605185	0.00604523	684	135.815	548.185	NA	5	4	1	NA	NA	0.00745747	6.01668:6.01668:1:1:1:1	0.581871(0.510965:0.491228:0.743421)	NA	NA	NA	NA
Unigene0023755_T1-vs-Unigene0001160_T2	YN	0.00171744	0.0285302	0.0601972	0.00316418	762	178.983	583.017	NA	6	5	1	NA	NA	0.00801539	1.15263:1.15263:1:1:1:1	0.465879(0.574803:0.42126:0.401575)	NA	NA	NA	NA
Unigene0025318_T1-vs-Unigene0005500_T2	YN	0.00211052	0.0242792	0.0869268	0.0167511	642	167.431	474.569	NA	5	4	1	NA	NA	0.00789202	2:2:1:1:1:1	0.390123(0.401852:0.377778:0.390741)	NA	NA	NA	NA
Unigene0001229_T1-vs-Unigene0026568_T2	YN	0.00132427	0.0505298	0.0262076	7.2001e-07	981	225.198	755.802	NA	12	11	1	NA	NA	0.0126198	2:2:1:1:1:1	0.575397(0.529762:0.508929:0.6875)	NA	NA	NA	NA
Unigene0037433_T1-vs-Unigene0001258_T2	YN	0.00220555	0.024651	0.089471	1.32631e-05	1926	488.307	1437.69	NA	15	11.8343	3.16573	NA	NA	0.00789626	3.12713:3.12713:1:1:1:1	0.473261(0.568536:0.4081:0.443146)	NA	NA	NA	NA
Unigene0001360_T1-vs-Unigene0026958_T2	YN	0.0020438	0.0655161	0.0311954	7.99681e-09	1188	208.097	979.903	NA	15	13	2	NA	NA	0.013162	1.61014:1.61014:1:1:1:1	0.521189(0.47723:0.404175:0.682163)	NA	NA	NA	NA
Unigene0001399_T1-vs-Unigene0034063_T2	YN	0.00131377	0.0173162	0.0758694	0.00460813	1113	351.079	761.921	NA	7	6	1	NA	NA	0.00636149	5.74902:5.74902:1:1:1:1	0.486523(0.53504:0.447439:0.477089)	NA	NA	NA	NA
Unigene0001459_T1-vs-Unigene0014258_T2	YN	0.00224222	0.0446608	0.0502054	0.000515603	609	162.346	446.654	NA	8	7	1	NA	NA	0.0135501	4.85842:4.85842:1:1:1:1	0.417438(0.493056:0.409722:0.349537)	NA	NA	NA	NA
Unigene0005428_T1-vs-Unigene0001486_T2	YN	0.00166233	0.0302828	0.0548936	0.00226227	771	168.768	602.232	NA	6	5	1	NA	NA	0.00792721	2.09931:2.09931:1:1:1:1	0.466926(0.488327:0.354086:0.558366)	NA	NA	NA	NA
Unigene0020481_T1-vs-Unigene0001488_T2	YN	0.00109648	0.0124815	0.0878487	0.0170898	1236	323.235	912.765	NA	5	4	1	NA	NA	0.00407386	2.09796:2.09796:1:1:1:1	0.523981(0.545564:0.460432:0.565947)	NA	NA	NA	NA
Unigene0030184_T1-vs-Unigene0031196_T2	YN	0.0014311	0.0211705	0.0675987	0.00470725	939	239.569	699.431	NA	6	5	1	NA	NA	0.00646726	1.32376:1.32376:1:1:1:1	0.457934(0.576677:0.380192:0.416933)	NA	NA	NA	NA
Unigene0028844_T1-vs-Unigene0027116_T2	YN	0.000816673	0.0208344	0.0391984	0.000138599	1566	340.853	1225.15	NA	8	7	1	NA	NA	0.00517369	0.518327:0.518327:1:1:1:1	0.471903(0.527778:0.431034:0.456897)	NA	NA	NA	NA
Unigene0025597_T1-vs-Unigene0021593_T2	YN	0.00120873	0.0167716	0.0720699	0.0038035	1191	362.905	828.095	NA	7	6	1	NA	NA	0.00595083	6.12121:6.12121:1:1:1:1	0.492063(0.515038:0.360902:0.600251)	NA	NA	NA	NA
Unigene0015478_T1-vs-Unigene0016628_T2	YN	0.000877994	0.0181248	0.0484416	0.00138755	1419	279.284	1139.72	NA	6	5	1	NA	NA	0.00427247	0.672174:0.672174:1:1:1:1	0.423185(0.439746:0.382664:0.447146)	NA	NA	NA	NA
Unigene0001710_T1-vs-Unigene0022728_T2	YN	0.000560402	0.00753768	0.0743468	0.0107388	2319	533.901	1785.1	NA	5	4	1	NA	NA	0.00216677	2.16218:2.16218:1:1:1:1	0.431005(0.501294:0.407503:0.384217)	NA	NA	NA	NA
Unigene0003865_T1-vs-Unigene0001710_T2	YN	0.00712339	0.0720423	0.0988778	3.3163e-06	801	236.692	564.308	NA	20	16	4	NA	NA	0.0263067	4.07716:4.07716:1:1:1:1	0.483209(0.552239:0.373134:0.524254)	NA	NA	NA	NA
Unigene0028219_T1-vs-Unigene0001724_T2	YN	0.0028145	0.0453077	0.0621196	2.10001e-07	1032	320.059	711.941	NA	16	14	2	NA	NA	0.0159931	3.54243:3.54243:1:1:1:1	0.477713(0.587209:0.359012:0.486919)	NA	NA	NA	NA
Unigene0001725_T1-vs-Unigene0003828_T2	YN	0.000962312	0.0154071	0.0624592	0.00355273	1368	328.17	1039.83	NA	6	5	1	NA	NA	0.00442746	2.33592:2.33592:1:1:1:1	0.452485(0.58114:0.382675:0.39364)	NA	NA	NA	NA
Unigene0001777_T1-vs-Unigene0040088_T2	YN	0.00161891	0.0604454	0.026783	4.71636e-07	825	206.634	618.366	NA	13	12	1	NA	NA	0.0163529	2:2:1:1:1:1	0.464286(0.495392:0.358295:0.539171)	NA	NA	NA	NA
Unigene0005614_T1-vs-Unigene0001788_T2	YN	0.00190819	0.03094	0.0616739	0.00345935	690	165.277	524.723	NA	6	5	1	NA	NA	0.00886223	1.03018:1.03018:1:1:1:1	0.384058(0.404348:0.32029:0.427536)	NA	NA	NA	NA
Unigene0032966_T1-vs-Unigene0031030_T2	YN	0.00175789	0.0269282	0.0652805	0.00421159	759	189.38	569.62	NA	6	5	1	NA	NA	0.00803821	2.23941:2.23941:1:1:1:1	0.59025(0.539526:0.529644:0.701581)	NA	NA	NA	NA
Unigene0033776_T1-vs-Unigene0028798_T2	YN	0.00360044	0.0442125	0.0814348	0.000650604	720	163.126	556.874	NA	9	7	2	NA	NA	0.0128017	1.03135:1.03135:1:1:1:1	0.433196(0.520661:0.338843:0.440083)	NA	NA	NA	NA
Unigene0030708_T1-vs-Unigene0001935_T2	YN	0.00172746	0.0305267	0.0565884	0.00253097	747	167.448	579.552	NA	6	5	1	NA	NA	0.0081831	2.3067:2.3067:1:1:1:1	0.585657(0.559761:0.505976:0.691235)	NA	NA	NA	NA
Unigene0036410_T1-vs-Unigene0001940_T2	YN	0.00136676	0.0214771	0.0636383	2.8308e-05	1938	473.357	1464.64	NA	12	10	2	NA	NA	0.00627871	2.13297:2.13297:1:1:1:1	0.450283(0.476043:0.393354:0.481453)	NA	NA	NA	NA
Unigene0022082_T1-vs-Unigene0025186_T2	YN	0.00220499	0.0802797	0.0274664	2.56137e-07	642	187.816	454.184	NA	15	14	1	NA	NA	0.0250456	18.6036:18.6036:1:1:1:1	0.508567(0.46028:0.392523:0.672897)	NA	NA	NA	NA
Unigene0017486_T1-vs-Unigene0004075_T2	YN	0.002249	0.0434882	0.0517151	0.00100535	588	142.606	445.394	NA	7	6	1	NA	NA	0.0122506	2:2:1:1:1:1	0.514456(0.530612:0.40051:0.612245)	NA	NA	NA	NA
Unigene0035793_T1-vs-Unigene0002008_T2	YN	0.00184326	0.0203336	0.090651	0.00110193	1437	350.587	1086.41	NA	9	7	2	NA	NA	0.00635436	2:2:1:1:1:1	0.439805(0.514614:0.400835:0.403967)	NA	NA	NA	NA
Unigene0030912_T1-vs-Unigene0002054_T2	YN	0.000955411	0.00968807	0.0986173	0.0369874	1359	311.663	1047.34	NA	4	3	1	NA	NA	0.0029581	2:2:1:1:1:1	0.409124(0.472406:0.353201:0.401766)	NA	NA	NA	NA
Unigene0008611_T1-vs-Unigene0005970_T2	YN	0.00175107	0.0442419	0.0395794	3.04688e-05	807	235.253	571.747	NA	11	10	1	NA	NA	0.0141378	9.27893:9.27893:1:1:1:1	0.492565(0.44052:0.407063:0.630112)	NA	NA	NA	NA
Unigene0005355_T1-vs-Unigene0002077_T2	YN	0.00205912	0.0207431	0.0992676	0.0378215	633	146.688	486.312	NA	4	3	1	NA	NA	0.00638886	0.878069:0.878069:1:1:1:1	0.579403(0.544811:0.525943:0.667453)	NA	NA	NA	NA
Unigene0007146_T1-vs-Unigene0002078_T2	YN	0.00266115	0.0385112	0.0691006	0.00890286	483	106.555	376.445	NA	5	4	1	NA	NA	0.0105701	2:2:1:1:1:1	0.377726(0.399533:0.268692:0.464953)	NA	NA	NA	NA
Unigene0027139_T1-vs-Unigene0004543_T2	YN	0.0014805	0.0416687	0.0355302	8.41754e-05	849	172.775	676.225	NA	8	7	1	NA	NA	0.00965894	0.518593:0.518593:1:1:1:1	0.508772(0.692982:0.470175:0.363158)	NA	NA	NA	NA
Unigene0002087_T1-vs-Unigene0003075_T2	YN	0.00285953	0.0528351	0.0541219	7.50833e-08	1326	274.615	1051.38	NA	17	14	3	NA	NA	0.0132095	0.426393:0.426393:1:1:1:1	0.559867(0.519956:0.505543:0.654102)	NA	NA	NA	NA
Unigene0037437_T1-vs-Unigene0006446_T2	YN	0.00141182	0.0176018	0.080209	0.0133639	939	229.927	709.073	NA	5	4	1	NA	NA	0.00537615	2:2:1:1:1:1	0.417689(0.478528:0.354294:0.420245)	NA	NA	NA	NA
Unigene0034862_T1-vs-Unigene0002097_T2	YN	0.000396336	0.0108207	0.0366275	2.7339e-05	3363	839.219	2523.78	NA	10	9	1	NA	NA	0.00299768	2.30732:2.30732:1:1:1:1	0.433839(0.519625:0.395183:0.386708)	NA	NA	NA	NA
Unigene0002117_T1-vs-Unigene0017796_T2	YN	0.00366332	0.0662991	0.0552544	0.0104591	321	47.3561	273.644	NA	4	3	1	NA	NA	0.0129038	1.66791:1.66791:1:1:1:1	0.556474(0.586777:0.376033:0.706612)	NA	NA	NA	NA
Unigene0002121_T1-vs-Unigene0019603_T2	YN	0.0025001	0.052359	0.0477492	0.00293181	480	79.2406	400.759	NA	5	4	1	NA	NA	0.010731	3.60047:3.60047:1:1:1:1	0.593168(0.586957:0.36646:0.826087)	NA	NA	NA	NA
Unigene0002142_T1-vs-Unigene0027901_T2	YN	0.00242601	0.0502727	0.048257	0.00142889	516	103.134	412.866	NA	6	5	1	NA	NA	0.0119892	2.56134:2.56134:1:1:1:1	0.597868(0.531977:0.476744:0.784884)	NA	NA	NA	NA
Unigene0006800_T1-vs-Unigene0018207_T2	YN	0.00145921	0.0465156	0.0313702	5.65877e-06	909	222.932	686.068	NA	11	10	1	NA	NA	0.0125093	3.73404:3.73404:1:1:1:1	0.575665(0.590491:0.449387:0.687117)	NA	NA	NA	NA
Unigene0027329_T1-vs-Unigene0002210_T2	YN	0.00311646	0.0499761	0.062359	4.1087e-11	2088	480.192	1607.81	NA	28	23	5	NA	NA	0.0138931	1.35681:1.35681:1:1:1:1	0.462883(0.523707:0.363506:0.501437)	NA	NA	NA	NA
Unigene0008138_T1-vs-Unigene0010618_T2	YN	0.00185246	0.0230247	0.0804552	0.0135364	717	176.407	540.593	NA	5	4	1	NA	NA	0.00706156	2:2:1:1:1:1	0.457639(0.479167:0.433333:0.460417)	NA	NA	NA	NA
Unigene0023699_T1-vs-Unigene0024620_T2	YN	0.00280409	0.0358429	0.078233	0.00798196	501	143.711	357.289	NA	6	5	1	NA	NA	0.0122812	4.30546:4.30546:1:1:1:1	0.540675(0.571429:0.419643:0.630952)	NA	NA	NA	NA
Unigene0002272_T1-vs-Unigene0004758_T2	YN	0.00143525	0.0172827	0.0830455	0.0257355	873	175.591	697.409	NA	4	3	1	NA	NA	0.00462274	2:2:1:1:1:1	0.36399(0.373057:0.329016:0.389896)	NA	NA	NA	NA
Unigene0025294_T1-vs-Unigene0002338_T2	YN	0.00254435	0.0336207	0.0756779	0.000153478	1062	274.562	787.438	NA	11	9	2	NA	NA	0.0105786	1.90281:1.90281:1:1:1:1	0.418079(0.474576:0.379944:0.399718)	NA	NA	NA	NA
Unigene0016558_T1-vs-Unigene0007632_T2	YN	0.00236476	0.0351943	0.0671915	0	540	116.456	423.544	NA	5	4	1	NA	NA	0.00944477	2:2:1:1:1:1	0.266256(0.319302:0.217659:0.261807)	NA	NA	NA	NA
Unigene0003467_T1-vs-Unigene0027970_T2	YN	0.00268621	0.0658016	0.0408229	6.61521e-08	972	224.131	747.869	NA	16	13.9948	2.00522	NA	NA	0.0172399	2.7674:2.7674:1:1:1:1	0.571865(0.510703:0.489297:0.715596)	NA	NA	NA	NA
Unigene0002418_T1-vs-Unigene0027115_T2	YN	0.00149825	0.0163791	0.0914734	0.019093	915	246.89	668.11	NA	5	4	1	NA	NA	0.00551348	2:2:1:1:1:1	0.470492(0.560656:0.411475:0.439344)	NA	NA	NA	NA
Unigene0032205_T1-vs-Unigene0002441_T2	YN	0.00299393	0.0544781	0.0549567	5.6257e-06	879	209.605	669.395	NA	13	11	2	NA	NA	0.0152708	1.16187:1.16187:1:1:1:1	0.508049(0.53267:0.389205:0.602273)	NA	NA	NA	NA
Unigene0035197_T1-vs-Unigene0025895_T2	YN	0.00261857	0.0435739	0.0600949	5.51854e-10	2031	500.65	1530.35	NA	25	21	4	NA	NA	0.0127142	3.69864:3.69864:1:1:1:1	0.42802(0.465259:0.375341:0.44346)	NA	NA	NA	NA
Unigene0022594_T1-vs-Unigene0007457_T2	YN	0.00503314	0.0663149	0.0758975	0.000268441	525	126.254	398.746	NA	10	8	2	NA	NA	0.0197705	2.02823:2.02823:1:1:1:1	0.561205(0.576271:0.468927:0.638418)	NA	NA	NA	NA
Unigene0022630_T1-vs-Unigene0002508_T2	YN	0.00169556	0.027074	0.0626268	0.00661133	741	150.557	590.443	NA	5	4	1	NA	NA	0.00685197	2:2:1:1:1:1	0.533738(0.550607:0.342105:0.708502)	NA	NA	NA	NA
Unigene0015882_T1-vs-Unigene0026189_T2	YN	0.00369743	0.0385319	0.0959578	0.0356611	351	79.8748	271.125	NA	4	3	1	NA	NA	0.0116245	2:2:1:1:1:1	0.48433(0.504274:0.363248:0.58547)	NA	NA	NA	NA
Unigene0003657_T1-vs-Unigene0002575_T2	YN	0.00720061	0.075377	0.095528	0.00213307	489	70.3654	418.635	NA	8	5	3	NA	NA	0.017011	1.29957:1.29957:1:1:1:1	0.558429(0.497126:0.465517:0.712644)	NA	NA	NA	NA
Unigene0002581_T1-vs-Unigene0032825_T2	YN	0.00497355	0.075877	0.0655475	1.90363e-09	1260	251.276	1008.72	NA	23	18	5	NA	NA	0.0191135	1.19072:1.19072:1:1:1:1	0.597255(0.516471:0.522353:0.752941)	NA	NA	NA	NA
Unigene0002599_T1-vs-Unigene0007529_T2	YN	0.00109148	0.0141474	0.0771509	0.0120216	1203	286.004	916.996	NA	5	4	1	NA	NA	0.00419543	2:2:1:1:1:1	0.35978(0.386976:0.297156:0.39521)	NA	NA	NA	NA
Unigene0025274_T1-vs-Unigene0019700_T2	YN	0.00108563	0.0114901	0.0944841	0.0338424	1185	263.099	921.901	NA	4	3	1	NA	NA	0.00339569	2:2:1:1:1:1	0.434177(0.493671:0.412658:0.396203)	NA	NA	NA	NA
Unigene0002677_T1-vs-Unigene0016509_T2	YN	0.00125914	0.0164895	0.0763604	0.00474591	1164	369.04	794.96	NA	7	6	1	NA	NA	0.00608784	10.6173:10.6173:1:1:1:1	0.418535(0.485426:0.337444:0.432735)	NA	NA	NA	NA
Unigene0019533_T1-vs-Unigene0002689_T2	YN	0.00118988	0.0126323	0.0941936	0.02067	1161	319.912	841.088	NA	5	4	1	NA	NA	0.00434281	2.17701:2.17701:1:1:1:1	0.507634(0.624682:0.493639:0.40458)	NA	NA	NA	NA
Unigene0021507_T1-vs-Unigene0002705_T2	YN	0.00201934	0.0274512	0.0735611	0.0106736	645	148.981	496.019	NA	5	4	1	NA	NA	0.00789355	2.22959:2.22959:1:1:1:1	0.437984(0.502326:0.360465:0.451163)	NA	NA	NA	NA
Unigene0028111_T1-vs-Unigene0002723_T2	YN	0.00217191	0.0231979	0.0936252	0.000543092	1317	394.816	922.184	NA	11	9	2	NA	NA	0.00847518	2.98819:2.98819:1:1:1:1	0.462415(0.48861:0.40205:0.496583)	NA	NA	NA	NA
Unigene0003154_T1-vs-Unigene0035960_T2	YN	0.000664964	0.013074	0.0508617	0.000893519	1968	463.493	1504.51	NA	7	6	1	NA	NA	0.00358747	2.31685:2.31685:1:1:1:1	0.396096(0.492443:0.335013:0.360831)	NA	NA	NA	NA
Unigene0002734_T1-vs-Unigene0024065_T2	YN	0.00298322	0.0305389	0.097686	0.00157398	906	234.25	671.75	NA	9	7	2	NA	NA	0.0101079	2.23674:2.23674:1:1:1:1	0.454194(0.569536:0.374172:0.418874)	NA	NA	NA	NA
Unigene0034910_T1-vs-Unigene0002754_T2	YN	0.00187926	0.0205341	0.0915189	0.0019026	1362	296.417	1065.58	NA	8	6	2	NA	NA	0.00593917	0.58372:0.58372:1:1:1:1	0.489354(0.530837:0.431718:0.505507)	NA	NA	NA	NA
Unigene0002832_T1-vs-Unigene0022087_T2	YN	0.0016056	0.0177503	0.0904545	0.0311155	795	171.372	623.628	NA	4	3	1	NA	NA	0.00508579	2.39091:2.39091:1:1:1:1	0.561635(0.516981:0.418868:0.749057)	NA	NA	NA	NA
Unigene0002835_T1-vs-Unigene0025583_T2	YN	0.0028829	0.0308126	0.0935624	0.00127039	927	231.878	695.122	NA	9	7	2	NA	NA	0.0098692	2.00544:2.00544:1:1:1:1	0.467742(0.509677:0.408065:0.485484)	NA	NA	NA	NA
Unigene0021762_T1-vs-Unigene0002877_T2	YN	0.00123879	0.0135459	0.0914512	0.0180875	1119	297.296	821.704	NA	5	3.98334	1.01666	NA	NA	0.00450853	2:2:1:1:1:1	0.463807(0.522788:0.423592:0.44504)	NA	NA	NA	NA
Unigene0006400_T1-vs-Unigene0016897_T2	YN	0.000651372	0.00683991	0.0952311	0.0211238	2124	588.025	1535.97	NA	5	4	1	NA	NA	0.00236466	4.5261:4.5261:1:1:1:1	0.450094(0.567797:0.398305:0.384181)	NA	NA	NA	NA
Unigene0002919_T1-vs-Unigene0030867_T2	YN	0.000769152	0.00862577	0.0891691	9.60755e-06	5538	1635.34	3902.66	NA	17	14	3	NA	NA	0.00308916	9.12286:9.12286:1:1:1:1	0.436529(0.503521:0.380823:0.425244)	NA	NA	NA	NA
Unigene0031832_T1-vs-Unigene0030242_T2	YN	0.00117884	0.0129529	0.0910101	0.000689729	2322	624.085	1697.91	NA	10	8	2	NA	NA	0.00434335	4.82057:4.82057:1:1:1:1	0.415375(0.492248:0.386305:0.367571)	NA	NA	NA	NA
Unigene0003879_T1-vs-Unigene0002927_T2	YN	0.00258672	0.0504685	0.0512542	1.3097e-09	1575	413.229	1161.77	NA	23	20	3	NA	NA	0.0151493	2.12725:2.12725:1:1:1:1	0.537143(0.567619:0.431429:0.612381)	NA	NA	NA	NA
Unigene0037335_T1-vs-Unigene0004430_T2	YN	0.00077969	0.0279248	0.0279211	1.19396e-06	1686	402.68	1283.32	NA	12	11	1	NA	NA	0.00726297	2.2846:2.2846:1:1:1:1	0.519097(0.546007:0.388889:0.622396)	NA	NA	NA	NA
Unigene0003010_T1-vs-Unigene0005526_T2	YN	0.00279038	0.0319915	0.0872226	0.000909596	942	223.876	718.124	NA	9	7	2	NA	NA	0.00973032	2.01833:2.01833:1:1:1:1	0.428889(0.484:0.369333:0.433333)	NA	NA	NA	NA
Unigene0003060_T1-vs-Unigene0025491_T2	YN	0.00124449	0.0568257	0.0219002	4.16575e-08	1044	239.704	804.296	NA	14	13	1	NA	NA	0.014006	6.28999:6.28999:1:1:1:1	0.554598(0.49569:0.402299:0.765805)	NA	NA	NA	NA
Unigene0003085_T1-vs-Unigene0028681_T2	YN	0.00396729	0.0529123	0.0749786	3.462e-06	1014	255.814	758.186	NA	16	13	3	NA	NA	0.0163152	4.20519:4.20519:1:1:1:1	0.583824(0.575:0.470588:0.705882)	NA	NA	NA	NA
Unigene0006382_T1-vs-Unigene0003093_T2	YN	0.00106149	0.0139152	0.0762827	0.0115932	1233	290.259	942.741	NA	5	4	1	NA	NA	0.00408736	0.982739:0.982739:1:1:1:1	0.396993(0.444338:0.338772:0.407869)	NA	NA	NA	NA
Unigene0020056_T1-vs-Unigene0003099_T2	YN	0.00172266	0.0211103	0.0816029	0.0141778	774	192.748	581.252	NA	5	4	1	NA	NA	0.00655073	3.9668:3.9668:1:1:1:1	0.418605(0.468992:0.403101:0.383721)	NA	NA	NA	NA
Unigene0003181_T1-vs-Unigene0032534_T2	YN	0.00151946	0.0276855	0.0548827	0.000777914	918	259.074	658.926	NA	8	7	1	NA	NA	0.00890393	7.00536:7.00536:1:1:1:1	0.434641(0.53268:0.372549:0.398693)	NA	NA	NA	NA
Unigene0003215_T1-vs-Unigene0025600_T2	YN	0.00299661	0.0472519	0.0634179	0.00389034	444	109.508	334.492	NA	6	5	1	NA	NA	0.0139117	1.06728:1.06728:1:1:1:1	0.415842(0.507426:0.311881:0.428218)	NA	NA	NA	NA
Unigene0004549_T1-vs-Unigene0003256_T2	YN	0.00216314	0.0366337	0.0590476	0.00295822	603	139.938	463.062	NA	6	5	1	NA	NA	0.0101627	1.24681:1.24681:1:1:1:1	0.482587(0.587065:0.427861:0.432836)	NA	NA	NA	NA
Unigene0005473_T1-vs-Unigene0014592_T2	YN	0.00253094	0.0328916	0.0769478	0.00752416	552	156.223	395.777	NA	6	5	1	NA	NA	0.0111234	2:2:1:1:1:1	0.5(0.525381:0.482234:0.492386)	NA	NA	NA	NA
Unigene0033632_T1-vs-Unigene0003263_T2	YN	0.00297734	0.0431755	0.068959	8.55053e-05	888	214.867	673.133	NA	11	9	2	NA	NA	0.012704	2.20752:2.20752:1:1:1:1	0.510965(0.527961:0.402961:0.601974)	NA	NA	NA	NA
Unigene0003318_T1-vs-Unigene0023009_T2	YN	0.000897244	0.0108952	0.0823525	0.0143039	1485	369.809	1115.19	NA	5	4	1	NA	NA	0.00338702	2:2:1:1:1:1	0.446128(0.520202:0.40404:0.414141)	NA	NA	NA	NA
Unigene0003399_T1-vs-Unigene0004566_T2	YN	0.00237912	0.0317771	0.0748688	2.04678e-06	1716	452.995	1263	NA	17	14	3	NA	NA	0.0101397	2.68819:2.68819:1:1:1:1	0.463524(0.544613:0.410774:0.435185)	NA	NA	NA	NA
Unigene0003403_T1-vs-Unigene0022999_T2	YN	0.000799118	0.0204661	0.039046	0.00013559	1599	346.864	1252.14	NA	8	7	1	NA	NA	0.00506539	1.43901:1.43901:1:1:1:1	0.441011(0.531835:0.405431:0.385768)	NA	NA	NA	NA
Unigene0003411_T1-vs-Unigene0032905_T2	YN	0.0011828	0.0255394	0.0463128	0	1125	278.779	846.221	NA	8	7	1	NA	NA	0.00721846	2:2:1:1:1:1	0.311049(0.355056:0.300562:0.277528)	NA	NA	NA	NA
Unigene0008784_T1-vs-Unigene0003429_T2	YN	0.00141063	0.0166536	0.0847042	0.0100567	1014	304.43	709.57	NA	6	5	1	NA	NA	0.00598698	9.26754:9.26754:1:1:1:1	0.444773(0.542899:0.402367:0.389053)	NA	NA	NA	NA
Unigene0006999_T1-vs-Unigene0003434_T2	YN	0.00115475	0.0208988	0.0552543	0.00128252	1158	291.257	866.743	NA	7	6	1	NA	NA	0.00612072	2.12927:2.12927:1:1:1:1	0.522021(0.546632:0.466321:0.553109)	NA	NA	NA	NA
Unigene0021247_T1-vs-Unigene0026325_T2	YN	0.00188438	0.0190987	0.0986653	0.0234807	744	212.655	531.345	NA	5	4	1	NA	NA	0.0068047	4.28547:4.28547:1:1:1:1	0.474462(0.52621:0.409274:0.487903)	NA	NA	NA	NA
Unigene0036188_T1-vs-Unigene0003461_T2	YN	0.00325069	0.0447817	0.0725896	1.17249e-08	1701	461.832	1239.17	NA	24	19.9808	4.01915	NA	NA	0.0145266	3.96612:3.96612:1:1:1:1	0.551146(0.554674:0.428571:0.670194)	NA	NA	NA	NA
Unigene0009250_T1-vs-Unigene0025718_T2	YN	0.00264845	0.0541805	0.048882	0.000458913	513	134.753	378.247	NA	8	7	1	NA	NA	0.0161847	3.53109:3.53109:1:1:1:1	0.394608(0.413235:0.298529:0.472059)	NA	NA	NA	NA
Unigene0003492_T1-vs-Unigene0023074_T2	YN	0.00301358	0.0316903	0.0950947	1.24507e-07	2277	613.674	1663.33	NA	24	19	5	NA	NA	0.0107422	3.47065:3.47065:1:1:1:1	0.484179(0.529909:0.436931:0.485696)	NA	NA	NA	NA
Unigene0018572_T1-vs-Unigene0003544_T2	YN	0.0052272	0.0530956	0.0984487	0.00268247	501	117.051	383.949	NA	8	6	2	NA	NA	0.0164109	2:2:1:1:1:1	0.452381(0.467262:0.372024:0.517857)	NA	NA	NA	NA
Unigene0003551_T1-vs-Unigene0020086_T2	YN	0.00119216	0.0144548	0.082475	0.0144031	1119	279.424	839.576	NA	5	4	1	NA	NA	0.00450397	2:2:1:1:1:1	0.545009(0.495989:0.510695:0.628342)	NA	NA	NA	NA
Unigene0003552_T1-vs-Unigene0025825_T2	YN	0.000921377	0.0101756	0.0905479	0.00106147	2865	692.949	2172.05	NA	9	7	2	NA	NA	0.00315966	2.27436:2.27436:1:1:1:1	0.442234(0.562304:0.387435:0.376963)	NA	NA	NA	NA
Unigene0023405_T1-vs-Unigene0003566_T2	YN	0.00119216	0.019367	0.0615562	0.00337424	1101	261.519	839.481	NA	6	5	1	NA	NA	0.0055092	2:2:1:1:1:1	0.424283(0.50672:0.337366:0.428763)	NA	NA	NA	NA
Unigene0003626_T1-vs-Unigene0036403_T2	YN	0.00745676	0.0895218	0.0832955	0.0106221	195	60.2257	134.774	NA	6	5	1	NA	NA	0.0328025	2.14263:2.14263:1:1:1:1	0.367601(0.46729:0.317757:0.317757)	NA	NA	NA	NA
Unigene0018608_T1-vs-Unigene0003643_T2	YN	0.00212999	0.026471	0.080465	0.0136007	624	153.848	470.152	NA	5	4	1	NA	NA	0.0081313	2:2:1:1:1:1	0.505609(0.53125:0.384615:0.600962)	NA	NA	NA	NA
Unigene0026865_T1-vs-Unigene0003644_T2	YN	0.00170091	0.0199359	0.0853188	0.0158694	792	203.322	588.678	NA	5	4	1	NA	NA	0.00638218	2:2:1:1:1:1	0.475595(0.482143:0.435714:0.508929)	NA	NA	NA	NA
Unigene0003650_T1-vs-Unigene0034537_T2	YN	0.000785554	0.0132475	0.0592981	1.65421e-05	3309	761.694	2547.31	NA	12	10	2	NA	NA	0.00365416	1.06815:1.06815:1:1:1:1	0.466667(0.547534:0.380269:0.472197)	NA	NA	NA	NA
Unigene0027307_T1-vs-Unigene0021094_T2	YN	0.00109812	0.011467	0.0957633	0.0214713	1263	351.599	911.401	NA	5	4	1	NA	NA	0.00398464	2.00437:2.00437:1:1:1:1	0.507918(0.56057:0.409739:0.553444)	NA	NA	NA	NA
Unigene0034194_T1-vs-Unigene0003667_T2	YN	0.00435316	0.0549697	0.0791919	4.33559e-07	1206	284.35	921.65	NA	19	15	4	NA	NA	0.0162875	2.05343:2.05343:1:1:1:1	0.525452(0.522167:0.44335:0.610837)	NA	NA	NA	NA
Unigene0003671_T1-vs-Unigene0031376_T2	YN	0.00139575	0.0177644	0.0785705	0.000304531	1890	455.694	1434.31	NA	10	8	2	NA	NA	0.00534236	1.80537:1.80537:1:1:1:1	0.458531(0.545166:0.405705:0.424723)	NA	NA	NA	NA
Unigene0003674_T1-vs-Unigene0033137_T2	YN	0.00125476	0.0223241	0.0562067	0.00139128	1071	273.369	797.631	NA	7	6	1	NA	NA	0.00663263	1.75848:1.75848:1:1:1:1	0.494398(0.536415:0.431373:0.515406)	NA	NA	NA	NA
Unigene0028834_T1-vs-Unigene0003688_T2	YN	0.0012835	0.0247616	0.0518344	0.000580821	1068	288.215	779.785	NA	8	7	1	NA	NA	0.0076194	2.73859:2.73859:1:1:1:1	0.472067(0.530726:0.437151:0.448324)	NA	NA	NA	NA
Unigene0022760_T1-vs-Unigene0003697_T2	YN	0.00275592	0.0656794	0.0419602	0.000400628	459	95.4778	363.522	NA	7	6	1	NA	NA	0.0158448	0.911748:0.911748:1:1:1:1	0.488017(0.617647:0.405229:0.441176)	NA	NA	NA	NA
Unigene0003746_T1-vs-Unigene0023871_T2	YN	0.00193125	0.0199586	0.0967624	0.00122039	1422	352.435	1069.57	NA	9	6.93713	2.06287	NA	NA	0.00639924	2.00744:2.00744:1:1:1:1	0.559499(0.517745:0.508351:0.652401)	NA	NA	NA	NA
Unigene0035228_T1-vs-Unigene0029678_T2	YN	0.00262102	0.0305911	0.0856792	0.0104628	549	166.802	382.198	NA	6	5	1	NA	NA	0.0111191	2:2:1:1:1:1	0.479053(0.494536:0.497268:0.445355)	NA	NA	NA	NA
Unigene0033384_T1-vs-Unigene0033794_T2	YN	0.0015728	0.0219024	0.0718094	0.00375454	915	278.524	636.476	NA	7	6	1	NA	NA	0.0077611	5.98359:5.98359:1:1:1:1	0.541009(0.539432:0.493691:0.589905)	NA	NA	NA	NA
Unigene0026910_T1-vs-Unigene0003787_T2	YN	0.00150449	0.0293125	0.051326	0.000549161	909	243.572	665.428	NA	8	7	1	NA	NA	0.0089558	2:2:1:1:1:1	0.470297(0.559406:0.419142:0.432343)	NA	NA	NA	NA
Unigene0015662_T1-vs-Unigene0003806_T2	YN	0.00214927	0.0361889	0.0593903	0.00176674	636	169.969	466.031	NA	7	6	1	NA	NA	0.0112463	2.07746:2.07746:1:1:1:1	0.488479(0.557604:0.398618:0.509217)	NA	NA	NA	NA
Unigene0003816_T1-vs-Unigene0027779_T2	YN	0.0015478	0.0158322	0.0977628	0.00102228	1806	512.446	1293.55	NA	10	8	2	NA	NA	0.00560093	11.3401:11.3401:1:1:1:1	0.459989(0.524007:0.437086:0.418874)	NA	NA	NA	NA
Unigene0005995_T1-vs-Unigene0003839_T2	YN	0.00641093	0.0654931	0.097887	0.00169428	426	112.451	313.549	NA	9	7	2	NA	NA	0.0220068	3.49695:3.49695:1:1:1:1	0.314079(0.362816:0.292419:0.287004)	NA	NA	NA	NA
Unigene0003848_T1-vs-Unigene0019616_T2	YN	0.000968008	0.0106364	0.0910093	0.0188236	1413	379.283	1033.72	NA	5	4	1	NA	NA	0.00356323	4.11136:4.11136:1:1:1:1	0.511677(0.57431:0.416136:0.544586)	NA	NA	NA	NA
Unigene0003885_T1-vs-Unigene0031028_T2	YN	0.00168292	0.0197154	0.0853605	0.0160136	801	206.127	594.873	NA	5	4	1	NA	NA	0.00632334	2.25483:2.25483:1:1:1:1	0.483456(0.487132:0.439338:0.523897)	NA	NA	NA	NA
Unigene0003891_T1-vs-Unigene0032480_T2	YN	0.00060873	0.00672591	0.0905053	0.0122345	2391	747.569	1643.43	NA	6	5	1	NA	NA	0.00252132	6.69796:6.69796:1:1:1:1	0.429109(0.533877:0.33877:0.41468)	NA	NA	NA	NA
Unigene0003909_T1-vs-Unigene0007158_T2	YN	0.00295061	0.0361654	0.0815866	0.000384986	906	226.628	679.372	NA	10	8	2	NA	NA	0.011259	2:2:1:1:1:1	0.486755(0.531457:0.427152:0.501656)	NA	NA	NA	NA
Unigene0003916_T1-vs-Unigene0025554_T2	YN	0.00384775	0.0462895	0.0831236	0.000741986	678	156.811	521.189	NA	9	7	2	NA	NA	0.0136639	2.2858:2.2858:1:1:1:1	0.477974(0.612335:0.438326:0.38326)	NA	NA	NA	NA
Unigene0018483_T1-vs-Unigene0019148_T2	YN	0.00352486	0.0553566	0.0636755	0.00726775	360	75.5464	284.454	NA	5	4	1	NA	NA	0.0144018	2.97201:2.97201:1:1:1:1	0.575397(0.543651:0.472222:0.710317)	NA	NA	NA	NA
Unigene0031290_T1-vs-Unigene0031920_T2	YN	0.00149552	0.0339374	0.044067	4.5595e-08	1824	485.15	1338.85	NA	18	16	2	NA	NA	0.0101245	3.68609:3.68609:1:1:1:1	0.365431(0.418641:0.30587:0.371782)	NA	NA	NA	NA
Unigene0004034_T1-vs-Unigene0016250_T2	YN	0.00264582	0.0291671	0.0907126	0.019064	519	140.378	378.622	NA	5	4	1	NA	NA	0.00981925	2.04811:2.04811:1:1:1:1	0.476852(0.491667:0.477778:0.461111)	NA	NA	NA	NA
Unigene0022323_T1-vs-Unigene0004106_T2	YN	0.00410014	0.0422178	0.0971187	0.0227948	342	97.4385	244.562	NA	5	4	1	NA	NA	0.0149602	2:2:1:1:1:1	0.47807(0.539474:0.403509:0.491228)	NA	NA	NA	NA
Unigene0004113_T1-vs-Unigene0033331_T2	YN	0.00139177	0.0167965	0.0828603	0.014618	960	240.821	719.179	NA	5	4	1	NA	NA	0.00525613	2:2:1:1:1:1	0.466146(0.532813:0.41875:0.446875)	NA	NA	NA	NA
Unigene0004124_T1-vs-Unigene0018718_T2	YN	0.00414438	0.0504124	0.0822096	0.014702	324	82.0421	241.958	NA	5	4	1	NA	NA	0.0158602	2:2:1:1:1:1	0.492284(0.476852:0.527778:0.472222)	NA	NA	NA	NA
Unigene0004144_T1-vs-Unigene0008663_T2	YN	0.00172177	0.0199804	0.0861726	4.90592e-06	2508	763.349	1744.65	NA	18	15	3	NA	NA	0.00727908	5.73361:5.73361:1:1:1:1	0.467703(0.582536:0.404904:0.41567)	NA	NA	NA	NA
Unigene0004204_T1-vs-Unigene0025444_T2	YN	0.00127552	0.0160175	0.0796329	0.00822231	1101	316.337	784.663	NA	6	5	1	NA	NA	0.00551114	6.54141:6.54141:1:1:1:1	0.541667(0.461957:0.53125:0.631793)	NA	NA	NA	NA
Unigene0005342_T1-vs-Unigene0025427_T2	YN	0.000861771	0.0102685	0.0839237	0.0151224	1554	392.842	1161.16	NA	5	4	1	NA	NA	0.00323974	2.65817:2.65817:1:1:1:1	0.446911(0.601351:0.405405:0.333977)	NA	NA	NA	NA
Unigene0004240_T1-vs-Unigene0035174_T2	YN	0.000792585	0.00848544	0.0934053	0.0007862	3474	949.233	2524.77	NA	10	8	2	NA	NA	0.00289457	2.51153:2.51153:1:1:1:1	0.467761(0.528929:0.411054:0.463299)	NA	NA	NA	NA
Unigene0004264_T1-vs-Unigene0005199_T2	YN	0.00115755	0.0251121	0.0460951	0.00011855	1230	365.246	864.754	NA	10	9	1	NA	NA	0.00827082	4.21497:4.21497:1:1:1:1	0.480488(0.579268:0.387805:0.47439)	NA	NA	NA	NA
Unigene0004276_T1-vs-Unigene0024353_T2	YN	0.000374451	0.00407156	0.0919674	0.0192097	3657	985.657	2671.34	NA	5	4	1	NA	NA	0.00137092	4.49352:4.49352:1:1:1:1	0.462538(0.585316:0.42904:0.373257)	NA	NA	NA	NA
Unigene0035153_T1-vs-Unigene0005021_T2	YN	0.00123444	0.0304461	0.040545	9.38558e-05	1080	269.248	810.752	NA	9	8	1	NA	NA	0.00851702	5.07106:5.07106:1:1:1:1	0.558796(0.534722:0.429167:0.7125)	NA	NA	NA	NA
Unigene0025232_T1-vs-Unigene0004321_T2	YN	0.0025343	0.0594567	0.0426244	0.000887772	483	87.6488	395.351	NA	6	5	1	NA	NA	0.0128639	2:2:1:1:1:1	0.545549(0.546584:0.347826:0.742236)	NA	NA	NA	NA
Unigene0035316_T1-vs-Unigene0004363_T2	YN	0.00413765	0.0544661	0.0759675	7.07073e-09	1575	363.175	1211.82	NA	24	19	5	NA	NA	0.0157428	0.948173:0.948173:1:1:1:1	0.540635(0.569524:0.440952:0.611429)	NA	NA	NA	NA
Unigene0027449_T1-vs-Unigene0004369_T2	YN	0.00310076	0.054808	0.056575	7.15128e-06	855	208.605	646.395	NA	13	11	2	NA	NA	0.0157164	1.62557:1.62557:1:1:1:1	0.533333(0.584211:0.449123:0.566667)	NA	NA	NA	NA
Unigene0029319_T1-vs-Unigene0028320_T2	YN	0.00147558	0.0641793	0.0229915	5.74268e-07	843	164.55	678.45	NA	11	10	1	NA	NA	0.0137151	1.22285:1.22285:1:1:1:1	0.549822(0.530249:0.411032:0.708185)	NA	NA	NA	NA
Unigene0018122_T1-vs-Unigene0004386_T2	YN	0.00159724	0.0470418	0.0339536	1.78357e-05	825	198.253	626.747	NA	10	9	1	NA	NA	0.0125178	2.09191:2.09191:1:1:1:1	0.398974(0.435385:0.358462:0.403077)	NA	NA	NA	NA
Unigene0004395_T1-vs-Unigene0027869_T2	YN	0.000997563	0.011775	0.0847188	0.000295925	2778	771.731	2006.27	NA	11	9	2	NA	NA	0.00399155	5.41381:5.41381:1:1:1:1	0.430706(0.528078:0.353672:0.410367)	NA	NA	NA	NA
Unigene0032852_T1-vs-Unigene0031254_T2	YN	0.00232974	0.0362857	0.0642056	1.78153e-05	1173	310.517	862.483	NA	13	10.9939	2.00615	NA	NA	0.0113186	1.2026:1.2026:1:1:1:1	0.517256(0.566919:0.465909:0.518939)	NA	NA	NA	NA
Unigene0004484_T1-vs-Unigene0026210_T2	YN	0.00403277	0.0547364	0.0736761	2.43891e-08	1356	360.915	995.085	NA	23	19	4	NA	NA	0.0175281	3.32305:3.32305:1:1:1:1	0.404941(0.441839:0.333959:0.439024)	NA	NA	NA	NA
Unigene0004535_T1-vs-Unigene0026467_T2	YN	0.00148393	0.0249971	0.0593642	0.00110192	960	285.351	674.649	NA	8	7	1	NA	NA	0.00847301	3.38436:3.38436:1:1:1:1	0.473438(0.489063:0.334375:0.596875)	NA	NA	NA	NA
Unigene0021915_T1-vs-Unigene0004589_T2	YN	0.00157814	0.0289862	0.0544445	0.00122635	846	211.591	634.409	NA	7	6	1	NA	NA	0.00843311	2.67989:2.67989:1:1:1:1	0.556338(0.547535:0.452465:0.669014)	NA	NA	NA	NA
Unigene0027423_T1-vs-Unigene0004594_T2	YN	0.00117025	0.0123403	0.0948313	0.0209327	1182	326.815	855.185	NA	5	4	1	NA	NA	0.0042587	2:2:1:1:1:1	0.535956(0.59264:0.472081:0.543147)	NA	NA	NA	NA
Unigene0005412_T1-vs-Unigene0009233_T2	YN	0.00834024	0.0920304	0.0906248	0.000143074	468	106.294	361.706	NA	12	9	3	NA	NA	0.0273483	2.32511:2.32511:1:1:1:1	0.378571(0.433333:0.32619:0.37619)	NA	NA	NA	NA
Unigene0004619_T1-vs-Unigene0021016_T2	YN	0.0011959	0.013322	0.0897688	0.0181308	1140	303.056	836.944	NA	5	4	1	NA	NA	0.00441949	1.04805:1.04805:1:1:1:1	0.520241(0.580103:0.47416:0.50646)	NA	NA	NA	NA
Unigene0019285_T1-vs-Unigene0004657_T2	YN	0.00282781	0.053564	0.0527932	0.00111827	471	116.703	354.297	NA	7	6	1	NA	NA	0.0153991	1.21689:1.21689:1:1:1:1	0.569002(0.506369:0.55414:0.646497)	NA	NA	NA	NA
Unigene0008167_T1-vs-Unigene0006364_T2	YN	0.0012429	0.0231627	0.0536594	2.57508e-06	2139	528.468	1610.53	NA	14	12	2	NA	NA	0.00665848	2.34759:2.34759:1:1:1:1	0.450583(0.529371:0.352448:0.46993)	NA	NA	NA	NA
Unigene0029708_T1-vs-Unigene0027969_T2	YN	0.00120307	0.015543	0.0774025	0.0120935	1092	260.123	831.877	NA	5	4	1	NA	NA	0.00461895	2:2:1:1:1:1	0.455251(0.509589:0.391781:0.464384)	NA	NA	NA	NA
Unigene0028254_T1-vs-Unigene0004738_T2	YN	0.00725206	0.0868371	0.0835134	6.33962e-07	861	157.94	703.06	NA	18	12.9292	5.07084	NA	NA	0.021851	1.42578:1.42578:1:1:1:1	0.567708(0.543403:0.413194:0.746528)	NA	NA	NA	NA
Unigene0004864_T1-vs-Unigene0015765_T2	YN	0.00354987	0.0372865	0.0952052	0.0218472	393	110.546	282.454	NA	5	4	1	NA	NA	0.0130396	2:2:1:1:1:1	0.591603(0.576336:0.526718:0.671756)	NA	NA	NA	NA
Unigene0030787_T1-vs-Unigene0004874_T2	YN	0.000922346	0.0400855	0.0230094	1.48305e-09	1617	488.865	1128.13	NA	20	18.9604	1.03961	NA	NA	0.0127625	7.08211:7.08211:1:1:1:1	0.505455(0.502727:0.434545:0.579091)	NA	NA	NA	NA
Unigene0032130_T1-vs-Unigene0004887_T2	YN	0.000298951	0.00325637	0.0918049	0.0316575	4269	923.306	3345.69	NA	4	3	1	NA	NA	0.000938587	1.13604:1.13604:1:1:1:1	0.447412(0.552003:0.413914:0.376318)	NA	NA	NA	NA
Unigene0004906_T1-vs-Unigene0007810_T2	YN	0.00158269	0.0732555	0.0216051	1.86561e-08	834	201.401	632.599	NA	15	14	1	NA	NA	0.0188908	2.11144:2.11144:1:1:1:1	0.532184(0.57931:0.398276:0.618966)	NA	NA	NA	NA
Unigene0022170_T1-vs-Unigene0024775_T2	YN	0.00464106	0.081793	0.0567416	2.54835e-05	549	116.681	432.319	NA	11	9	2	NA	NA	0.0210385	1.77308:1.77308:1:1:1:1	0.555258(0.475936:0.446524:0.743316)	NA	NA	NA	NA
Unigene0004931_T1-vs-Unigene0026705_T2	YN	0.00224974	0.0357277	0.0629689	2.09432e-08	1914	578.217	1335.78	NA	23	20	3	NA	NA	0.0123634	11.4385:11.4385:1:1:1:1	0.400253(0.443182:0.34154:0.416035)	NA	NA	NA	NA
Unigene0023640_T1-vs-Unigene0015941_T2	YN	0.00140219	0.016853	0.0832011	0.014808	954	240.161	713.839	NA	5	4	1	NA	NA	0.0052918	0.925533:0.925533:1:1:1:1	0.48847(0.578616:0.394654:0.492138)	NA	NA	NA	NA
Unigene0021843_T1-vs-Unigene0014919_T2	YN	0.00162772	0.0182948	0.0889718	0.0178736	837	221.886	615.114	NA	5	4	1	NA	NA	0.00604611	2.1304:2.1304:1:1:1:1	0.436679(0.519713:0.397849:0.392473)	NA	NA	NA	NA
Unigene0018850_T1-vs-Unigene0004993_T2	YN	0.00261026	0.0809977	0.0322263	4.0766e-05	498	92.2121	405.788	NA	8	6.94286	1.05714	NA	NA	0.0171248	2:2:1:1:1:1	0.580321(0.524096:0.448795:0.768072)	NA	NA	NA	NA
Unigene0021634_T1-vs-Unigene0019458_T2	YN	0.00183184	0.0226441	0.0808972	0.0137392	726	179.327	546.673	NA	5	4	1	NA	NA	0.0069726	2:2:1:1:1:1	0.432507(0.557851:0.326446:0.413223)	NA	NA	NA	NA
Unigene0005009_T1-vs-Unigene0006886_T2	YN	0.00103651	0.0188959	0.0548535	0.000750058	1341	375.469	965.531	NA	8	7	1	NA	NA	0.00603699	4.36882:4.36882:1:1:1:1	0.467189(0.511186:0.502237:0.388143)	NA	NA	NA	NA
Unigene0005055_T1-vs-Unigene0034723_T2	YN	0.00211726	0.0219689	0.0963754	0.0151366	705	231.799	473.201	NA	6	5	1	NA	NA	0.00864434	6.73004:6.73004:1:1:1:1	0.532349(0.620253:0.544304:0.432489)	NA	NA	NA	NA
Unigene0005844_T1-vs-Unigene0019260_T2	YN	0.0005655	0.0102584	0.0551255	0.00125328	2358	588.895	1769.1	NA	7	6	1	NA	NA	0.00298624	2:2:1:1:1:1	0.371859(0.431234:0.332229:0.352113)	NA	NA	NA	NA
Unigene0005115_T1-vs-Unigene0014527_T2	YN	0.00171189	0.0217979	0.0785345	0.0126485	771	186.183	584.817	NA	5	4	1	NA	NA	0.00656232	2:2:1:1:1:1	0.471466(0.437743:0.463035:0.513619)	NA	NA	NA	NA
Unigene0005136_T1-vs-Unigene0005784_T2	YN	0.00141758	0.0169721	0.083524	0.00961468	1005	298.809	706.191	NA	6	5	1	NA	NA	0.00604229	5.65756:5.65756:1:1:1:1	0.465409(0.508086:0.443396:0.444744)	NA	NA	NA	NA
Unigene0024270_T1-vs-Unigene0005180_T2	YN	0.00130407	0.0285942	0.045606	0.000304943	1017	249.501	767.499	NA	8	7	1	NA	NA	0.00799917	2:2:1:1:1:1	0.466472(0.497085:0.396501:0.505831)	NA	NA	NA	NA
Unigene0005190_T1-vs-Unigene0007127_T2	YN	0.0027077	0.0295146	0.0917408	0.0323741	474	103.919	370.081	NA	4	3	1	NA	NA	0.0085848	2.14515:2.14515:1:1:1:1	0.46097(0.458861:0.360759:0.563291)	NA	NA	NA	NA
Unigene0013889_T1-vs-Unigene0005275_T2	YN	0.00239911	0.0303426	0.0790675	0.0129812	552	134.512	417.488	NA	5	4	1	NA	NA	0.00920844	2:2:1:1:1:1	0.356322(0.451724:0.32931:0.287931)	NA	NA	NA	NA
Unigene0033935_T1-vs-Unigene0005282_T2	YN	0.00086106	0.0153503	0.0560942	0.0013566	1557	394.887	1162.11	NA	7	6	1	NA	NA	0.00453581	2:2:1:1:1:1	0.478526(0.515385:0.419231:0.500962)	NA	NA	NA	NA
Unigene0008313_T1-vs-Unigene0006376_T2	YN	0.001283	0.01346	0.0953189	0.0345409	1005	224.907	780.093	NA	4	3	1	NA	NA	0.00400808	2:2:1:1:1:1	0.370076(0.473864:0.284091:0.352273)	NA	NA	NA	NA
Unigene0005296_T1-vs-Unigene0033984_T2	YN	0.00311881	0.0356442	0.0874984	0.000573772	873	230.348	642.652	NA	10	8	2	NA	NA	0.0117009	2.0575:2.0575:1:1:1:1	0.562571(0.604096:0.47099:0.612628)	NA	NA	NA	NA
Unigene0022982_T1-vs-Unigene0027357_T2	YN	0.00075426	0.0176493	0.0427359	0.000413787	1671	344.53	1326.47	NA	7	6	1	NA	NA	0.00423772	1.11359:1.11359:1:1:1:1	0.443447(0.524237:0.342908:0.463196)	NA	NA	NA	NA
Unigene0034807_T1-vs-Unigene0033993_T2	YN	0.00498625	0.0539549	0.0924153	8.21593e-08	1536	328.648	1207.35	NA	23	17	6	NA	NA	0.0154637	1.43125:1.43125:1:1:1:1	0.434896(0.532227:0.345703:0.426758)	NA	NA	NA	NA
Unigene0022770_T1-vs-Unigene0005393_T2	YN	0.00232262	0.0275667	0.0842545	0.0154363	579	147.785	431.215	NA	5	4	1	NA	NA	0.00876599	2:2:1:1:1:1	0.453368(0.549223:0.365285:0.445596)	NA	NA	NA	NA
Unigene0027339_T1-vs-Unigene0005432_T2	YN	0.00539406	0.0585841	0.0920738	0.000823948	516	143.833	372.167	NA	10	8	2	NA	NA	0.0202206	3.52969:3.52969:1:1:1:1	0.497093(0.453488:0.453488:0.584302)	NA	NA	NA	NA
Unigene0005489_T1-vs-Unigene0015317_T2	YN	0.00163273	0.0384463	0.0424678	0.000220363	801	187.771	613.229	NA	8	7	1	NA	NA	0.0102626	1.18085:1.18085:1:1:1:1	0.256466(0.331897:0.219828:0.217672)	NA	NA	NA	NA
Unigene0021667_T1-vs-Unigene0020526_T2	YN	0.000709835	0.01942	0.0365517	4.92745e-05	1827	417.555	1409.45	NA	9	8	1	NA	NA	0.00498598	1.64383:1.64383:1:1:1:1	0.347942(0.425797:0.319223:0.298805)	NA	NA	NA	NA
Unigene0005555_T1-vs-Unigene0032462_T2	YN	0.00205702	0.0482815	0.0426048	1.18824e-09	1803	342.563	1460.44	NA	19	16	3	NA	NA	0.0108395	0.95013:0.95013:1:1:1:1	0.488353(0.506656:0.396839:0.561564)	NA	NA	NA	NA
Unigene0028259_T1-vs-Unigene0005577_T2	YN	0.00137349	0.0718327	0.0191206	4.78621e-10	996	267.26	728.74	NA	19	18	1	NA	NA	0.02028	7.80139:7.80139:1:1:1:1	0.432731(0.495482:0.439759:0.362952)	NA	NA	NA	NA
Unigene0024194_T1-vs-Unigene0023110_T2	YN	0.00182983	0.0199845	0.0915624	0.0191966	750	202.834	547.166	NA	5	4	1	NA	NA	0.00673967	2:2:1:1:1:1	0.503333(0.582:0.372:0.556)	NA	NA	NA	NA
Unigene0005736_T1-vs-Unigene0035650_T2	YN	0.00486096	0.0536148	0.0906645	2.21896e-09	1707	468.537	1238.46	NA	30	24	6	NA	NA	0.0182429	2.77438:2.77438:1:1:1:1	0.534442(0.573555:0.429947:0.599825)	NA	NA	NA	NA
Unigene0008693_T1-vs-Unigene0020262_T2	YN	0.000766869	0.031281	0.0245155	6.35164e-08	1764	459.33	1304.67	NA	15	14	1	NA	NA	0.00871248	4.00924:4.00924:1:1:1:1	0.450113(0.533163:0.454082:0.363095)	NA	NA	NA	NA
Unigene0035225_T1-vs-Unigene0005765_T2	YN	0.000899708	0.0197386	0.0455811	0.000178394	1524	411.771	1112.23	NA	9	8	1	NA	NA	0.00598981	4.91443:4.91443:1:1:1:1	0.441601(0.517717:0.440945:0.366142)	NA	NA	NA	NA
Unigene0030347_T1-vs-Unigene0005821_T2	YN	0.000793615	0.0120228	0.0660093	0.00429445	1680	419.277	1260.72	NA	6	5	1	NA	NA	0.00359607	2:2:1:1:1:1	0.472668(0.495544:0.473262:0.449198)	NA	NA	NA	NA
Unigene0005829_T1-vs-Unigene0020536_T2	YN	0.00122033	0.013265	0.0919961	0.0194243	1125	304.776	820.224	NA	5	4	1	NA	NA	0.00448339	4.24669:4.24669:1:1:1:1	0.444149(0.505319:0.428191:0.398936)	NA	NA	NA	NA
Unigene0025526_T1-vs-Unigene0024011_T2	YN	0.00153294	0.0158256	0.0968642	0.0223112	909	255.99	653.01	NA	5	4	1	NA	NA	0.005558	3.56606:3.56606:1:1:1:1	0.500521(0.507812:0.4375:0.55625)	NA	NA	NA	NA
Unigene0019041_T1-vs-Unigene0005839_T2	YN	0.00429076	0.0497262	0.0862876	5.01194e-06	1185	250.069	934.931	NA	16	12	4	NA	NA	0.0138789	1.00481:1.00481:1:1:1:1	0.46724(0.498771:0.453317:0.449631)	NA	NA	NA	NA
Unigene0006001_T1-vs-Unigene0026759_T2	YN	0.00359396	0.0798122	0.0450302	1.01034e-17	2112	438.355	1673.65	NA	39	33	6	NA	NA	0.0194134	0.801975:0.801975:1:1:1:1	0.50748(0.48878:0.476157:0.557504)	NA	NA	NA	NA
Unigene0018195_T1-vs-Unigene0005873_T2	YN	0.00216537	0.0269883	0.0802336	0.00581744	690	227.518	462.482	NA	7	6	1	NA	NA	0.0103504	8.71371:8.71371:1:1:1:1	0.472464(0.506522:0.43913:0.471739)	NA	NA	NA	NA
Unigene0008622_T1-vs-Unigene0007854_T2	YN	0.00337669	0.0422118	0.0799939	7.93896e-07	1530	342.36	1187.64	NA	18	14	4	NA	NA	0.0120666	1.7356:1.7356:1:1:1:1	0.448202(0.466989:0.400966:0.476651)	NA	NA	NA	NA
Unigene0005922_T1-vs-Unigene0034413_T2	YN	0.00552005	0.0759503	0.0726798	1.30331e-14	1806	532.455	1273.55	NA	45	38	7	NA	NA	0.0262847	8.83359:8.83359:1:1:1:1	0.536822(0.530731:0.461794:0.61794)	NA	NA	NA	NA
Unigene0007807_T1-vs-Unigene0020795_T2	YN	0.00215556	0.0305831	0.0704821	0.003577	666	201.417	464.583	NA	7	6	1	NA	NA	0.0107529	4.43907:4.43907:1:1:1:1	0.500751(0.527027:0.412162:0.563063)	NA	NA	NA	NA
Unigene0024088_T1-vs-Unigene0006002_T2	YN	0.00207964	0.028022	0.0742146	0.000399541	1218	254.963	963.037	NA	9	7	2	NA	NA	0.00751015	0.754372:0.754372:1:1:1:1	0.460181(0.554187:0.465517:0.360837)	NA	NA	NA	NA
Unigene0029742_T1-vs-Unigene0027063_T2	YN	0.00133192	0.0358824	0.0371192	5.68088e-05	981	229.54	751.46	NA	9	8	1	NA	NA	0.00941625	2.48843:2.48843:1:1:1:1	0.411111(0.472727:0.413636:0.34697)	NA	NA	NA	NA
Unigene0033961_T1-vs-Unigene0033668_T2	YN	0.00126909	0.0235589	0.0538688	3.98005e-07	2271	693.465	1577.54	NA	18	16	2	NA	NA	0.00807542	13.076:13.076:1:1:1:1	0.464488(0.54902:0.406536:0.437908)	NA	NA	NA	NA
Unigene0006147_T1-vs-Unigene0024284_T2	YN	0.00241293	0.0373905	0.0645332	0.0073222	525	109.9	415.1	NA	5	4	1	NA	NA	0.00973489	0.557263:0.557263:1:1:1:1	0.469512(0.430894:0.396341:0.581301)	NA	NA	NA	NA
Unigene0006169_T1-vs-Unigene0029004_T2	YN	0.00676494	0.0871942	0.0775848	2.80134e-05	570	124.279	445.721	NA	13	10	3	NA	NA	0.0243012	2:2:1:1:1:1	0.531707(0.514634:0.402439:0.678049)	NA	NA	NA	NA
Unigene0006180_T1-vs-Unigene0020313_T2	YN	0.00349053	0.0809391	0.0431254	0.000478512	366	78.8434	287.157	NA	7	6	1	NA	NA	0.0201744	2.27082:2.27082:1:1:1:1	0.586563(0.476744:0.581395:0.70155)	NA	NA	NA	NA
Unigene0020021_T1-vs-Unigene0006193_T2	YN	0.00187513	0.0303591	0.061765	4.0725e-05	1371	302.88	1068.12	NA	11	9	2	NA	NA	0.00816779	1.50393:1.50393:1:1:1:1	0.43326(0.425602:0.388403:0.485777)	NA	NA	NA	NA
Unigene0018231_T1-vs-Unigene0022457_T2	YN	0.00138467	0.0221585	0.0624894	0.00217945	999	276.025	722.975	NA	7	6	1	NA	NA	0.00712452	4.47113:4.47113:1:1:1:1	0.424812(0.508772:0.378446:0.387218)	NA	NA	NA	NA
Unigene0021824_T1-vs-Unigene0020838_T2	YN	0.00245542	0.0887081	0.0276798	2.3116e-05	492	84.0705	407.929	NA	8	7	1	NA	NA	0.0171939	0.485405:0.485405:1:1:1:1	0.498984(0.518293:0.396341:0.582317)	NA	NA	NA	NA
Unigene0006331_T1-vs-Unigene0022987_T2	YN	0.00166154	0.0188728	0.0880392	0.00037495	1689	483.688	1205.31	NA	11	9	2	NA	NA	0.00659041	10.6766:10.6766:1:1:1:1	0.416519(0.507993:0.358792:0.382771)	NA	NA	NA	NA
Unigene0006359_T1-vs-Unigene0031970_T2	YN	0.00144704	0.014477	0.0999548	0.00171918	1872	488.536	1383.46	NA	9	7	2	NA	NA	0.00484746	3.16285:3.16285:1:1:1:1	0.425217(0.488515:0.372129:0.415008)	NA	NA	NA	NA
Unigene0035614_T1-vs-Unigene0006373_T2	YN	0.000633904	0.00670121	0.0945955	0.0338131	2028	449.683	1578.32	NA	4	3	1	NA	NA	0.00197925	2:2:1:1:1:1	0.454142(0.516272:0.390533:0.455621)	NA	NA	NA	NA
Unigene0031449_T1-vs-Unigene0017511_T2	YN	0.00264851	0.0268591	0.0986075	0.0374735	492	113.762	378.238	NA	4	3	1	NA	NA	0.00824654	1.25503:1.25503:1:1:1:1	0.625992(0.589286:0.553571:0.735119)	NA	NA	NA	NA
Unigene0006421_T1-vs-Unigene0007413_T2	YN	0.00167649	0.0511636	0.0327673	2.66326e-05	759	161.85	597.15	NA	9	8	1	NA	NA	0.0122292	0.372738:0.372738:1:1:1:1	0.474967(0.498024:0.476285:0.450593)	NA	NA	NA	NA
Unigene0006427_T1-vs-Unigene0027661_T2	YN	0.00114517	0.0223574	0.0512212	0.000343166	1239	364.994	874.006	NA	9	8	1	NA	NA	0.00739404	11.669:11.669:1:1:1:1	0.41929(0.469734:0.3523:0.435835)	NA	NA	NA	NA
Unigene0032693_T1-vs-Unigene0006448_T2	YN	0.0020471	0.0342689	0.0597363	7.39255e-06	1341	326.155	1014.85	NA	13	10.9255	2.07453	NA	NA	0.00988401	1.93973:1.93973:1:1:1:1	0.44519(0.514541:0.419463:0.401566)	NA	NA	NA	NA
Unigene0016662_T1-vs-Unigene0006453_T2	YN	0.00147572	0.0331367	0.0445343	0	864	185.699	678.301	NA	7	6	1	NA	NA	0.00828059	3.49059:3.49059:1:1:1:1	0.540638(0.526235:0.427469:0.66821)	NA	NA	NA	NA
Unigene0031496_T1-vs-Unigene0029789_T2	YN	0.00192698	0.0249956	0.0770931	0.00738146	723	203.387	519.613	NA	6	5	1	NA	NA	0.00841641	2:2:1:1:1:1	0.536521(0.585657:0.40239:0.621514)	NA	NA	NA	NA
Unigene0016661_T1-vs-Unigene0024813_T2	YN	0.00533233	0.0545731	0.0977099	0.00272137	492	115.273	376.727	NA	8	6	2	NA	NA	0.0168692	4.18652:4.18652:1:1:1:1	0.558943(0.591463:0.411585:0.67378)	NA	NA	NA	NA
Unigene0019104_T1-vs-Unigene0006521_T2	YN	0.00140724	0.0159718	0.0881077	0.00160945	1803	380.264	1422.74	NA	8	6	2	NA	NA	0.004479	1.0256:1.0256:1:1:1:1	0.458403(0.548253:0.391015:0.43594)	NA	NA	NA	NA
Unigene0034606_T1-vs-Unigene0023875_T2	YN	0.000717645	0.00765466	0.0937527	0.0202902	1920	525.773	1394.23	NA	5	4	1	NA	NA	0.00261728	3.92082:3.92082:1:1:1:1	0.475559(0.518721:0.417317:0.49064)	NA	NA	NA	NA
Unigene0015974_T1-vs-Unigene0006587_T2	YN	0.00801376	0.0872235	0.0918762	0.0337113	162	36.4576	125.542	NA	4	3	1	NA	NA	0.0258397	2:2:1:1:1:1	0.598765(0.648148:0.462963:0.685185)	NA	NA	NA	NA
Unigene0029824_T1-vs-Unigene0030854_T2	YN	0.00115956	0.0197879	0.0585996	0.00536026	1068	204.845	863.155	NA	5	4	1	NA	NA	0.00473253	0.668689:0.668689:1:1:1:1	0.49485(0.508427:0.393258:0.582865)	NA	NA	NA	NA
Unigene0025380_T1-vs-Unigene0006613_T2	YN	0.000978031	0.0106662	0.0916944	0.0191382	1401	377.783	1023.22	NA	5	4	1	NA	NA	0.00359047	2.02968:2.02968:1:1:1:1	0.482512(0.539615:0.415418:0.492505)	NA	NA	NA	NA
Unigene0006710_T1-vs-Unigene0020699_T2	YN	0.00124141	0.0134172	0.0925241	0.0196343	1107	300.8	806.2	NA	5	4	1	NA	NA	0.00454988	2:2:1:1:1:1	0.474706(0.551491:0.430894:0.441734)	NA	NA	NA	NA
Unigene0006722_T1-vs-Unigene0022247_T2	YN	0.00101314	0.0126369	0.0801734	9.25473e-05	2856	880.612	1975.39	NA	13	11	2	NA	NA	0.00459718	9.79747:9.79747:1:1:1:1	0.472689(0.526261:0.444328:0.447479)	NA	NA	NA	NA
Unigene0027770_T1-vs-Unigene0006743_T2	YN	0.00155425	0.0170523	0.0911464	0.0314861	822	177.937	644.063	NA	4	3	1	NA	NA	0.00490909	2:2:1:1:1:1	0.408759(0.525547:0.341241:0.359489)	NA	NA	NA	NA
Unigene0023654_T1-vs-Unigene0017780_T2	YN	0.00626568	0.064734	0.0967911	0.00165786	435	114.406	320.594	NA	9	7	2	NA	NA	0.021643	1.85472:1.85472:1:1:1:1	0.558889(0.58:0.46:0.636667)	NA	NA	NA	NA
Unigene0006766_T1-vs-Unigene0029694_T2	YN	0.001024	0.0147675	0.0693415	0.0088174	1251	273.635	977.365	NA	5	4	1	NA	NA	0.00403017	2:2:1:1:1:1	0.363724(0.46165:0.311867:0.317656)	NA	NA	NA	NA
Unigene0006807_T1-vs-Unigene0031940_T2	YN	0.000682448	0.00841981	0.0810526	0.0086194	2064	598.02	1465.98	NA	6	5	1	NA	NA	0.00292426	4.19738:4.19738:1:1:1:1	0.46124(0.538517:0.402616:0.442587)	NA	NA	NA	NA
Unigene0006859_T1-vs-Unigene0022222_T2	YN	0.00138312	0.0171363	0.0807129	0.0136156	960	236.235	723.765	NA	5	4	1	NA	NA	0.00525965	2:2:1:1:1:1	0.463542(0.459375:0.446875:0.484375)	NA	NA	NA	NA
Unigene0025582_T1-vs-Unigene0029609_T2	YN	0.00129113	0.0332237	0.0388618	4.16379e-05	1053	277.728	775.272	NA	10	9	1	NA	NA	0.00971334	2.81035:2.81035:1:1:1:1	0.55303(0.589489:0.433239:0.636364)	NA	NA	NA	NA
Unigene0022755_T1-vs-Unigene0022070_T2	YN	0.00142895	0.0246985	0.0578557	0.00157623	948	247.52	700.48	NA	7	6	1	NA	NA	0.00750456	3.31119:3.31119:1:1:1:1	0.470992(0.571203:0.468354:0.373418)	NA	NA	NA	NA
Unigene0006987_T1-vs-Unigene0032029_T2	YN	0.000701507	0.0166953	0.0420181	0.000199764	1851	424.83	1426.17	NA	8	7	1	NA	NA	0.00437231	2.1108:2.1108:1:1:1:1	0.430038(0.513776:0.403566:0.372771)	NA	NA	NA	NA
Unigene0031936_T1-vs-Unigene0028149_T2	YN	0.00117416	0.0123137	0.0953542	0.00224549	2196	491.275	1704.73	NA	8	6	2	NA	NA	0.00366622	2:2:1:1:1:1	0.438069(0.492486:0.434426:0.387295)	NA	NA	NA	NA
Unigene0007077_T1-vs-Unigene0032247_T2	YN	0.00105859	0.0136098	0.0777816	0.0122248	1242	296.581	945.419	NA	5	4	1	NA	NA	0.00405573	2:2:1:1:1:1	0.469807(0.577295:0.467391:0.364734)	NA	NA	NA	NA
Unigene0029007_T1-vs-Unigene0007080_T2	YN	0.00122549	0.0142297	0.0861223	0.0162983	1101	284.334	816.666	NA	5	4	1	NA	NA	0.00458384	2:2:1:1:1:1	0.472826(0.55163:0.440217:0.42663)	NA	NA	NA	NA
Unigene0024458_T1-vs-Unigene0032442_T2	YN	0.00115138	0.0123059	0.0935631	0	1197	327.811	869.189	NA	5	4	1	NA	NA	0.00420618	2:2:1:1:1:1	0.539683(0.587719:0.453634:0.577694)	NA	NA	NA	NA
Unigene0023661_T1-vs-Unigene0007110_T2	YN	0.0090283	0.0989308	0.0912588	7.35104e-07	645	198.745	446.255	NA	22	18	4	NA	NA	0.0367302	6.63671:6.63671:1:1:1:1	0.436374(0.471284:0.386824:0.451014)	NA	NA	NA	NA
Unigene0008238_T1-vs-Unigene0007111_T2	YN	0.00169705	0.0675065	0.0251391	3.27773e-08	840	250.076	589.924	NA	17	16	1	NA	NA	0.0212891	6.4174:6.4174:1:1:1:1	0.462096(0.506689:0.374582:0.505017)	NA	NA	NA	NA
Unigene0014170_T1-vs-Unigene0007114_T2	YN	0.00154085	0.0170195	0.0905347	0.0186931	888	238.249	649.751	NA	5	4	1	NA	NA	0.00569373	2.0466:2.0466:1:1:1:1	0.489302(0.554054:0.429054:0.484797)	NA	NA	NA	NA
Unigene0032172_T1-vs-Unigene0007143_T2	YN	0.00215013	0.0294057	0.0731196	0.00411347	675	209.245	465.755	NA	7	6	1	NA	NA	0.0105992	8.25236:8.25236:1:1:1:1	0.49037(0.542222:0.415556:0.513333)	NA	NA	NA	NA
Unigene0025299_T1-vs-Unigene0032063_T2	YN	0.000618363	0.0074578	0.0829149	0.0145308	2157	539.022	1617.98	NA	5	4	1	NA	NA	0.0023275	2:2:1:1:1:1	0.410417(0.493056:0.328472:0.409722)	NA	NA	NA	NA
Unigene0007154_T1-vs-Unigene0029835_T2	YN	0.00483445	0.0536138	0.0901717	0.0309614	267	57.8734	209.127	NA	4	2.99387	1.00613	NA	NA	0.0154076	2:2:1:1:1:1	0.478916(0.481928:0.406627:0.548193)	NA	NA	NA	NA
Unigene0022880_T1-vs-Unigene0022579_T2	YN	0.00225252	0.0256897	0.0876819	0.0171744	603	158.386	444.614	NA	5	4	1	NA	NA	0.00840862	2:2:1:1:1:1	0.450249(0.5:0.477612:0.373134)	NA	NA	NA	NA
Unigene0007207_T1-vs-Unigene0017344_T2	YN	0.00478044	0.0581204	0.0822506	0.000655135	549	125.02	423.98	NA	9	6.98279	2.01721	NA	NA	0.0169271	2:2:1:1:1:1	0.587432(0.620219:0.393443:0.748634)	NA	NA	NA	NA
Unigene0007211_T1-vs-Unigene0015703_T2	YN	0.00205568	0.0431892	0.0475971	0.000384251	654	166.789	487.211	NA	8	7	1	NA	NA	0.0125459	2:2:1:1:1:1	0.468182(0.529545:0.427273:0.447727)	NA	NA	NA	NA
Unigene0007218_T1-vs-Unigene0022879_T2	YN	0.00192631	0.0458456	0.0420173	0.000210472	678	158.206	519.794	NA	8	7	1	NA	NA	0.0121745	0.943798:0.943798:1:1:1:1	0.514749(0.542035:0.39823:0.603982)	NA	NA	NA	NA
Unigene0031269_T1-vs-Unigene0026803_T2	YN	0.00101154	0.0258051	0.0391992	0.000141208	1266	276.742	989.258	NA	8	7	1	NA	NA	0.0064313	1.03086:1.03086:1:1:1:1	0.478278(0.521327:0.345972:0.567536)	NA	NA	NA	NA
Unigene0007496_T1-vs-Unigene0033086_T2	YN	0.00548411	0.0558795	0.0981416	0.000119537	735	185.706	549.294	NA	13	10	3	NA	NA	0.0182171	2.02219:2.02219:1:1:1:1	0.369599(0.423611:0.377315:0.30787)	NA	NA	NA	NA
Unigene0019624_T1-vs-Unigene0007499_T2	YN	0.00197949	0.021467	0.0922104	0.0325185	648	142.066	505.934	NA	4	3	1	NA	NA	0.0062519	2:2:1:1:1:1	0.526119(0.526119:0.440299:0.61194)	NA	NA	NA	NA
Unigene0025026_T1-vs-Unigene0007510_T2	YN	0.00236786	0.0258026	0.0917685	0.013116	621	198.011	422.989	NA	6	5	1	NA	NA	0.00984023	9.09213:9.09213:1:1:1:1	0.466346(0.569712:0.442308:0.387019)	NA	NA	NA	NA
Unigene0007513_T1-vs-Unigene0022470_T2	YN	0.00200542	0.0318384	0.0629873	0.00373027	660	160.684	499.316	NA	6	5	1	NA	NA	0.00926858	2.12567:2.12567:1:1:1:1	0.438636(0.522727:0.343182:0.45)	NA	NA	NA	NA
Unigene0014208_T1-vs-Unigene0015860_T2	YN	0.00295524	0.0419151	0.0705053	0.00559261	462	122.951	339.049	NA	6	5	1	NA	NA	0.0133235	2.03714:2.03714:1:1:1:1	0.521645(0.600649:0.422078:0.542208)	NA	NA	NA	NA
Unigene0007614_T1-vs-Unigene0029753_T2	YN	0.000639868	0.00647984	0.0987475	0.0232049	2184	620.51	1563.49	NA	5	4	1	NA	NA	0.0022991	6.29471:6.29471:1:1:1:1	0.446429(0.522665:0.348901:0.46772)	NA	NA	NA	NA
Unigene0019829_T1-vs-Unigene0017779_T2	YN	0.00131654	0.0271353	0.0485176	0.000415836	1023	262.765	760.235	NA	8	7	1	NA	NA	0.00794827	1.02495:1.02495:1:1:1:1	0.500484(0.489826:0.520349:0.491279)	NA	NA	NA	NA
Unigene0030552_T1-vs-Unigene0007834_T2	YN	0.000382924	0.00395859	0.0967324	0.0353789	3372	759.847	2612.15	NA	4	3	1	NA	NA	0.00118867	2:2:1:1:1:1	0.430308(0.518683:0.418594:0.353648)	NA	NA	NA	NA
Unigene0033122_T1-vs-Unigene0007909_T2	YN	0.00419581	0.0668502	0.0627643	9.67996e-06	858	140.742	717.258	NA	12	9	3	NA	NA	0.0144733	0.362567:0.362567:1:1:1:1	0.479522(0.493174:0.360068:0.585324)	NA	NA	NA	NA
Unigene0016885_T1-vs-Unigene0007944_T2	YN	0.0033486	0.0394143	0.084959	0.000484079	807	208.352	598.648	NA	10	8	2	NA	NA	0.0126601	1.91779:1.91779:1:1:1:1	0.413022(0.463557:0.332362:0.443149)	NA	NA	NA	NA
Unigene0019258_T1-vs-Unigene0007975_T2	YN	0.0013508	0.0171993	0.0785384	0.00528573	1095	354.032	740.968	NA	7	6	1	NA	NA	0.00647488	6.06449:6.06449:1:1:1:1	0.43105(0.464384:0.375342:0.453425)	NA	NA	NA	NA
Unigene0008106_T1-vs-Unigene0027475_T2	YN	0.00250776	0.0530304	0.0472891	0.000388869	537	137.571	399.429	NA	8	7	1	NA	NA	0.0154508	3.48722:3.48722:1:1:1:1	0.438547(0.519553:0.421788:0.374302)	NA	NA	NA	NA
Unigene0035641_T1-vs-Unigene0008161_T2	YN	0.00190011	0.0265506	0.0715656	1.18837e-05	1965	383.892	1581.11	NA	13	10	3	NA	NA	0.00671595	0.48912:0.48912:1:1:1:1	0.447074(0.557252:0.396947:0.387023)	NA	NA	NA	NA
Unigene0008299_T1-vs-Unigene0021401_T2	YN	0.00097376	0.0121687	0.0800216	0.0132235	1359	331.386	1027.61	NA	5	4	1	NA	NA	0.0037036	2:2:1:1:1:1	0.461737(0.548565:0.417219:0.419426)	NA	NA	NA	NA
Unigene0036578_T1-vs-Unigene0008338_T2	YN	0.00512556	0.0609618	0.0840783	1.7297e-09	1554	379.253	1174.75	NA	28	22	6	NA	NA	0.0187524	5.04587:5.04587:1:1:1:1	0.428981(0.491392:0.337877:0.457676)	NA	NA	NA	NA
Unigene0013106_T1-vs-Unigene0017303_T2	YN	0.00140928	0.0173835	0.0810699	0.0244233	885	174.663	710.337	NA	4	3	1	NA	NA	0.00456194	0.973048:0.973048:1:1:1:1	0.409652(0.412458:0.372054:0.444444)	NA	NA	NA	NA
Unigene0008399_T1-vs-Unigene0031682_T2	YN	0.000453178	0.00973436	0.0465545	0.000580889	2841	619.931	2221.07	NA	7	5.9938	1.0062	NA	NA	0.00247841	1.08811:1.08811:1:1:1:1	0.457233(0.513728:0.462513:0.395459)	NA	NA	NA	NA
Unigene0008401_T1-vs-Unigene0030552_T2	YN	0.000673773	0.00775326	0.0869019	0.0165763	2004	519.154	1484.85	NA	5	4	1	NA	NA	0.00250778	2:2:1:1:1:1	0.472056(0.576347:0.437126:0.402695)	NA	NA	NA	NA
Unigene0015178_T1-vs-Unigene0008401_T2	YN	0.00111213	0.0138873	0.0800824	0.000584381	2310	510.259	1799.74	NA	9	7	2	NA	NA	0.00393405	1.8813:1.8813:1:1:1:1	0.431818(0.511688:0.378571:0.405195)	NA	NA	NA	NA
Unigene0008412_T1-vs-Unigene0028812_T2	YN	0.00537228	0.0588228	0.0913299	8.28729e-07	1050	302.363	747.637	NA	21	17	4	NA	NA	0.0207642	2.56055:2.56055:1:1:1:1	0.535581(0.615169:0.44382:0.547753)	NA	NA	NA	NA
Unigene0008468_T1-vs-Unigene0021225_T2	YN	0.00170861	0.0191036	0.0894391	0.0180201	798	212.062	585.938	NA	5	4	1	NA	NA	0.0063312	2:2:1:1:1:1	0.483083(0.548872:0.400376:0.5)	NA	NA	NA	NA
Unigene0008542_T1-vs-Unigene0027706_T2	YN	0.00385623	0.0424711	0.0907967	0.019183	357	97.0124	259.988	NA	5	4	1	NA	NA	0.0143496	2:2:1:1:1:1	0.488796(0.504202:0.390756:0.571429)	NA	NA	NA	NA
Unigene0008549_T1-vs-Unigene0016600_T2	YN	0.00185585	0.0340006	0.054583	0.00123264	720	180.498	539.502	NA	7	6	1	NA	NA	0.00991426	2:2:1:1:1:1	0.459028(0.504167:0.433333:0.439583)	NA	NA	NA	NA
Unigene0008562_T1-vs-Unigene0016093_T2	YN	0.00238926	0.0281471	0.0848849	0.0157609	564	144.794	419.206	NA	5	4	1	NA	NA	0.00900199	2:2:1:1:1:1	0.425676(0.47973:0.367117:0.43018)	NA	NA	NA	NA
Unigene0008568_T1-vs-Unigene0017686_T2	YN	0.00248691	0.0331271	0.0750718	0.00692754	558	155.141	402.859	NA	6	5	1	NA	NA	0.0110058	1.92472:1.92472:1:1:1:1	0.53853(0.580645:0.456989:0.577957)	NA	NA	NA	NA
Unigene0026412_T1-vs-Unigene0028069_T2	YN	0.00151746	0.0189878	0.0799177	0.0132496	873	213.339	659.661	NA	5	4	1	NA	NA	0.00578678	2:2:1:1:1:1	0.413043(0.502899:0.349275:0.386957)	NA	NA	NA	NA
Unigene0032068_T1-vs-Unigene0008594_T2	YN	0.000658721	0.0134815	0.0488611	0.000747069	1968	449.24	1518.76	NA	7	6	1	NA	NA	0.00358581	0.625013:0.625013:1:1:1:1	0.464448(0.534039:0.3941:0.465204)	NA	NA	NA	NA
Unigene0008596_T1-vs-Unigene0030708_T2	YN	0.000592778	0.0134299	0.0441386	0.00047623	2139	451.36	1687.64	NA	7	6	1	NA	NA	0.0033016	0.961028:0.961028:1:1:1:1	0.445535(0.468443:0.394811:0.473352)	NA	NA	NA	NA
Unigene0008652_T1-vs-Unigene0023093_T2	YN	0.00206889	0.0284859	0.0726285	0.00605621	663	178.88	484.12	NA	6	5	1	NA	NA	0.00919629	2:2:1:1:1:1	0.47813(0.545249:0.434389:0.454751)	NA	NA	NA	NA
Unigene0030719_T1-vs-Unigene0008666_T2	YN	0.000816733	0.0136462	0.0598507	0.00569286	1521	295.943	1225.06	NA	5	4	1	NA	NA	0.00331297	1.27433:1.27433:1:1:1:1	0.403682(0.466469:0.374753:0.369822)	NA	NA	NA	NA
Unigene0033811_T1-vs-Unigene0008670_T2	YN	0.0020715	0.0393003	0.0527096	0.00199891	615	131.478	483.522	NA	6	5	1	NA	NA	0.0100305	2:2:1:1:1:1	0.549065(0.516355:0.471963:0.658879)	NA	NA	NA	NA
Unigene0031555_T1-vs-Unigene0008671_T2	YN	0.00313813	0.0727371	0.0431435	4.18725e-07	813	174.344	638.656	NA	14	12	2	NA	NA	0.0180633	2.13373:2.13373:1:1:1:1	0.427948(0.424672:0.348253:0.510917)	NA	NA	NA	NA
Unigene0008816_T1-vs-Unigene0029196_T2	YN	0.00395421	0.0749727	0.052742	0.00118516	339	85.3353	253.665	NA	7	6	1	NA	NA	0.0218315	9.05329:9.05329:1:1:1:1	0.312853(0.364407:0.319915:0.254237)	NA	NA	NA	NA
Unigene0008817_T1-vs-Unigene0028512_T2	YN	0.000873568	0.00913269	0.0956529	0.0346752	1476	330.494	1145.51	NA	4	3	1	NA	NA	0.00272289	2:2:1:1:1:1	0.424395(0.509073:0.421371:0.342742)	NA	NA	NA	NA
Unigene0008960_T1-vs-Unigene0026408_T2	YN	0.00204892	0.0211592	0.0968335	0.0224244	681	192.272	488.728	NA	5	4	1	NA	NA	0.00744449	3.44287:3.44287:1:1:1:1	0.481481(0.512821:0.442308:0.489316)	NA	NA	NA	NA
Unigene0008965_T1-vs-Unigene0027943_T2	YN	0.00210304	0.0321606	0.065392	9.04388e-06	1368	415.591	952.409	NA	15	13	2	NA	NA	0.0112344	5.96127:5.96127:1:1:1:1	0.442013(0.498906:0.345733:0.4814)	NA	NA	NA	NA
Unigene0015556_T1-vs-Unigene0013983_T2	YN	0.00207897	0.0220902	0.0941129	0.0208454	666	184.326	481.674	NA	5	4	1	NA	NA	0.00761741	2.15157:2.15157:1:1:1:1	0.447811(0.47138:0.407407:0.464646)	NA	NA	NA	NA
Unigene0014444_T1-vs-Unigene0011221_T2	YN	0.00271615	0.0703723	0.0385969	0.000141777	474	105.081	368.919	NA	8	7	1	NA	NA	0.0177148	1.80341:1.80341:1:1:1:1	0.508721(0.473837:0.44186:0.610465)	NA	NA	NA	NA
Unigene0011801_T1-vs-Unigene0009162_T2	YN	0.00349098	0.037618	0.0928009	0.0331938	369	81.7772	287.223	NA	4	3	1	NA	NA	0.0110542	2:2:1:1:1:1	0.48374(0.426829:0.398374:0.626016)	NA	NA	NA	NA
Unigene0009325_T1-vs-Unigene0017174_T2	YN	0.00450841	0.0607954	0.074157	0.00694236	309	86.5248	222.475	NA	6	5	1	NA	NA	0.0202696	2:2:1:1:1:1	0.533981(0.543689:0.514563:0.543689)	NA	NA	NA	NA
Unigene0017226_T1-vs-Unigene0009531_T2	YN	0.00296044	0.0476685	0.0621048	0.00361347	447	108.546	338.454	NA	6	5	1	NA	NA	0.013817	1.84594:1.84594:1:1:1:1	0.469799(0.479866:0.369128:0.560403)	NA	NA	NA	NA
Unigene0009583_T1-vs-Unigene0033979_T2	YN	0.00365205	0.0816643	0.0447202	0.00256107	327	52.5136	274.486	NA	5	4	1	NA	NA	0.0161802	2:2:1:1:1:1	0.530075(0.552632:0.383459:0.654135)	NA	NA	NA	NA
Unigene0012333_T1-vs-Unigene0009737_T2	YN	0.00152249	0.0159241	0.0956092	0.0215569	912	254.413	657.587	NA	5	4	1	NA	NA	0.00553997	4.60184:4.60184:1:1:1:1	0.344008(0.430785:0.286157:0.315083)	NA	NA	NA	NA
Unigene0009830_T1-vs-Unigene0017010_T2	YN	0.00175972	0.0282748	0.0622364	0.00360159	750	181.061	568.939	NA	6	5	1	NA	NA	0.00816085	2:2:1:1:1:1	0.532459(0.507491:0.481273:0.608614)	NA	NA	NA	NA
Unigene0034561_T1-vs-Unigene0021210_T2	YN	0.000121788	0.00227064	0.0536362	0.00041826	11742	3530.38	8211.62	NA	9	8	1	NA	NA	0.000767867	8.60842:8.60842:1:1:1:1	0.443323(0.544584:0.371742:0.413643)	NA	NA	NA	NA
Unigene0015708_T1-vs-Unigene0010178_T2	YN	0.00515487	0.0962817	0.0535395	0.00987638	228	33.2014	194.799	NA	4	3	1	NA	NA	0.0184248	2:2:1:1:1:1	0.613725(0.6:0.441176:0.8)	NA	NA	NA	NA
Unigene0010271_T1-vs-Unigene0012193_T2	YN	0.00258073	0.0270691	0.0953385	0.0348943	501	112.846	388.154	NA	4	3	1	NA	NA	0.00809654	2:2:1:1:1:1	0.417544(0.444737:0.336842:0.471053)	NA	NA	NA	NA
Unigene0015671_T1-vs-Unigene0017116_T2	YN	0.000893927	0.00915555	0.0976377	0.0362105	1449	329.674	1119.33	NA	4	3	1	NA	NA	0.0027736	2:2:1:1:1:1	0.431332(0.52588:0.369565:0.398551)	NA	NA	NA	NA
Unigene0010677_T1-vs-Unigene0014645_T2	YN	0.00500746	0.0822534	0.0608784	0.0064155	252	51.5112	200.489	NA	5	4	1	NA	NA	0.0207973	0.696666:0.696666:1:1:1:1	0.296347(0.312329:0.246575:0.330137)	NA	NA	NA	NA
Unigene0014532_T1-vs-Unigene0010789_T2	YN	0.00332355	0.081586	0.0407368	0.000192552	393	91.4497	301.55	NA	8	7	1	NA	NA	0.0215349	1.64296:1.64296:1:1:1:1	0.52799(0.507634:0.515267:0.561069)	NA	NA	NA	NA
Unigene0025914_T1-vs-Unigene0013549_T2	YN	0.00209844	0.0315746	0.0664596	0.00448447	639	161.788	477.212	NA	6	5	1	NA	NA	0.00956146	2:2:1:1:1:1	0.407668(0.460094:0.36385:0.399061)	NA	NA	NA	NA
Unigene0010891_T1-vs-Unigene0018690_T2	YN	0.00576611	0.0639111	0.0902207	0.0196034	240	65.9052	174.095	NA	5	4	1	NA	NA	0.021733	2:2:1:1:1:1	0.340948(0.319797:0.27665:0.426396)	NA	NA	NA	NA
Unigene0020474_T1-vs-Unigene0013681_T2	YN	0.00201187	0.0246001	0.0817831	0.0141899	663	165.283	497.717	NA	5	4	1	NA	NA	0.00764299	2:2:1:1:1:1	0.43906(0.480176:0.365639:0.471366)	NA	NA	NA	NA
Unigene0011174_T1-vs-Unigene0018614_T2	YN	0.000985732	0.0136172	0.072389	0.00593047	1386	370.859	1015.14	NA	6	5	1	NA	NA	0.00436558	3.85029:3.85029:1:1:1:1	0.391818(0.479407:0.378089:0.317957)	NA	NA	NA	NA
Unigene0015444_T1-vs-Unigene0018590_T2	YN	0.0018304	0.0451251	0.0405627	0.000333626	684	137.004	546.996	NA	7	6	1	NA	NA	0.0105022	2:2:1:1:1:1	0.559371(0.51073:0.461373:0.706009)	NA	NA	NA	NA
Unigene0021191_T1-vs-Unigene0016847_T2	YN	0.00143541	0.0186054	0.0771504	0.0120008	915	217.669	697.331	NA	5	4	1	NA	NA	0.00551997	2:2:1:1:1:1	0.398338(0.480938:0.40176:0.312317)	NA	NA	NA	NA
Unigene0016048_T1-vs-Unigene0019111_T2	YN	0.00194137	0.022599	0.0859049	0.0163461	696	180.233	515.767	NA	5	4	1	NA	NA	0.00729078	2:2:1:1:1:1	0.468391(0.588362:0.37069:0.446121)	NA	NA	NA	NA
Unigene0011450_T1-vs-Unigene0016683_T2	YN	0.00829316	0.0939173	0.0883028	0.000120835	468	104.227	363.773	NA	12	9	3	NA	NA	0.0273622	2.42227:2.42227:1:1:1:1	0.368778(0.373303:0.262443:0.470588)	NA	NA	NA	NA
Unigene0011592_T1-vs-Unigene0024218_T2	YN	0.00153775	0.0193152	0.0796134	0.0131382	861	209.941	651.059	NA	5	4	1	NA	NA	0.00587249	1.1245:1.1245:1:1:1:1	0.426335(0.526243:0.35221:0.400552)	NA	NA	NA	NA
Unigene0022013_T1-vs-Unigene0023004_T2	YN	0.000643379	0.00927523	0.0693653	0.00878609	1989	434.039	1554.96	NA	5	4	1	NA	NA	0.00252702	1.08114:1.08114:1:1:1:1	0.444696(0.531674:0.383107:0.419306)	NA	NA	NA	NA
Unigene0012006_T1-vs-Unigene0018583_T2	YN	0.00126628	0.0130157	0.0972892	0.0360428	1023	232.532	790.468	NA	4	3	1	NA	NA	0.00393696	1.14518:1.14518:1:1:1:1	0.443304(0.541056:0.387097:0.40176)	NA	NA	NA	NA
Unigene0016103_T1-vs-Unigene0036726_T2	YN	0.00487962	0.0781874	0.0624093	1.70894e-05	561	149.74	411.26	NA	13	11	2	NA	NA	0.0244466	2.41908:2.41908:1:1:1:1	0.442982(0.452632:0.389474:0.486842)	NA	NA	NA	NA
Unigene0019069_T1-vs-Unigene0012239_T2	YN	0.00355584	0.0380384	0.0934803	0.0338331	363	81.0173	281.983	NA	4	3	1	NA	NA	0.0112519	1.23792:1.23792:1:1:1:1	0.318864(0.406752:0.255627:0.294212)	NA	NA	NA	NA
Unigene0022067_T1-vs-Unigene0026217_T2	YN	0.00117371	0.0132216	0.0887717	0	1158	305.332	852.668	NA	5	4	1	NA	NA	0.00435042	2.19796:2.19796:1:1:1:1	0.449482(0.532383:0.398964:0.417098)	NA	NA	NA	NA
Unigene0018059_T1-vs-Unigene0019590_T2	YN	0.00106154	0.0139334	0.0761869	0	1233	290.309	942.691	NA	5	4	1	NA	NA	0.00409222	2:2:1:1:1:1	0.438956(0.53253:0.406024:0.378313)	NA	NA	NA	NA
Unigene0022532_T1-vs-Unigene0021260_T2	YN	0.00767726	0.0890282	0.086234	2.07178e-06	693	169.283	523.717	NA	18	14	4	NA	NA	0.0275493	1.41905:1.41905:1:1:1:1	0.368288(0.416413:0.338906:0.349544)	NA	NA	NA	NA
Unigene0014654_T1-vs-Unigene0020309_T2	YN	0.0011406	0.0135472	0.0841942	0.0153086	1176	298.508	877.492	NA	5	4	1	NA	NA	0.00428981	2.20294:2.20294:1:1:1:1	0.464711(0.506378:0.484694:0.403061)	NA	NA	NA	NA
Unigene0013265_T1-vs-Unigene0014709_T2	YN	0.00170794	0.0238421	0.0716356	0.00376295	843	256.833	586.167	NA	7	6	1	NA	NA	0.00845145	8.61683:8.61683:1:1:1:1	0.465035(0.487762:0.440559:0.466783)	NA	NA	NA	NA
Unigene0022954_T1-vs-Unigene0012834_T2	YN	0.00275994	0.0385547	0.0715852	1.23436e-05	1356	267.02	1088.98	NA	13	10	3	NA	NA	0.00980854	2.33061:2.33061:1:1:1:1	0.570968(0.531183:0.426882:0.754839)	NA	NA	NA	NA
Unigene0013179_T1-vs-Unigene0019852_T2	YN	0.00242043	0.0277195	0.0873186	0.0170345	561	147.093	413.907	NA	5	4	1	NA	NA	0.00905379	2.1573:2.1573:1:1:1:1	0.524064(0.502674:0.459893:0.609626)	NA	NA	NA	NA
Unigene0013223_T1-vs-Unigene0034318_T2	YN	0.00264252	0.0509553	0.0518595	0.00100663	501	121.796	379.204	NA	7	6	1	NA	NA	0.0143876	2:2:1:1:1:1	0.371795(0.386288:0.295987:0.43311)	NA	NA	NA	NA
Unigene0017888_T1-vs-Unigene0017535_T2	YN	0.00350327	0.0375428	0.0933141	0.0207149	396	109.779	286.221	NA	5	4	1	NA	NA	0.0129397	4.0459:4.0459:1:1:1:1	0.498737(0.518939:0.393939:0.583333)	NA	NA	NA	NA
Unigene0015014_T1-vs-Unigene0013514_T2	YN	0.00747485	0.0880824	0.0848621	0.0290087	171	36.4417	134.558	NA	4	3	1	NA	NA	0.0246531	4.063:4.063:1:1:1:1	0.393393(0.355856:0.346847:0.477477)	NA	NA	NA	NA
Unigene0018280_T1-vs-Unigene0018308_T2	YN	0.00274521	0.0358029	0.0766755	0	480	114.977	365.023	NA	5	4	1	NA	NA	0.0106637	6.33642:6.33642:1:1:1:1	0.58046(0.571839:0.477011:0.692529)	NA	NA	NA	NA
Unigene0016441_T1-vs-Unigene0013760_T2	YN	0.00367307	0.0582511	0.0630558	0.00395281	363	90.0807	272.919	NA	6	5	1	NA	NA	0.0172169	2.20239:2.20239:1:1:1:1	0.417355(0.479339:0.334711:0.438017)	NA	NA	NA	NA
Unigene0017798_T1-vs-Unigene0017798_T2	YN	0.00201063	0.0620297	0.0324139	2.05419e-05	648	134.117	513.883	NA	9	7.96879	1.03121	NA	NA	0.0144329	1.48106:1.48106:1:1:1:1	0.546851(0.513825:0.453917:0.672811)	NA	NA	NA	NA
Unigene0020630_T1-vs-Unigene0018357_T2	YN	0.00321692	0.0667755	0.0481751	0.00143429	390	78.3777	311.622	NA	6	5	1	NA	NA	0.0159902	0.724079:0.724079:1:1:1:1	0.441026(0.507692:0.392308:0.423077)	NA	NA	NA	NA
Unigene0014150_T1-vs-Unigene0019644_T2	YN	0.000953583	0.0111015	0.0858966	0	1413	363.568	1049.43	NA	5	4	1	NA	NA	0.00356467	2.30074:2.30074:1:1:1:1	0.453645(0.569002:0.387473:0.404459)	NA	NA	NA	NA
Unigene0029053_T1-vs-Unigene0014867_T2	YN	0.000941185	0.0135289	0.0695685	0.00209879	1611	441.159	1169.84	NA	7	5.89965	1.10035	NA	NA	0.00438823	6.95907:6.95907:1:1:1:1	0.4072(0.472998:0.345438:0.403166)	NA	NA	NA	NA
Unigene0014229_T1-vs-Unigene0019367_T2	YN	0.00457332	0.0466253	0.0980866	0.0161597	330	110.673	219.327	NA	6	5	1	NA	NA	0.0186764	1.3933:1.3933:1:1:1:1	0.530303(0.495455:0.654545:0.440909)	NA	NA	NA	NA
Unigene0014609_T1-vs-Unigene0019812_T2	YN	0.00212411	0.0430381	0.0493542	0.000461256	639	167.462	471.538	NA	8	7	1	NA	NA	0.0128464	0.892981:0.892981:1:1:1:1	0.49374(0.521127:0.478873:0.481221)	NA	NA	NA	NA
Unigene0014616_T1-vs-Unigene0017513_T2	YN	0.00347058	0.0357584	0.0970562	0.0365966	375	86.1043	288.896	NA	4	3	1	NA	NA	0.0108842	2:2:1:1:1:1	0.518667(0.492:0.492:0.572)	NA	NA	NA	NA
Unigene0014617_T1-vs-Unigene0019224_T2	YN	0.00896812	0.0989464	0.0906361	0.0206044	156	43.7397	112.26	NA	5	4	1	NA	NA	0.0341965	2:2:1:1:1:1	0.442308(0.480769:0.423077:0.423077)	NA	NA	NA	NA
Unigene0018145_T1-vs-Unigene0014690_T2	YN	0.0014861	0.0360375	0.0412377	0.000185485	873	199.341	673.659	NA	8	7	1	NA	NA	0.00937558	1.56269:1.56269:1:1:1:1	0.46449(0.47079:0.45189:0.47079)	NA	NA	NA	NA
Unigene0017057_T1-vs-Unigene0018415_T2	YN	0.000398252	0.00404871	0.0983653	0.0366701	3255	743.268	2511.73	NA	4	3	1	NA	NA	0.00123182	2:2:1:1:1:1	0.433641(0.504608:0.418433:0.37788)	NA	NA	NA	NA
Unigene0015012_T1-vs-Unigene0014765_T2	YN	0.00300712	0.0476448	0.0631154	0.00687682	420	86.6918	333.308	NA	5	4	1	NA	NA	0.0122207	1.2577:1.2577:1:1:1:1	0.280702(0.297571:0.222672:0.321862)	NA	NA	NA	NA
Unigene0015243_T1-vs-Unigene0017916_T2	YN	0.00449066	0.067864	0.0661714	0.00804723	285	61.6483	223.352	NA	5	4	1	NA	NA	0.0181989	2:2:1:1:1:1	0.445513(0.548077:0.293269:0.495192)	NA	NA	NA	NA
Unigene0018101_T1-vs-Unigene0018109_T2	YN	0.00162493	0.0233958	0.0694538	0.00524863	834	217.921	616.079	NA	6	5	1	NA	NA	0.00731357	4.3865:4.3865:1:1:1:1	0.440048(0.482014:0.408273:0.429856)	NA	NA	NA	NA
Unigene0016965_T1-vs-Unigene0014890_T2	YN	0.00313694	0.0542065	0.0578702	0.00533501	396	76.5509	319.449	NA	5	4	1	NA	NA	0.0130092	0.745442:0.745442:1:1:1:1	0.573232(0.522727:0.496212:0.700758)	NA	NA	NA	NA
Unigene0025168_T1-vs-Unigene0018482_T2	YN	0.00165842	0.0234602	0.070691	3.55441e-06	1641	433.701	1207.3	NA	12	10	2	NA	NA	0.00742042	1.14238:1.14238:1:1:1:1	0.454963(0.449225:0.414802:0.500861)	NA	NA	NA	NA
Unigene0021875_T1-vs-Unigene0020892_T2	YN	0.00183777	0.0378173	0.048596	0.000428084	735	190.196	544.804	NA	8	7	1	NA	NA	0.0111482	2.44186:2.44186:1:1:1:1	0.460544(0.522449:0.44898:0.410204)	NA	NA	NA	NA
Unigene0015197_T1-vs-Unigene0022260_T2	YN	0.000667447	0.0138922	0.0480447	0.000693848	1935	436.087	1498.91	NA	7	6	1	NA	NA	0.00364789	0.606216:0.606216:1:1:1:1	0.496641(0.565891:0.46124:0.462791)	NA	NA	NA	NA
Unigene0022651_T1-vs-Unigene0020281_T2	YN	0.00282295	0.0328317	0.0859826	0.016591	480	125.094	354.906	NA	5	4	1	NA	NA	0.0106436	2:2:1:1:1:1	0.608333(0.65625:0.453125:0.715625)	NA	NA	NA	NA
Unigene0015973_T1-vs-Unigene0015217_T2	YN	0.001759	0.0208653	0.0843026	0.00996253	813	243.827	569.173	NA	6	5	1	NA	NA	0.00748916	6.54576:6.54576:1:1:1:1	0.464041(0.530822:0.446918:0.414384)	NA	NA	NA	NA
Unigene0020485_T1-vs-Unigene0016863_T2	YN	0.00142064	0.0216426	0.0656407	0.00265619	987	282.424	704.576	NA	7	6	1	NA	NA	0.00720704	5.56913:5.56913:1:1:1:1	0.422999(0.407295:0.460486:0.401216)	NA	NA	NA	NA
Unigene0015819_T1-vs-Unigene0015332_T2	YN	0.00130132	0.0391836	0.0332109	6.07924e-05	954	184.884	769.116	NA	8	7	1	NA	NA	0.00864286	2:2:1:1:1:1	0.408915(0.47093:0.329942:0.425872)	NA	NA	NA	NA
Unigene0022087_T1-vs-Unigene0022064_T2	YN	0.0010038	0.0202879	0.0494781	0.000456216	1347	350.123	996.877	NA	8	7	1	NA	NA	0.00601628	2.13105:2.13105:1:1:1:1	0.458426(0.584633:0.356347:0.434298)	NA	NA	NA	NA
Unigene0036892_T1-vs-Unigene0015370_T2	YN	0.00180266	0.0193956	0.0929417	0.0200895	765	209.461	555.539	NA	5	4	1	NA	NA	0.0066197	4.5683:4.5683:1:1:1:1	0.376694(0.443089:0.329268:0.357724)	NA	NA	NA	NA
Unigene0024560_T1-vs-Unigene0015548_T2	YN	0.00228326	0.0238547	0.0957155	0.021639	609	170.363	438.637	NA	5	4	1	NA	NA	0.00831769	2:2:1:1:1:1	0.59187(0.678049:0.504878:0.592683)	NA	NA	NA	NA
Unigene0015649_T1-vs-Unigene0017163_T2	YN	0.00154918	0.0191858	0.0807461	0.0137272	858	211.705	646.295	NA	5	4	1	NA	NA	0.00590089	2:2:1:1:1:1	0.471445(0.505245:0.353147:0.555944)	NA	NA	NA	NA
Unigene0015777_T1-vs-Unigene0015983_T2	YN	0.00178858	0.0399949	0.0447204	0.00029223	741	181.232	559.768	NA	8	7	1	NA	NA	0.011133	2:2:1:1:1:1	0.396936(0.43454:0.300836:0.455432)	NA	NA	NA	NA
Unigene0016398_T1-vs-Unigene0015850_T2	YN	0.00312026	0.0444168	0.0702496	0.00937831	414	92.7491	321.251	NA	5	4	1	NA	NA	0.012372	2:2:1:1:1:1	0.322043(0.377419:0.324194:0.264516)	NA	NA	NA	NA
Unigene0021730_T1-vs-Unigene0016138_T2	YN	0.00419259	0.0526906	0.0795699	2.75394e-05	915	197.16	717.84	NA	13	10	3	NA	NA	0.0146427	5.78826:5.78826:1:1:1:1	0.553459(0.495283:0.429245:0.735849)	NA	NA	NA	NA
Unigene0018903_T1-vs-Unigene0015996_T2	YN	0.00255656	0.0299863	0.0852577	0.0160075	528	136.183	391.817	NA	5	4	1	NA	NA	0.00963131	2.15766:2.15766:1:1:1:1	0.463068(0.454545:0.522727:0.411932)	NA	NA	NA	NA
Unigene0016184_T1-vs-Unigene0016063_T2	YN	0.00228977	0.0282995	0.080912	2.48296e-05	1164	289.167	874.833	NA	10	8	2	NA	NA	0.00875124	2.0636:2.0636:1:1:1:1	0.390903(0.418977:0.324094:0.429638)	NA	NA	NA	NA
Unigene0017179_T1-vs-Unigene0017426_T2	YN	0.0044859	0.0785028	0.0571433	0.00278327	291	67.4122	223.588	NA	6	5	1	NA	NA	0.0216324	0.995431:0.995431:1:1:1:1	0.463918(0.623711:0.350515:0.417526)	NA	NA	NA	NA
Unigene0016148_T1-vs-Unigene0027328_T2	YN	0.000810901	0.0134358	0.0603536	0.00117838	1761	527.136	1233.86	NA	8	7	1	NA	NA	0.00459003	13.1179:13.1179:1:1:1:1	0.421068(0.507666:0.384157:0.37138)	NA	NA	NA	NA
Unigene0016177_T1-vs-Unigene0020934_T2	YN	0.00280574	0.0738087	0.0380137	1.13107e-05	816	101.775	714.225	NA	9	7	2	NA	NA	0.0116616	1.92374:1.92374:1:1:1:1	0.561249(0.482332:0.443463:0.757951)	NA	NA	NA	NA
Unigene0023689_T1-vs-Unigene0016284_T2	YN	0.00275881	0.0360295	0.0765709	0.000271222	954	227.715	726.285	NA	10	8	2	NA	NA	0.0107003	1.55507:1.55507:1:1:1:1	0.358447(0.40998:0.342466:0.322896)	NA	NA	NA	NA
Unigene0016431_T1-vs-Unigene0019001_T2	YN	0.0014954	0.0177828	0.0840924	0.0152343	897	227.614	669.386	NA	5	4	1	NA	NA	0.00562832	2:2:1:1:1:1	0.465(0.606667:0.383333:0.405)	NA	NA	NA	NA
Unigene0031216_T1-vs-Unigene0020438_T2	YN	0.00130988	0.0181712	0.0720852	0.00990021	987	222.902	764.098	NA	5	4	1	NA	NA	0.0051178	1.04972:1.04972:1:1:1:1	0.519192(0.621212:0.425758:0.510606)	NA	NA	NA	NA
Unigene0022142_T1-vs-Unigene0027283_T2	YN	0.00125682	0.0173998	0.0722317	0.00995241	1029	232.671	796.329	NA	5	4	1	NA	NA	0.00490696	0.977394:0.977394:1:1:1:1	0.515504(0.582849:0.456395:0.507267)	NA	NA	NA	NA
Unigene0029613_T1-vs-Unigene0029556_T2	YN	0.000717888	0.0149677	0.0479626	0.000386341	1866	472.357	1393.64	NA	8	7	1	NA	NA	0.00432506	2:2:1:1:1:1	0.459807(0.540193:0.36254:0.476688)	NA	NA	NA	NA
Unigene0019725_T1-vs-Unigene0019005_T2	YN	0.00265938	0.0544396	0.0488501	0.000443475	510	133.306	376.694	NA	8	7	1	NA	NA	0.0161939	2:2:1:1:1:1	0.496078(0.514706:0.461765:0.511765)	NA	NA	NA	NA
Unigene0016784_T1-vs-Unigene0021329_T2	YN	0.00212893	0.0323197	0.0658709	0.00770673	597	126.527	470.473	NA	5	4	1	NA	NA	0.0085275	0.790043:0.790043:1:1:1:1	0.429648(0.517588:0.386935:0.384422)	NA	NA	NA	NA
Unigene0016790_T1-vs-Unigene0019096_T2	YN	0.0068572	0.0915602	0.0748928	0.000273645	387	93.9528	293.047	NA	10	8	2	NA	NA	0.0274207	1.9139:1.9139:1:1:1:1	0.418112(0.439306:0.355491:0.459538)	NA	NA	NA	NA
Unigene0018445_T1-vs-Unigene0021269_T2	YN	0.00213379	0.0318533	0.066988	0.00463993	630	160.683	469.317	NA	6	5	1	NA	NA	0.00971383	2:2:1:1:1:1	0.46746(0.507143:0.459524:0.435714)	NA	NA	NA	NA
Unigene0016966_T1-vs-Unigene0019576_T2	YN	0.00117647	0.0132841	0.0885626	0.0175547	1155	304.335	850.665	NA	5	4	1	NA	NA	0.00436674	2:2:1:1:1:1	0.523377(0.512987:0.436364:0.620779)	NA	NA	NA	NA
Unigene0021248_T1-vs-Unigene0019468_T2	YN	0.00112536	0.0116502	0.0965961	0.0220347	1236	346.566	889.434	NA	5	4	1	NA	NA	0.00407644	4.1254:4.1254:1:1:1:1	0.459797(0.5726:0.36534:0.441452)	NA	NA	NA	NA
Unigene0021048_T1-vs-Unigene0020672_T2	YN	0.00272577	0.0554376	0.0491682	0.000809053	480	112.464	367.536	NA	7	6	1	NA	NA	0.0150761	1.35706:1.35706:1:1:1:1	0.248558(0.269896:0.214533:0.261246)	NA	NA	NA	NA
Unigene0023637_T1-vs-Unigene0022513_T2	YN	0.00346551	0.0588926	0.0588445	1.88261e-07	1116	248.071	867.929	NA	17	14	3	NA	NA	0.0157862	3.47295:3.47295:1:1:1:1	0.562667(0.536:0.413333:0.738667)	NA	NA	NA	NA
Unigene0024363_T1-vs-Unigene0017219_T2	YN	0.00192978	0.0298003	0.064757	0.00408052	690	171.139	518.861	NA	6	5	1	NA	NA	0.00884243	2:2:1:1:1:1	0.459384(0.558824:0.426471:0.392857)	NA	NA	NA	NA
Unigene0017553_T1-vs-Unigene0017903_T2	YN	0.0027822	0.0327683	0.0849052	0.000794853	939	218.639	720.361	NA	9	7	2	NA	NA	0.00976422	1.49794:1.49794:1:1:1:1	0.49574(0.523962:0.361022:0.602236)	NA	NA	NA	NA
Unigene0022358_T1-vs-Unigene0024850_T2	YN	0.00107133	0.010971	0.0976509	0.0226507	1302	367.811	934.189	NA	5	4	1	NA	NA	0.00386795	4.15679:4.15679:1:1:1:1	0.484255(0.511521:0.407834:0.53341)	NA	NA	NA	NA
Unigene0021901_T1-vs-Unigene0020207_T2	YN	0.00180167	0.0199388	0.09036	0.0185325	759	203.292	555.708	NA	5	4	1	NA	NA	0.00665956	2:2:1:1:1:1	0.488142(0.519763:0.450593:0.494071)	NA	NA	NA	NA
Unigene0019466_T1-vs-Unigene0020832_T2	YN	0.00108917	0.0351758	0.0309635	0	1152	233.201	918.799	NA	9	8	1	NA	NA	0.00798937	0.815189:0.815189:1:1:1:1	0.506944(0.498698:0.416667:0.605469)	NA	NA	NA	NA
Unigene0018069_T1-vs-Unigene0019528_T2	YN	0.00332323	0.0549757	0.0604492	0.00328479	396	94.421	301.579	NA	6	5	1	NA	NA	0.0156391	2:2:1:1:1:1	0.483412(0.492891:0.390995:0.566351)	NA	NA	NA	NA
Unigene0022131_T1-vs-Unigene0029375_T2	YN	0.00179887	0.0231276	0.0777802	0.00769205	777	220.428	556.572	NA	6	5	1	NA	NA	0.00784962	4.52343:4.52343:1:1:1:1	0.544529(0.599237:0.35687:0.677481)	NA	NA	NA	NA
Unigene0021383_T1-vs-Unigene0019879_T2	YN	0.00388166	0.0432072	0.0898381	0.0003585	756	187.732	568.268	NA	10	7.8	2.2	NA	NA	0.0136471	2:2:1:1:1:1	0.470238(0.5:0.394841:0.515873)	NA	NA	NA	NA
Unigene0024883_T1-vs-Unigene0023070_T2	YN	0.00130557	0.0386971	0.0337381	3.33853e-06	1086	319.296	766.704	NA	13	12	1	NA	NA	0.0122991	4.03604:4.03604:1:1:1:1	0.528085(0.544199:0.448895:0.59116)	NA	NA	NA	NA
Unigene0021671_T1-vs-Unigene0017737_T2	YN	0.00538561	0.058139	0.0926334	0.00207753	480	107.253	372.747	NA	8	6	2	NA	NA	0.017173	2:2:1:1:1:1	0.539583(0.53125:0.428125:0.659375)	NA	NA	NA	NA
Unigene0023799_T1-vs-Unigene0017815_T2	YN	0.00137864	0.0175205	0.0786875	0.0126728	957	230.981	726.019	NA	5	4	1	NA	NA	0.00527463	2:2:1:1:1:1	0.429387(0.442368:0.38785:0.457944)	NA	NA	NA	NA
Unigene0017903_T1-vs-Unigene0020702_T2	YN	0.0023208	0.0293725	0.0790127	0	606	174.447	431.553	NA	6	5	1	NA	NA	0.0101081	3.79908:3.79908:1:1:1:1	0.519802(0.527228:0.522277:0.509901)	NA	NA	NA	NA
Unigene0025765_T1-vs-Unigene0031792_T2	YN	0.000465254	0.00778568	0.0597577	0.00300427	2796	645.879	2150.12	NA	6	5	1	NA	NA	0.00215628	1.10289:1.10289:1:1:1:1	0.452077(0.539404:0.407881:0.408946)	NA	NA	NA	NA
Unigene0017948_T1-vs-Unigene0027936_T2	YN	0.000800283	0.00906308	0.0883015	0.000943647	3279	778.55	2500.45	NA	9	7	2	NA	NA	0.00276216	2:2:1:1:1:1	0.441598(0.572736:0.343092:0.408966)	NA	NA	NA	NA
Unigene0023695_T1-vs-Unigene0026512_T2	YN	0.00872478	0.0919263	0.0949106	0.000276648	543	81.8411	461.159	NA	11	7	4	NA	NA	0.0212649	1.84448:1.84448:1:1:1:1	0.538627(0.491416:0.416309:0.708155)	NA	NA	NA	NA
Unigene0024393_T1-vs-Unigene0022788_T2	YN	0.00137469	0.014795	0.0929156	0.0327381	933	204.778	728.222	NA	4	3	1	NA	NA	0.00432022	2:2:1:1:1:1	0.412647(0.4791:0.347267:0.411576)	NA	NA	NA	NA
Unigene0021957_T1-vs-Unigene0023332_T2	YN	0.00450041	0.0536487	0.0838866	0.00038061	615	154.379	460.621	NA	10	7.93341	2.06659	NA	NA	0.0168378	1.98288:1.98288:1:1:1:1	0.408854(0.464844:0.320312:0.441406)	NA	NA	NA	NA
Unigene0018355_T1-vs-Unigene0020910_T2	YN	0.00109888	0.0200116	0.054912	0.00222706	1164	253.225	910.775	NA	6	5	1	NA	NA	0.00521329	0.6717:0.6717:1:1:1:1	0.472938(0.510309:0.398196:0.510309)	NA	NA	NA	NA
Unigene0018162_T1-vs-Unigene0026535_T2	YN	0.00240622	0.0389439	0.061787	0.00643479	522	105.623	416.377	NA	5	4	1	NA	NA	0.00979936	1.18919:1.18919:1:1:1:1	0.466503(0.519608:0.406863:0.473039)	NA	NA	NA	NA
Unigene0022714_T1-vs-Unigene0019496_T2	YN	0.00107227	0.0171089	0.0626733	0.00656113	1170	236.623	933.377	NA	5	4	1	NA	NA	0.00431555	1.24455:1.24455:1:1:1:1	0.421368(0.482051:0.429487:0.352564)	NA	NA	NA	NA
Unigene0018249_T1-vs-Unigene0026255_T2	YN	0.00242669	0.0408399	0.0594197	0.000123283	1002	176.331	825.669	NA	9	7	2	NA	NA	0.00918662	0.958361:0.958361:1:1:1:1	0.582335(0.511976:0.461078:0.773952)	NA	NA	NA	NA
Unigene0028355_T1-vs-Unigene0027543_T2	YN	0.00132861	0.0273805	0.048524	0.00041794	1014	260.667	753.333	NA	8	7	1	NA	NA	0.00802571	2.11776:2.11776:1:1:1:1	0.385705(0.373518:0.385375:0.398221)	NA	NA	NA	NA
Unigene0027420_T1-vs-Unigene0022841_T2	YN	0.00151012	0.0163367	0.0924372	0.000348855	1947	621.268	1325.73	NA	12	10	2	NA	NA	0.00624113	7.4553:7.4553:1:1:1:1	0.480799(0.47235:0.416283:0.553763)	NA	NA	NA	NA
Unigene0018416_T1-vs-Unigene0023119_T2	YN	0.000581845	0.00761917	0.0763659	0.0115538	2247	527.662	1719.34	NA	5	4	1	NA	NA	0.00223442	2:2:1:1:1:1	0.43992(0.508678:0.438585:0.372497)	NA	NA	NA	NA
Unigene0018440_T1-vs-Unigene0019975_T2	YN	0.00140532	0.0337871	0.0415933	0.000370874	894	181.75	712.25	NA	7	6	1	NA	NA	0.00798851	0.558636:0.558636:1:1:1:1	0.451902(0.558725:0.389262:0.407718)	NA	NA	NA	NA
Unigene0018442_T1-vs-Unigene0021262_T2	YN	0.00132909	0.0211373	0.0628788	0.00364862	993	239.937	753.063	NA	6	5	1	NA	NA	0.0061153	2:2:1:1:1:1	0.52568(0.58006:0.364048:0.632931)	NA	NA	NA	NA
Unigene0028360_T1-vs-Unigene0021777_T2	YN	0.00434629	0.0470974	0.0922829	7.90328e-05	912	219.743	692.257	NA	13	10	3	NA	NA	0.014647	1.61405:1.61405:1:1:1:1	0.473684(0.559211:0.434211:0.427632)	NA	NA	NA	NA
Unigene0024710_T1-vs-Unigene0024472_T2	YN	0.00230023	0.0570921	0.0402898	5.51045e-05	600	164.594	435.406	NA	10	9	1	NA	NA	0.0173309	1.70788:1.70788:1:1:1:1	0.541667(0.575:0.4575:0.5925)	NA	NA	NA	NA
Unigene0023580_T1-vs-Unigene0021635_T2	YN	0.000948761	0.0132663	0.0715167	0.00962489	1359	304.222	1054.78	NA	5	4	1	NA	NA	0.00370613	2:2:1:1:1:1	0.474982(0.527594:0.381898:0.515453)	NA	NA	NA	NA
Unigene0026010_T1-vs-Unigene0022291_T2	YN	0.00132138	0.0213112	0.0620039	0.00637289	948	190.456	757.544	NA	5	4	1	NA	NA	0.00533739	0.681284:0.681284:1:1:1:1	0.452532(0.556962:0.359177:0.441456)	NA	NA	NA	NA
Unigene0032476_T1-vs-Unigene0021865_T2	YN	0.000445257	0.00678809	0.0655938	0.00257205	3135	888.438	2246.56	NA	7	6	1	NA	NA	0.00224277	3.96258:3.96258:1:1:1:1	0.44051(0.502871:0.378947:0.439713)	NA	NA	NA	NA
Unigene0020793_T1-vs-Unigene0018680_T2	YN	0.00257397	0.0855889	0.0300736	9.31379e-05	465	75.6957	389.304	NA	7	6	1	NA	NA	0.0160877	10.6971:10.6971:1:1:1:1	0.61828(0.648387:0.406452:0.8)	NA	NA	NA	NA
Unigene0025046_T1-vs-Unigene0023884_T2	YN	0.00114842	0.016321	0.0703648	0.00543204	1182	310.573	871.427	NA	6	5	1	NA	NA	0.00513503	4.62246:4.62246:1:1:1:1	0.44797(0.521574:0.423858:0.398477)	NA	NA	NA	NA
Unigene0023281_T1-vs-Unigene0020963_T2	YN	0.000747118	0.00770106	0.0970149	0.00241371	3462	783.66	2678.34	NA	8	6	2	NA	NA	0.00232122	1.8699:1.8699:1:1:1:1	0.430243(0.535529:0.348787:0.406412)	NA	NA	NA	NA
Unigene0026327_T1-vs-Unigene0020788_T2	YN	0.00122323	0.0134199	0.0911509	0.0188654	1119	300.741	818.259	NA	5	4	1	NA	NA	0.00450117	2:2:1:1:1:1	0.462466(0.489276:0.458445:0.439678)	NA	NA	NA	NA
Unigene0021732_T1-vs-Unigene0024110_T2	YN	0.00238443	0.0287679	0.0828853	0.000180168	1197	356.848	840.152	NA	12	10	2	NA	NA	0.0102498	4.20639:4.20639:1:1:1:1	0.478387(0.537406:0.447631:0.450125)	NA	NA	NA	NA
Unigene0018830_T1-vs-Unigene0025575_T2	YN	0.000299893	0.00312141	0.096076	0.0215269	4620	1284.68	3335.32	NA	5	4	1	NA	NA	0.00108447	6.95288:6.95288:1:1:1:1	0.426948(0.504545:0.394805:0.381494)	NA	NA	NA	NA
Unigene0024373_T1-vs-Unigene0029209_T2	YN	0.000924936	0.021438	0.0431447	0	1461	379.086	1081.91	NA	9	8	1	NA	NA	0.00624746	2.156:2.156:1:1:1:1	0.474333(0.556468:0.422998:0.443532)	NA	NA	NA	NA
Unigene0023714_T1-vs-Unigene0022132_T2	YN	0.00112235	0.0121378	0.0924673	0.0196018	1224	332.344	891.656	NA	5	4	1	NA	NA	0.00411329	2:2:1:1:1:1	0.480392(0.544118:0.425245:0.471814)	NA	NA	NA	NA
Unigene0019635_T1-vs-Unigene0020591_T2	YN	0.00293967	0.0486846	0.0603818	0.00323635	447	106.071	340.929	NA	6	5	1	NA	NA	0.0137948	2:2:1:1:1:1	0.309127(0.345238:0.286905:0.295238)	NA	NA	NA	NA
Unigene0031209_T1-vs-Unigene0021527_T2	YN	0.0011348	0.0174951	0.0648642	0.00251297	1230	348.124	881.876	NA	7	6	1	NA	NA	0.00576521	2:2:1:1:1:1	0.539024(0.553659:0.489024:0.57439)	NA	NA	NA	NA
Unigene0019302_T1-vs-Unigene0021491_T2	YN	0.00264278	0.0294443	0.089755	0.0307706	483	103.943	379.057	NA	4	3	1	NA	NA	0.00841056	2:2:1:1:1:1	0.404762(0.413043:0.459627:0.341615)	NA	NA	NA	NA
Unigene0022108_T1-vs-Unigene0026258_T2	YN	0.00193228	0.0224663	0.086008	0.000507184	1398	361.449	1036.55	NA	10	8	2	NA	NA	0.00724129	2:2:1:1:1:1	0.473891(0.497854:0.451717:0.472103)	NA	NA	NA	NA
Unigene0031743_T1-vs-Unigene0028769_T2	YN	0.00210177	0.0294676	0.0713247	0.00967599	615	138.426	476.574	NA	5	4	1	NA	NA	0.00826137	2:2:1:1:1:1	0.292331(0.330296:0.251708:0.294989)	NA	NA	NA	NA
Unigene0020803_T1-vs-Unigene0022025_T2	YN	0.00607387	0.0724713	0.0838108	0.000774614	432	101.332	330.668	NA	9	7	2	NA	NA	0.0216483	1.86078:1.86078:1:1:1:1	0.434911(0.390533:0.467456:0.446746)	NA	NA	NA	NA
Unigene0019322_T1-vs-Unigene0020038_T2	YN	0.00167911	0.0197921	0.0848371	0.0156311	801	204.779	596.221	NA	5	4	1	NA	NA	0.00630978	2:2:1:1:1:1	0.471286(0.529963:0.438202:0.445693)	NA	NA	NA	NA
Unigene0022295_T1-vs-Unigene0023974_T2	YN	0.00486748	0.0721496	0.0674637	0.00314373	294	87.8023	206.198	NA	7	6	1	NA	NA	0.0249611	6.00946:6.00946:1:1:1:1	0.545171(0.495327:0.53271:0.607477)	NA	NA	NA	NA
Unigene0023801_T1-vs-Unigene0024654_T2	YN	0.000947156	0.0187875	0.0504141	0.00161651	1326	269.54	1056.46	NA	6	5	1	NA	NA	0.00457362	0.770852:0.770852:1:1:1:1	0.55681(0.544018:0.436795:0.689616)	NA	NA	NA	NA
Unigene0022890_T1-vs-Unigene0025275_T2	YN	0.00320582	0.0620075	0.0517005	0.00103281	414	101.4	312.6	NA	7	6	1	NA	NA	0.017608	0.914925:0.914925:1:1:1:1	0.514493(0.539855:0.550725:0.452899)	NA	NA	NA	NA
Unigene0024329_T1-vs-Unigene0019661_T2	YN	0.00151724	0.0256555	0.0591392	0.00293854	858	198.243	659.757	NA	6	5	1	NA	NA	0.00709443	2:2:1:1:1:1	0.451049(0.451049:0.41958:0.482517)	NA	NA	NA	NA
Unigene0019724_T1-vs-Unigene0029668_T2	YN	0.00140815	0.0155529	0.0905393	0.00108266	1878	456.314	1421.69	NA	9	7	2	NA	NA	0.00484503	2.90715:2.90715:1:1:1:1	0.449681(0.539936:0.429712:0.379393)	NA	NA	NA	NA
Unigene0019807_T1-vs-Unigene0022530_T2	YN	0.000779826	0.00904316	0.0862337	0.0162011	1728	444.995	1283	NA	5	4	1	NA	NA	0.0029078	2:2:1:1:1:1	0.460359(0.518229:0.43316:0.429688)	NA	NA	NA	NA
Unigene0029340_T1-vs-Unigene0033005_T2	YN	0.00167281	0.0173751	0.096276	0.00144135	1605	407.863	1197.14	NA	9	7	2	NA	NA	0.00566309	2.17769:2.17769:1:1:1:1	0.485047(0.542056:0.305607:0.607477)	NA	NA	NA	NA
Unigene0027760_T1-vs-Unigene0025017_T2	YN	0.00299746	0.0742331	0.040379	0.000187465	435	100.595	334.405	NA	8	7	1	NA	NA	0.0194709	2:2:1:1:1:1	0.452874(0.513793:0.393103:0.451724)	NA	NA	NA	NA
Unigene0021705_T1-vs-Unigene0021277_T2	YN	0.00411738	0.072909	0.0564728	0.00148195	330	86.3591	243.641	NA	7	6	1	NA	NA	0.0221198	2:2:1:1:1:1	0.489394(0.654545:0.327273:0.486364)	NA	NA	NA	NA
Unigene0022568_T1-vs-Unigene0019901_T2	YN	0.000967411	0.0205314	0.0471186	0.000355982	1380	345.647	1034.35	NA	8	7	1	NA	NA	0.00586758	0.778165:0.778165:1:1:1:1	0.507609(0.53587:0.458696:0.528261)	NA	NA	NA	NA
Unigene0031654_T1-vs-Unigene0031415_T2	YN	0.0010685	0.0111794	0.0955775	0.00138657	2505	631.653	1873.35	NA	9	7	2	NA	NA	0.00361802	3.27036:3.27036:1:1:1:1	0.438198(0.526914:0.392344:0.395335)	NA	NA	NA	NA
Unigene0019975_T1-vs-Unigene0026161_T2	YN	0.00138696	0.017648	0.0785899	0.0126302	951	229.331	721.669	NA	5	4	1	NA	NA	0.00530828	2:2:1:1:1:1	0.47897(0.547319:0.432177:0.457413)	NA	NA	NA	NA
Unigene0020017_T1-vs-Unigene0020998_T2	YN	0.00143085	0.0143593	0.0996461	0.0238604	981	281.359	699.641	NA	5	4	1	NA	NA	0.00513884	2:2:1:1:1:1	0.513013(0.675676:0.51952:0.343844)	NA	NA	NA	NA
Unigene0020047_T1-vs-Unigene0025696_T2	YN	0.00145496	0.0171519	0.0848281	0.0155845	924	235.887	688.113	NA	5	4	1	NA	NA	0.00546222	2:2:1:1:1:1	0.468074(0.574675:0.397727:0.431818)	NA	NA	NA	NA
Unigene0030221_T1-vs-Unigene0020055_T2	YN	0.00116538	0.0163017	0.0714882	0.00964727	1107	248.153	858.847	NA	5	4	1	NA	NA	0.00455844	0.946865:0.946865:1:1:1:1	0.47832(0.50813:0.436314:0.490515)	NA	NA	NA	NA
Unigene0020099_T1-vs-Unigene0023631_T2	YN	0.00143067	0.0592516	0.0241457	1.69492e-06	858	158.361	699.639	NA	10	9	1	NA	NA	0.0121027	1.24556:1.24556:1:1:1:1	0.565517(0.541379:0.441379:0.713793)	NA	NA	NA	NA
Unigene0022960_T1-vs-Unigene0022919_T2	YN	0.000827806	0.00965036	0.0857798	0.0103704	1731	522.321	1208.68	NA	6	5	1	NA	NA	0.00348997	6.51427:6.51427:1:1:1:1	0.467938(0.590121:0.429809:0.383882)	NA	NA	NA	NA
Unigene0027878_T1-vs-Unigene0020249_T2	YN	0.00217552	0.0296775	0.0733055	0.000122608	1230	309.3	920.7	NA	11	9	2	NA	NA	0.00909125	2:2:1:1:1:1	0.45813(0.529268:0.439024:0.406098)	NA	NA	NA	NA
Unigene0020303_T1-vs-Unigene0027268_T2	YN	0.00160372	0.0193663	0.0828101	0.0147331	834	209.785	624.215	NA	5	4	1	NA	NA	0.00607173	4.70478:4.70478:1:1:1:1	0.563919(0.562724:0.417563:0.71147)	NA	NA	NA	NA
Unigene0021781_T1-vs-Unigene0028750_T2	YN	0.000964835	0.0146184	0.0660014	0.00767162	1314	276.887	1037.11	NA	5	4	1	NA	NA	0.00384192	2:2:1:1:1:1	0.452435(0.512557:0.353881:0.490868)	NA	NA	NA	NA
Unigene0021619_T1-vs-Unigene0028601_T2	YN	0.001165	0.0135218	0.0861572	0.0105721	1233	373.964	859.036	NA	6	5	1	NA	NA	0.00491277	5.92656:5.92656:1:1:1:1	0.457421(0.475669:0.440389:0.456204)	NA	NA	NA	NA
Unigene0032654_T1-vs-Unigene0030133_T2	YN	0.00351134	0.0577807	0.06077	8.85433e-08	1146	289.319	856.681	NA	19	16	3	NA	NA	0.0172122	2.03627:2.03627:1:1:1:1	0.497416(0.488372:0.431525:0.572351)	NA	NA	NA	NA
Unigene0028002_T1-vs-Unigene0033418_T2	YN	0.00242642	0.0252063	0.0962627	1.38195e-05	1602	363.563	1238.44	NA	12	9	3	NA	NA	0.00759616	1.11044:1.11044:1:1:1:1	0.450999(0.515918:0.400749:0.43633)	NA	NA	NA	NA
Unigene0023286_T1-vs-Unigene0029389_T2	YN	0.00094928	0.0122877	0.0772546	0.0120441	1383	328.815	1054.19	NA	5	4	1	NA	NA	0.00364504	2.32744:2.32744:1:1:1:1	0.445409(0.508677:0.442516:0.385033)	NA	NA	NA	NA
Unigene0023864_T1-vs-Unigene0020509_T2	YN	0.00199306	0.083869	0.023764	3.5698e-07	642	139.593	502.407	NA	12	11	1	NA	NA	0.0197957	3.95861:3.95861:1:1:1:1	0.561516(0.598712:0.373391:0.712446)	NA	NA	NA	NA
Unigene0020567_T1-vs-Unigene0026449_T2	YN	0.00181574	0.0242466	0.0748864	0.00678293	762	210.438	551.562	NA	6	5	1	NA	NA	0.00801035	4.41477:4.41477:1:1:1:1	0.433727(0.515748:0.330709:0.454724)	NA	NA	NA	NA
Unigene0021269_T1-vs-Unigene0025586_T2	YN	0.00262637	0.0285044	0.0921392	0.0198585	525	143.58	381.42	NA	5	4	1	NA	NA	0.00970362	2:2:1:1:1:1	0.478464(0.620787:0.367978:0.446629)	NA	NA	NA	NA
Unigene0025334_T1-vs-Unigene0027791_T2	YN	0.00146472	0.0314062	0.0466379	0.00034923	912	228.497	683.503	NA	8	7	1	NA	NA	0.00896642	1.43964:1.43964:1:1:1:1	0.540193(0.559486:0.421222:0.639871)	NA	NA	NA	NA
Unigene0028951_T1-vs-Unigene0020772_T2	YN	0.00566837	0.0970207	0.0584244	0.00115439	255	77.7669	177.233	NA	8	7	1	NA	NA	0.0335279	2.22543:2.22543:1:1:1:1	0.47327(0.537736:0.561321:0.320755)	NA	NA	NA	NA
Unigene0020775_T1-vs-Unigene0023878_T2	YN	0.000649998	0.00822871	0.0789914	0.0127106	2028	488.774	1539.23	NA	5	4	1	NA	NA	0.00247657	2:2:1:1:1:1	0.416788(0.47016:0.366812:0.413392)	NA	NA	NA	NA
Unigene0020798_T1-vs-Unigene0023307_T2	YN	0.00142362	0.0292388	0.0486893	0.000430339	948	244.897	703.103	NA	8	7	1	NA	NA	0.00860911	1.88274:1.88274:1:1:1:1	0.497363(0.498418:0.481013:0.512658)	NA	NA	NA	NA
Unigene0024437_T1-vs-Unigene0027538_T2	YN	0.00119933	0.0146898	0.0816437	0.0140894	1110	275.535	834.465	NA	5	4	1	NA	NA	0.00454807	5.08555:5.08555:1:1:1:1	0.430631(0.510811:0.383784:0.397297)	NA	NA	NA	NA
Unigene0020809_T1-vs-Unigene0023071_T2	YN	0.000824349	0.00835374	0.0986802	0.0370039	1575	361.163	1213.84	NA	4	3	1	NA	NA	0.00255091	2.04241:2.04241:1:1:1:1	0.398014(0.424316:0.375201:0.394525)	NA	NA	NA	NA
Unigene0024722_T1-vs-Unigene0024586_T2	YN	0.00209911	0.021726	0.0966175	0.000113707	1281	326.883	954.117	NA	9	7	2	NA	NA	0.00710748	2:2:1:1:1:1	0.421936(0.485948:0.367681:0.412178)	NA	NA	NA	NA
Unigene0026424_T1-vs-Unigene0031097_T2	YN	0.00185339	0.0209144	0.088618	0.0144654	765	191.555	573.445	NA	5	3.93905	1.06095	NA	NA	0.00662625	2:2:1:1:1:1	0.464052(0.503922:0.447059:0.441176)	NA	NA	NA	NA
Unigene0020906_T1-vs-Unigene0028045_T2	YN	0.00045827	0.00597015	0.0767603	0.00716101	3024	841.125	2182.88	NA	6	5	1	NA	NA	0.0019914	3.2936:3.2936:1:1:1:1	0.427579(0.492063:0.357639:0.433036)	NA	NA	NA	NA
Unigene0028631_T1-vs-Unigene0022503_T2	YN	0.0010066	0.0127302	0.0790719	0.0127962	1311	316.888	994.112	NA	5	4	1	NA	NA	0.00384036	2:2:1:1:1:1	0.425248(0.483982:0.367277:0.424485)	NA	NA	NA	NA
Unigene0021053_T1-vs-Unigene0028797_T2	YN	0.00242537	0.0295458	0.0820882	0.000249383	1137	311.048	825.952	NA	11	9	2	NA	NA	0.00984469	2.96607:2.96607:1:1:1:1	0.455585(0.555409:0.411609:0.399736)	NA	NA	NA	NA
Unigene0026711_T1-vs-Unigene0027541_T2	YN	0.00047332	0.00654741	0.0722912	0.00987195	2727	613.599	2113.4	NA	5	4	1	NA	NA	0.00184004	2:2:1:1:1:1	0.39636(0.489621:0.353791:0.345668)	NA	NA	NA	NA
Unigene0021282_T1-vs-Unigene0031162_T2	YN	0.00275108	0.0377454	0.072885	0.000126617	975	246.678	728.322	NA	11	9	2	NA	NA	0.0116047	2:2:1:1:1:1	0.470256(0.521538:0.386154:0.503077)	NA	NA	NA	NA
Unigene0028438_T1-vs-Unigene0023698_T2	YN	0.00256475	0.0342794	0.0748188	5.28042e-06	1530	358.288	1171.71	NA	15	12	3	NA	NA	0.00999153	1.01352:1.01352:1:1:1:1	0.485494(0.528704:0.480556:0.447222)	NA	NA	NA	NA
Unigene0028014_T1-vs-Unigene0026350_T2	YN	0.00268318	0.0303299	0.0884665	0.000997357	984	237.072	746.928	NA	9	7	2	NA	NA	0.00934402	2:2:1:1:1:1	0.471125(0.56079:0.460486:0.392097)	NA	NA	NA	NA
Unigene0025831_T1-vs-Unigene0023118_T2	YN	0.000920585	0.0105154	0.0875464	0.0168975	1470	383.068	1086.93	NA	5	4	1	NA	NA	0.0034209	2:2:1:1:1:1	0.468367(0.562245:0.426531:0.416327)	NA	NA	NA	NA
Unigene0024342_T1-vs-Unigene0028632_T2	YN	0.00125101	0.0215945	0.0579319	0.00271442	1035	234.89	800.11	NA	6	5	1	NA	NA	0.0058679	2:2:1:1:1:1	0.441546(0.550725:0.415942:0.357971)	NA	NA	NA	NA
Unigene0023748_T1-vs-Unigene0025812_T2	YN	0.00271926	0.0319207	0.0851878	0.00263523	897	160.074	736.926	NA	7	5	2	NA	NA	0.0079304	2:2:1:1:1:1	0.527313(0.560201:0.324415:0.697324)	NA	NA	NA	NA
Unigene0021471_T1-vs-Unigene0024116_T2	YN	0.00174995	0.0203975	0.0857923	0.0161146	771	198.781	572.219	NA	5	4	1	NA	NA	0.00655771	2:2:1:1:1:1	0.490494(0.524715:0.437262:0.509506)	NA	NA	NA	NA
Unigene0021776_T1-vs-Unigene0027704_T2	YN	0.00184911	0.0307343	0.0601644	0.00185513	741	199.449	541.551	NA	7	6	1	NA	NA	0.00962391	2.25227:2.25227:1:1:1:1	0.404834(0.410876:0.382175:0.42145)	NA	NA	NA	NA
Unigene0023306_T1-vs-Unigene0021520_T2	YN	0.000947869	0.0167645	0.0565401	0.00142703	1419	363.251	1055.75	NA	7	6	1	NA	NA	0.00499679	2:2:1:1:1:1	0.463354(0.584567:0.450317:0.35518)	NA	NA	NA	NA
Unigene0021522_T1-vs-Unigene0022910_T2	YN	0.00177124	0.0235722	0.0751412	0.000240728	1476	345.468	1130.53	NA	10	8	2	NA	NA	0.00687392	1.79011:1.79011:1:1:1:1	0.419377(0.489837:0.363821:0.404472)	NA	NA	NA	NA
Unigene0028388_T1-vs-Unigene0021544_T2	YN	0.00159904	0.0167985	0.0951892	0.0346162	807	180.863	626.137	NA	4	3	1	NA	NA	0.0050055	2:2:1:1:1:1	0.552891(0.5:0.501845:0.656827)	NA	NA	NA	NA
Unigene0021545_T1-vs-Unigene0027849_T2	YN	0.00257906	0.0287024	0.0898551	0.018577	531	142.595	388.405	NA	5	4	1	NA	NA	0.00959424	2.23784:2.23784:1:1:1:1	0.422222(0.504167:0.36875:0.39375)	NA	NA	NA	NA
Unigene0021592_T1-vs-Unigene0021671_T2	YN	0.00122907	0.0458669	0.0267963	8.69091e-07	1062	247.708	814.292	NA	12	11	1	NA	NA	0.0116407	1.64151:1.64151:1:1:1:1	0.524011(0.526836:0.389831:0.655367)	NA	NA	NA	NA
Unigene0021669_T1-vs-Unigene0027331_T2	YN	0.000909226	0.0178902	0.0508225	0.000210827	1611	510.496	1100.5	NA	10	9	1	NA	NA	0.00629019	10.2668:10.2668:1:1:1:1	0.480483(0.584572:0.380112:0.476766)	NA	NA	NA	NA
Unigene0031782_T1-vs-Unigene0025848_T2	YN	0.00251143	0.0266168	0.094355	0.0209115	552	153.062	398.938	NA	5	4	1	NA	NA	0.00919552	2:2:1:1:1:1	0.496032(0.561905:0.392857:0.533333)	NA	NA	NA	NA
Unigene0026355_T1-vs-Unigene0021844_T2	YN	0.00148195	0.0272946	0.0542947	0.000467387	975	299.548	675.452	NA	9	8	1	NA	NA	0.00941236	5.12247:5.12247:1:1:1:1	0.471726(0.528274:0.431548:0.455357)	NA	NA	NA	NA
Unigene0028645_T1-vs-Unigene0023965_T2	YN	0.000379103	0.00389545	0.0973195	0.035853	3411	772.411	2638.59	NA	4	3	1	NA	NA	0.00117537	2:2:1:1:1:1	0.429053(0.533861:0.370712:0.382586)	NA	NA	NA	NA
Unigene0021852_T1-vs-Unigene0028379_T2	YN	0.00298186	0.0374594	0.0796024	0.000336042	891	218.943	672.057	NA	10	8	2	NA	NA	0.0114539	2:2:1:1:1:1	0.438833(0.542088:0.360269:0.414141)	NA	NA	NA	NA
Unigene0021863_T1-vs-Unigene0030379_T2	YN	0.00139207	0.0154603	0.0900413	0.0184017	981	261.976	719.024	NA	5	4	1	NA	NA	0.00514899	5.12088:5.12088:1:1:1:1	0.444614(0.560976:0.425305:0.347561)	NA	NA	NA	NA
Unigene0021888_T1-vs-Unigene0023436_T2	YN	0.00218373	0.0256165	0.0852471	0.0160698	618	159.402	458.598	NA	5	4	1	NA	NA	0.0082278	2.32598:2.32598:1:1:1:1	0.420712(0.5:0.308252:0.453883)	NA	NA	NA	NA
Unigene0022012_T1-vs-Unigene0030634_T2	YN	0.0015736	0.0240185	0.0655161	2.02958e-05	1746	466.281	1279.72	NA	13	10.9894	2.0106	NA	NA	0.00756768	3.06814:3.06814:1:1:1:1	0.501718(0.453608:0.428694:0.622852)	NA	NA	NA	NA
Unigene0022791_T1-vs-Unigene0023703_T2	YN	0.000842667	0.0192696	0.0437304	0.000457667	1503	315.528	1187.47	NA	7	6	1	NA	NA	0.00471107	1.0568:1.0568:1:1:1:1	0.506289(0.587736:0.400943:0.530189)	NA	NA	NA	NA
Unigene0022047_T1-vs-Unigene0028990_T2	YN	0.00246111	0.0340912	0.0721921	0.00607904	558	150.878	407.122	NA	6	5	1	NA	NA	0.0110136	4.05599:4.05599:1:1:1:1	0.464158(0.478495:0.373656:0.540323)	NA	NA	NA	NA
Unigene0022048_T1-vs-Unigene0031059_T2	YN	0.00162157	0.0332198	0.0488132	3.79784e-07	1668	433.246	1234.75	NA	16	14	2	NA	NA	0.00982888	2.10337:2.10337:1:1:1:1	0.463129(0.534173:0.423561:0.431655)	NA	NA	NA	NA
Unigene0028738_T1-vs-Unigene0025128_T2	YN	0.000777754	0.0232381	0.033469	1.52178e-05	1680	393.49	1286.51	NA	10	9	1	NA	NA	0.00603841	0.900013:0.900013:1:1:1:1	0.496152(0.580817:0.438721:0.468917)	NA	NA	NA	NA
Unigene0025373_T1-vs-Unigene0023334_T2	YN	0.00116473	0.0129833	0.08971	0.018079	1170	310.764	859.236	NA	5	4	1	NA	NA	0.00430384	2:2:1:1:1:1	0.426068(0.455128:0.438462:0.384615)	NA	NA	NA	NA
Unigene0022158_T1-vs-Unigene0025331_T2	YN	0.000504054	0.00547062	0.0921383	0.0319561	2535	550.419	1984.58	NA	4	3	1	NA	NA	0.00158243	0.910202:0.910202:1:1:1:1	0.508087(0.498817:0.52071:0.504734)	NA	NA	NA	NA
Unigene0023492_T1-vs-Unigene0022237_T2	YN	0.00329508	0.0556009	0.0592631	3.91434e-06	852	243.526	608.474	NA	15	13	2	NA	NA	0.0182456	2.6113:2.6113:1:1:1:1	0.463158(0.55614:0.37193:0.461404)	NA	NA	NA	NA
Unigene0025677_T1-vs-Unigene0026331_T2	YN	0.00240451	0.0282971	0.0849739	0.0102426	597	180.448	416.552	NA	6	5	1	NA	NA	0.0102307	3.58607:3.58607:1:1:1:1	0.444215(0.479339:0.359504:0.493802)	NA	NA	NA	NA
Unigene0029251_T1-vs-Unigene0022331_T2	YN	0.000947	0.0113139	0.0837024	0.0149801	1413	356.367	1056.63	NA	5	4	1	NA	NA	0.00356159	2.29532:2.29532:1:1:1:1	0.460368(0.564756:0.419321:0.397028)	NA	NA	NA	NA
Unigene0022356_T1-vs-Unigene0024959_T2	YN	0.00133898	0.02779	0.0481822	0.000407289	1005	257.384	747.616	NA	8	7	1	NA	NA	0.00811317	2.07638:2.07638:1:1:1:1	0.440796(0.480597:0.402985:0.438806)	NA	NA	NA	NA
Unigene0028903_T1-vs-Unigene0031132_T2	YN	0.00271881	0.0372341	0.0730194	7.78091e-05	1014	277.004	736.996	NA	12	10	2	NA	NA	0.0121477	2.8023:2.8023:1:1:1:1	0.469921(0.52071:0.434911:0.454142)	NA	NA	NA	NA
Unigene0024921_T1-vs-Unigene0025992_T2	YN	0.00391915	0.0886455	0.0442115	7.34981e-05	378	122.176	255.824	NA	11	10	1	NA	NA	0.031304	13.5378:13.5378:1:1:1:1	0.438776(0.486395:0.472789:0.357143)	NA	NA	NA	NA
Unigene0027084_T1-vs-Unigene0023239_T2	YN	0.00173147	0.0231422	0.0748188	8.69603e-05	1596	439.399	1156.6	NA	12	10	2	NA	NA	0.0076261	3.20906:3.20906:1:1:1:1	0.499373(0.496241:0.421053:0.580827)	NA	NA	NA	NA
Unigene0022608_T1-vs-Unigene0027702_T2	YN	0.00113801	0.0242762	0.0468775	0.00123675	1089	209.603	879.397	NA	6	5	1	NA	NA	0.00559148	0.902512:0.902512:1:1:1:1	0.461892(0.501377:0.387052:0.497245)	NA	NA	NA	NA
Unigene0022611_T1-vs-Unigene0029397_T2	YN	0.00275487	0.0300693	0.0916172	3.77055e-05	1035	307.51	727.49	NA	11	9	2	NA	NA	0.0108703	9.5941:9.5941:1:1:1:1	0.520057(0.492837:0.445559:0.621777)	NA	NA	NA	NA
Unigene0026591_T1-vs-Unigene0025481_T2	YN	0.0012188	0.0225888	0.0539558	0.00118168	1092	270.851	821.149	NA	7	6	1	NA	NA	0.00651925	2.19199:2.19199:1:1:1:1	0.440476(0.478022:0.391484:0.451923)	NA	NA	NA	NA
Unigene0022625_T1-vs-Unigene0030367_T2	YN	0.00104761	0.0121543	0.0861924	0.0162203	1287	331.776	955.224	NA	5	4	1	NA	NA	0.0039108	2:2:1:1:1:1	0.451049(0.558275:0.399767:0.395105)	NA	NA	NA	NA
Unigene0032404_T1-vs-Unigene0030737_T2	YN	0.00122078	0.0153884	0.0793309	0.0130213	1083	263.185	819.815	NA	5	4	1	NA	NA	0.00466373	2:2:1:1:1:1	0.572022(0.555402:0.487535:0.67313)	NA	NA	NA	NA
Unigene0022737_T1-vs-Unigene0026311_T2	YN	0.000677609	0.00703491	0.0963209	0.0351353	1905	428.448	1476.55	NA	4	3	1	NA	NA	0.00210741	2:2:1:1:1:1	0.429396(0.522835:0.411811:0.353543)	NA	NA	NA	NA
Unigene0022738_T1-vs-Unigene0024058_T2	YN	0.00164848	0.0441592	0.0373303	2.03668e-05	843	235.713	607.287	NA	11	10	1	NA	NA	0.013535	9.11124:9.11124:1:1:1:1	0.466318(0.552265:0.484321:0.362369)	NA	NA	NA	NA
Unigene0027239_T1-vs-Unigene0025685_T2	YN	0.00130316	0.02311	0.0563891	0.00140292	1032	263.862	768.138	NA	7	6	1	NA	NA	0.00687874	2:2:1:1:1:1	0.463209(0.49734:0.469415:0.422872)	NA	NA	NA	NA
Unigene0027252_T1-vs-Unigene0022775_T2	YN	0.000918692	0.0121929	0.0753463	0.00677613	1503	413.742	1089.26	NA	6	5	1	NA	NA	0.00402224	1.80834:1.80834:1:1:1:1	0.482736(0.510956:0.458167:0.479084)	NA	NA	NA	NA
Unigene0023307_T1-vs-Unigene0026510_T2	YN	0.00144373	0.0357353	0.0404005	0.00016489	894	200.588	693.412	NA	8	7	1	NA	NA	0.00913779	2:2:1:1:1:1	0.51052(0.503322:0.378738:0.649502)	NA	NA	NA	NA
Unigene0029801_T1-vs-Unigene0022966_T2	YN	0.0029108	0.0695331	0.0418621	0.000117122	465	120.698	344.302	NA	9	8	1	NA	NA	0.0202037	1.63706:1.63706:1:1:1:1	0.541935(0.522581:0.464516:0.63871)	NA	NA	NA	NA
Unigene0025485_T1-vs-Unigene0023126_T2	YN	0.00182756	0.038526	0.0474371	8.82796e-07	1416	320.312	1095.69	NA	14	12	2	NA	NA	0.0101291	1.3586:1.3586:1:1:1:1	0.458333(0.544492:0.447034:0.383475)	NA	NA	NA	NA
Unigene0023257_T1-vs-Unigene0023313_T2	YN	0.000638033	0.0134431	0.0474617	0.000219402	2169	601.017	1567.98	NA	9	8	1	NA	NA	0.00418624	3.48504:3.48504:1:1:1:1	0.441448(0.468188:0.419087:0.437068)	NA	NA	NA	NA
Unigene0028319_T1-vs-Unigene0028982_T2	YN	0.00194065	0.027826	0.0697422	0.00527319	699	183.042	515.958	NA	6	5	1	NA	NA	0.00871906	2:2:1:1:1:1	0.424893(0.521459:0.311159:0.44206)	NA	NA	NA	NA
Unigene0028389_T1-vs-Unigene0023275_T2	YN	0.00234797	0.0401251	0.0585162	5.43294e-06	1161	307.823	853.177	NA	14	12	2	NA	NA	0.012364	1.95817:1.95817:1:1:1:1	0.498295(0.524297:0.457801:0.512788)	NA	NA	NA	NA
Unigene0026105_T1-vs-Unigene0027237_T2	YN	0.00232872	0.0263074	0.0885195	0.000964208	1131	270.778	860.222	NA	9	7	2	NA	NA	0.00806959	2:2:1:1:1:1	0.462963(0.555556:0.472222:0.361111)	NA	NA	NA	NA
Unigene0026729_T1-vs-Unigene0023417_T2	YN	0.00204272	0.029914	0.0682864	0.00315466	696	205.789	490.211	NA	7	6	1	NA	NA	0.0102835	10.7759:10.7759:1:1:1:1	0.57839(0.635593:0.436441:0.663136)	NA	NA	NA	NA
Unigene0025400_T1-vs-Unigene0023420_T2	YN	0.00297105	0.0641636	0.0463043	8.54527e-07	873	198.503	674.497	NA	14	12	2	NA	NA	0.0168851	2:2:1:1:1:1	0.458898(0.487805:0.319783:0.569106)	NA	NA	NA	NA
Unigene0028948_T1-vs-Unigene0033057_T2	YN	0.00259243	0.0300599	0.0862424	3.92337e-07	2124	578.281	1545.72	NA	21	17	4	NA	NA	0.0100707	3.3197:3.3197:1:1:1:1	0.486111(0.535311:0.441384:0.481638)	NA	NA	NA	NA
Unigene0032882_T1-vs-Unigene0026127_T2	YN	0.00119481	0.0142044	0.0841152	0.0152167	1122	284.38	837.62	NA	5	4	1	NA	NA	0.0044922	1.96531:1.96531:1:1:1:1	0.461676(0.505348:0.391711:0.487968)	NA	NA	NA	NA
Unigene0034109_T1-vs-Unigene0031043_T2	YN	0.000961482	0.0140121	0.068618	0.00855245	1329	288.273	1040.73	NA	5	4	1	NA	NA	0.00379228	1.09927:1.09927:1:1:1:1	0.451843(0.502257:0.437923:0.41535)	NA	NA	NA	NA
Unigene0023544_T1-vs-Unigene0026826_T2	YN	0.00118596	0.0121617	0.0975162	0.0226094	1176	332.135	843.865	NA	5	4	1	NA	NA	0.00428581	5.02467:5.02467:1:1:1:1	0.438944(0.538366:0.397277:0.381188)	NA	NA	NA	NA
Unigene0023546_T1-vs-Unigene0028416_T2	YN	0.00391219	0.0689217	0.0567628	4.58367e-06	696	183.396	512.604	NA	14	12	2	NA	NA	0.0210422	2.11436:2.11436:1:1:1:1	0.536638(0.594828:0.37069:0.644397)	NA	NA	NA	NA
Unigene0028253_T1-vs-Unigene0023600_T2	YN	0.0026571	0.0355822	0.074675	0.000779323	927	172.789	754.211	NA	8	6	2	NA	NA	0.00879421	1.01259:1.01259:1:1:1:1	0.518339(0.504854:0.412621:0.63754)	NA	NA	NA	NA
Unigene0026614_T1-vs-Unigene0024869_T2	YN	0.00123772	0.0222871	0.0555352	0.00133417	1083	274.393	808.607	NA	7	6	1	NA	NA	0.00657085	2:2:1:1:1:1	0.449508(0.490617:0.395442:0.462466)	NA	NA	NA	NA
Unigene0025752_T1-vs-Unigene0023870_T2	YN	0.00164785	0.0175937	0.0936614	0.000818638	1677	461.914	1215.09	NA	10	8	2	NA	NA	0.00603997	3.32966:3.32966:1:1:1:1	0.428444(0.505367:0.37746:0.402504)	NA	NA	NA	NA
Unigene0023882_T1-vs-Unigene0024978_T2	YN	0.00105419	0.0163132	0.0646222	0	1260	310.74	949.26	NA	6	5	1	NA	NA	0.00481735	3.88975:3.88975:1:1:1:1	0.421911(0.483683:0.43007:0.351981)	NA	NA	NA	NA
Unigene0023892_T1-vs-Unigene0027971_T2	YN	0.00219066	0.0343725	0.063733	2.86967e-05	1212	297.648	914.352	NA	12	10	2	NA	NA	0.010094	1.88587:1.88587:1:1:1:1	0.431607(0.445219:0.421315:0.428287)	NA	NA	NA	NA
Unigene0031296_T1-vs-Unigene0025860_T2	YN	0.00160395	0.0265402	0.0604345	0.00317819	816	191.746	624.254	NA	6	5	1	NA	NA	0.00746355	2:2:1:1:1:1	0.428571(0.447143:0.442857:0.395714)	NA	NA	NA	NA
Unigene0028961_T1-vs-Unigene0024028_T2	YN	0.000850366	0.0118132	0.0719844	0.00979313	1518	341.278	1176.72	NA	5	4	1	NA	NA	0.00331504	2:2:1:1:1:1	0.382266(0.420819:0.3879:0.338078)	NA	NA	NA	NA
Unigene0029844_T1-vs-Unigene0031058_T2	YN	0.00156798	0.0187104	0.0838023	0.0150953	855	216.462	638.538	NA	5	4	1	NA	NA	0.00590797	2:2:1:1:1:1	0.488889(0.496491:0.431579:0.538596)	NA	NA	NA	NA
Unigene0024809_T1-vs-Unigene0026098_T2	YN	0.0019538	0.0201562	0.0969332	0.00148919	1377	351.975	1025.02	NA	9	7	2	NA	NA	0.00660652	2:2:1:1:1:1	0.458243(0.509804:0.410675:0.454248)	NA	NA	NA	NA
Unigene0024315_T1-vs-Unigene0028602_T2	YN	0.00349175	0.0697591	0.0500545	3.26031e-07	801	226.838	574.162	NA	17	15	2	NA	NA	0.0222583	2.08759:2.08759:1:1:1:1	0.525593(0.571161:0.5:0.505618)	NA	NA	NA	NA
Unigene0028108_T1-vs-Unigene0026502_T2	YN	0.0037002	0.0499619	0.0740604	0.000405973	687	145.109	541.891	NA	9	7	2	NA	NA	0.0134717	1.70374:1.70374:1:1:1:1	0.56586(0.530242:0.475806:0.691532)	NA	NA	NA	NA
Unigene0030716_T1-vs-Unigene0025835_T2	YN	0.000781471	0.0104277	0.0749422	0.00666846	1764	483.696	1280.3	NA	6	5	1	NA	NA	0.00342649	7.08627:7.08627:1:1:1:1	0.467851(0.520305:0.501692:0.381557)	NA	NA	NA	NA
Unigene0028048_T1-vs-Unigene0024716_T2	YN	0.000605376	0.00920594	0.0657593	0.00422442	2199	546.467	1652.53	NA	6	5	1	NA	NA	0.00274268	2:2:1:1:1:1	0.459754(0.562756:0.350614:0.465894)	NA	NA	NA	NA
Unigene0024780_T1-vs-Unigene0026279_T2	YN	0.000362093	0.0101837	0.035556	7.71453e-06	3852	1089.53	2762.47	NA	12	11	1	NA	NA	0.00314011	4.61255:4.61255:1:1:1:1	0.430296(0.516355:0.373832:0.400701)	NA	NA	NA	NA
Unigene0034721_T1-vs-Unigene0024793_T2	YN	0.00177019	0.0446937	0.0396072	4.48243e-08	1455	323.79	1131.21	NA	16	14	2	NA	NA	0.0113222	1.7096:1.7096:1:1:1:1	0.391892(0.418919:0.341812:0.414944)	NA	NA	NA	NA
Unigene0030540_T1-vs-Unigene0028062_T2	YN	0.000828203	0.0235902	0.0351079	2.09854e-05	1596	387.9	1208.1	NA	10	9	1	NA	NA	0.0063604	2.05585:2.05585:1:1:1:1	0.490741(0.483333:0.471296:0.517593)	NA	NA	NA	NA
Unigene0025664_T1-vs-Unigene0030051_T2	YN	0.00206481	0.0239606	0.0861752	0.000336789	1353	383.055	969.945	NA	11	9	2	NA	NA	0.00826384	8.20468:8.20468:1:1:1:1	0.417828(0.502613:0.372822:0.378049)	NA	NA	NA	NA
Unigene0024880_T1-vs-Unigene0026339_T2	YN	0.00657881	0.0927275	0.0709478	9.74005e-06	585	114.311	470.689	NA	13	9.91724	3.08276	NA	NA	0.0234125	0.895375:0.895375:1:1:1:1	0.461083(0.497462:0.335025:0.550761)	NA	NA	NA	NA
Unigene0024981_T1-vs-Unigene0031553_T2	YN	0.000445887	0.00764284	0.0583405	0.00274949	2901	657.614	2243.39	NA	6	5	1	NA	NA	0.00207733	1.58873:1.58873:1:1:1:1	0.405218(0.512073:0.387177:0.316403)	NA	NA	NA	NA
Unigene0025342_T1-vs-Unigene0026574_T2	YN	0.00111521	0.0237983	0.0468609	0.000352384	1197	299.639	897.361	NA	8	7	1	NA	NA	0.00679335	2.78887:2.78887:1:1:1:1	0.469884(0.455446:0.376238:0.57797)	NA	NA	NA	NA
Unigene0025065_T1-vs-Unigene0028919_T2	YN	0.00237017	0.0312305	0.0758928	0.000255715	1107	261.797	845.203	NA	10	8	2	NA	NA	0.00919541	1.70268:1.70268:1:1:1:1	0.49729(0.533875:0.394309:0.563686)	NA	NA	NA	NA
Unigene0025074_T1-vs-Unigene0031150_T2	YN	0.0021977	0.0316334	0.069474	5.44915e-05	1236	324.573	911.427	NA	12	10	2	NA	NA	0.00992752	2.52383:2.52383:1:1:1:1	0.429549(0.480676:0.350242:0.457729)	NA	NA	NA	NA
Unigene0025167_T1-vs-Unigene0028739_T2	YN	0.000497182	0.00930151	0.0534517	0.00199503	2553	540.996	2012	NA	6	5	1	NA	NA	0.00236287	0.772132:0.772132:1:1:1:1	0.437406(0.532805:0.408371:0.371041)	NA	NA	NA	NA
Unigene0025174_T1-vs-Unigene0029548_T2	YN	0.00214209	0.0412411	0.0519407	1.152e-06	1260	324.952	935.048	NA	15	13	2	NA	NA	0.0122257	2.22663:2.22663:1:1:1:1	0.473545(0.462585:0.343537:0.614512)	NA	NA	NA	NA
Unigene0029455_T1-vs-Unigene0026890_T2	YN	0.0045963	0.0574714	0.0799755	4.35843e-07	1149	271.246	877.754	NA	19	14.9781	4.02192	NA	NA	0.0170786	1.36877:1.36877:1:1:1:1	0.494778(0.522193:0.396867:0.565274)	NA	NA	NA	NA
Unigene0026727_T1-vs-Unigene0025399_T2	YN	0.00120168	0.0150364	0.0799178	0.000571065	2136	470.329	1665.67	NA	9	7	2	NA	NA	0.00424798	1.08109:1.08109:1:1:1:1	0.434691(0.520365:0.372893:0.410815)	NA	NA	NA	NA
Unigene0025848_T1-vs-Unigene0025508_T2	YN	0.0014367	0.0164428	0.0873759	0.0111014	1005	308.295	696.705	NA	6	5	1	NA	NA	0.00604	6.93882:6.93882:1:1:1:1	0.493056(0.550595:0.421131:0.50744)	NA	NA	NA	NA
Unigene0025550_T1-vs-Unigene0026440_T2	YN	0.000995675	0.0149127	0.0667671	0.00449615	1344	338.989	1005.01	NA	6	5	1	NA	NA	0.00450587	2.02605:2.02605:1:1:1:1	0.470676(0.534521:0.445434:0.432071)	NA	NA	NA	NA
Unigene0033810_T1-vs-Unigene0029897_T2	YN	0.0007835	0.0115026	0.0681148	0.00481976	1716	438.912	1277.09	NA	6	5	1	NA	NA	0.0035252	2:2:1:1:1:1	0.45338(0.543706:0.386364:0.43007)	NA	NA	NA	NA
Unigene0034508_T1-vs-Unigene0025882_T2	YN	0.000398877	0.0039936	0.099879	0.0378229	3261	753.204	2507.8	NA	4	3	1	NA	NA	0.00122916	2:2:1:1:1:1	0.438822(0.559338:0.406624:0.350506)	NA	NA	NA	NA
Unigene0032734_T1-vs-Unigene0025883_T2	YN	0.000712608	0.0143214	0.0497584	0.00080926	1827	423.037	1403.96	NA	7	6	1	NA	NA	0.00386368	1.45734:1.45734:1:1:1:1	0.419388(0.505443:0.376361:0.376361)	NA	NA	NA	NA
Unigene0030948_T1-vs-Unigene0031197_T2	YN	0.00172364	0.0177879	0.0968997	0.00148412	1560	398.278	1161.72	NA	9	7	2	NA	NA	0.00582494	1.77561:1.77561:1:1:1:1	0.475321(0.518269:0.445192:0.4625)	NA	NA	NA	NA
Unigene0026082_T1-vs-Unigene0027939_T2	YN	0.00182452	0.0241125	0.0756671	0.000153968	1479	381.438	1097.56	NA	11	9	2	NA	NA	0.00757265	1.87041:1.87041:1:1:1:1	0.487517(0.590081:0.374494:0.497976)	NA	NA	NA	NA
Unigene0033602_T1-vs-Unigene0030696_T2	YN	0.000743206	0.035788	0.0207669	6.49228e-10	1893	546.811	1346.19	NA	20	19	1	NA	NA	0.0108662	5.59435:5.59435:1:1:1:1	0.488642(0.564184:0.435816:0.465927)	NA	NA	NA	NA
Unigene0036168_T1-vs-Unigene0026111_T2	YN	0.00191688	0.035949	0.0533222	9.85424e-09	2052	484.956	1567.04	NA	20	17	3	NA	NA	0.0099598	1.75172:1.75172:1:1:1:1	0.449054(0.504367:0.43377:0.409025)	NA	NA	NA	NA
Unigene0028258_T1-vs-Unigene0033067_T2	YN	0.000613587	0.0100369	0.0611332	0.00124153	2334	703.572	1630.43	NA	8	7	1	NA	NA	0.00345419	6.71875:6.71875:1:1:1:1	0.430163(0.526992:0.356684:0.406812)	NA	NA	NA	NA
Unigene0026417_T1-vs-Unigene0027320_T2	YN	0.000911278	0.0129378	0.0704354	0.00921843	1410	311.973	1098.03	NA	5	4	1	NA	NA	0.00357224	1.21028:1.21028:1:1:1:1	0.439362(0.588298:0.36383:0.365957)	NA	NA	NA	NA
Unigene0030897_T1-vs-Unigene0031783_T2	YN	0.00117954	0.0119806	0.0984548	0.0230724	1185	336.548	848.452	NA	5	4	1	NA	NA	0.00424711	2:2:1:1:1:1	0.452046(0.517103:0.421529:0.417505)	NA	NA	NA	NA
Unigene0034133_T1-vs-Unigene0027029_T2	YN	0.00210084	0.0235984	0.0890248	0.000410544	1344	389.606	954.394	NA	11	9	2	NA	NA	0.00833268	11.9557:11.9557:1:1:1:1	0.474759(0.570156:0.386414:0.467706)	NA	NA	NA	NA
Unigene0026790_T1-vs-Unigene0029324_T2	YN	0.00129825	0.0192057	0.0675973	0.00471067	1035	263.966	771.034	NA	6	5	1	NA	NA	0.00586537	2.03797:2.03797:1:1:1:1	0.466667(0.518841:0.385507:0.495652)	NA	NA	NA	NA
Unigene0026821_T1-vs-Unigene0033967_T2	YN	0.000722421	0.0227124	0.0318073	3.34985e-06	1878	493.098	1384.9	NA	12	11	1	NA	NA	0.00649623	3.62452:3.62452:1:1:1:1	0.443823(0.542332:0.410543:0.378594)	NA	NA	NA	NA
Unigene0026933_T1-vs-Unigene0030596_T2	YN	0.0010281	0.0271573	0.037857	0.0001161	1236	262.573	973.427	NA	8	7	1	NA	NA	0.00657893	0.463634:0.463634:1:1:1:1	0.579116(0.531325:0.525301:0.680723)	NA	NA	NA	NA
Unigene0035123_T1-vs-Unigene0026999_T2	YN	0.00580594	0.0835045	0.0695284	1.55466e-11	1356	318.444	1037.56	NA	31	25	6	NA	NA	0.0240527	2.97674:2.97674:1:1:1:1	0.558867(0.5:0.466887:0.709713)	NA	NA	NA	NA
Unigene0031087_T1-vs-Unigene0031503_T2	YN	0.00127156	0.0269898	0.0471125	0.000137297	1128	340.896	787.104	NA	10	9	1	NA	NA	0.00904393	5.39096:5.39096:1:1:1:1	0.473404(0.55984:0.422872:0.4375)	NA	NA	NA	NA
Unigene0033289_T1-vs-Unigene0031205_T2	YN	0.00144019	0.017199	0.083737	0.00969468	990	294.897	695.103	NA	6	5	1	NA	NA	0.00613436	3.57295:3.57295:1:1:1:1	0.452685(0.48977:0.390026:0.478261)	NA	NA	NA	NA
Unigene0027805_T1-vs-Unigene0032025_T2	YN	0.00283779	0.0453248	0.0626101	0.00669592	444	90.9455	353.054	NA	5	4	1	NA	NA	0.0115405	2:2:1:1:1:1	0.315217(0.365489:0.302989:0.277174)	NA	NA	NA	NA
Unigene0028061_T1-vs-Unigene0028735_T2	YN	0.00070217	0.012779	0.0549471	0.00124561	1899	474.089	1424.91	NA	7	6	1	NA	NA	0.00371717	2:2:1:1:1:1	0.467088(0.513428:0.393365:0.494471)	NA	NA	NA	NA
Unigene0030093_T1-vs-Unigene0027777_T2	YN	0.00679958	0.0878577	0.0773931	3.19309e-06	615	170.735	444.265	NA	17	14	3	NA	NA	0.0293027	2.46778:2.46778:1:1:1:1	0.397933(0.45155:0.244186:0.498062)	NA	NA	NA	NA
Unigene0035945_T1-vs-Unigene0029774_T2	YN	0.0026035	0.0276211	0.0942577	0.0142736	570	185.234	384.766	NA	6	5	1	NA	NA	0.0107335	3.92113:3.92113:1:1:1:1	0.514912(0.610526:0.410526:0.523684)	NA	NA	NA	NA
Unigene0029496_T1-vs-Unigene0031767_T2	YN	0.0020315	0.0369218	0.0550217	0.00129758	660	167.085	492.915	NA	7	6	1	NA	NA	0.0108643	2:2:1:1:1:1	0.465152(0.459091:0.427273:0.509091)	NA	NA	NA	NA
Unigene0032681_T1-vs-Unigene0029228_T2	YN	0.00166303	0.0258653	0.0642959	1.86089e-05	1638	434.043	1203.96	NA	13	11	2	NA	NA	0.00807622	4.34372:4.34372:1:1:1:1	0.43956(0.53663:0.355311:0.42674)	NA	NA	NA	NA
Unigene0032810_T1-vs-Unigene0033082_T2	YN	0.00315779	0.0391172	0.0807263	1.75534e-05	1242	289.96	952.04	NA	14	11	3	NA	NA	0.011553	1.49526:1.49526:1:1:1:1	0.527581(0.534279:0.452719:0.595745)	NA	NA	NA	NA
Unigene0031206_T1-vs-Unigene0029314_T2	YN	0.00282083	0.0607415	0.04644	1.42802e-07	969	258.481	710.519	NA	17	15	2	NA	NA	0.0182712	2.64443:2.64443:1:1:1:1	0.516512(0.510836:0.436533:0.602167)	NA	NA	NA	NA
Unigene0029409_T1-vs-Unigene0030804_T2	YN	0.00112317	0.0147776	0.0760048	0.00699649	1233	341.994	891.006	NA	6	5	1	NA	NA	0.00491045	1.99707:1.99707:1:1:1:1	0.495134(0.489051:0.430657:0.565693)	NA	NA	NA	NA
Unigene0035518_T1-vs-Unigene0027904_T2	YN	0.00772924	0.0911055	0.0848384	6.68877e-08	864	213.672	650.328	NA	23	18	5	NA	NA	0.0283487	1.59833:1.59833:1:1:1:1	0.462772(0.560137:0.395189:0.43299)	NA	NA	NA	NA
Unigene0027973_T1-vs-Unigene0028287_T2	YN	0.000785655	0.0192215	0.0408737	3.50437e-05	1803	529.42	1273.58	NA	11	10	1	NA	NA	0.00619904	8.31957:8.31957:1:1:1:1	0.436547(0.508987:0.40768:0.392974)	NA	NA	NA	NA
Unigene0035998_T1-vs-Unigene0027994_T2	YN	0.00193132	0.0215428	0.0896502	0.00104416	1368	331.105	1036.9	NA	9	7	2	NA	NA	0.006678	2:2:1:1:1:1	0.419233(0.505133:0.355236:0.397331)	NA	NA	NA	NA
Unigene0032843_T1-vs-Unigene0029316_T2	YN	0.00321741	0.0341572	0.0941941	0.0211562	432	120.366	311.634	NA	5	4	1	NA	NA	0.011838	4.6979:4.6979:1:1:1:1	0.480324(0.513889:0.482639:0.444444)	NA	NA	NA	NA
Unigene0028000_T1-vs-Unigene0028664_T2	YN	0.00136487	0.0159484	0.0855802	0.0159878	987	253.661	733.339	NA	5	4	1	NA	NA	0.00511285	2.34279:2.34279:1:1:1:1	0.445355(0.504098:0.487705:0.344262)	NA	NA	NA	NA
Unigene0031730_T1-vs-Unigene0028071_T2	YN	0.0015814	0.0164227	0.096293	0.00144955	1698	431.759	1266.24	NA	9	7	2	NA	NA	0.00535518	2.15041:2.15041:1:1:1:1	0.428151(0.525618:0.349823:0.409011)	NA	NA	NA	NA
Unigene0028115_T1-vs-Unigene0033685_T2	YN	0.00277109	0.0328783	0.0842833	2.02879e-13	3981	1056.66	2924.34	NA	42	33.9115	8.08851	NA	NA	0.0107623	1.25106:1.25106:1:1:1:1	0.483996(0.549137:0.466992:0.435859)	NA	NA	NA	NA
Unigene0030151_T1-vs-Unigene0028377_T2	YN	0.00243659	0.0270552	0.0900601	7.67161e-05	1086	263.803	822.197	NA	9	7	2	NA	NA	0.00841677	2.49986:2.49986:1:1:1:1	0.437385(0.513812:0.436464:0.361878)	NA	NA	NA	NA
Unigene0033316_T1-vs-Unigene0028171_T2	YN	0.0015152	0.0195942	0.077329	0.000172263	1788	466.708	1321.29	NA	11	9	2	NA	NA	0.00623423	2.02286:2.02286:1:1:1:1	0.488573(0.498328:0.411371:0.55602)	NA	NA	NA	NA
Unigene0032786_T1-vs-Unigene0030966_T2	YN	0.00362082	0.0572632	0.0632311	2.31012e-07	1104	273.424	830.576	NA	18	15	3	NA	NA	0.0169063	1.99935:1.99935:1:1:1:1	0.472643(0.527778:0.385101:0.505051)	NA	NA	NA	NA
Unigene0034170_T1-vs-Unigene0032355_T2	YN	0.00159369	0.0237505	0.0671012	0.00466159	843	214.768	628.232	NA	6	5	1	NA	NA	0.00723849	1.96413:1.96413:1:1:1:1	0.377778(0.451042:0.354167:0.328125)	NA	NA	NA	NA
Unigene0031595_T1-vs-Unigene0029577_T2	YN	0.00255058	0.0356805	0.0714838	0.000189976	1017	231.48	785.52	NA	10	8	2	NA	NA	0.0100913	1.92857:1.92857:1:1:1:1	0.457967(0.48827:0.429619:0.456012)	NA	NA	NA	NA
Unigene0028435_T1-vs-Unigene0029911_T2	YN	0.000960379	0.0206238	0.0465665	0.0002034	1437	395.077	1041.92	NA	9	8	1	NA	NA	0.00636649	8.66007:8.66007:1:1:1:1	0.456159(0.54071:0.478079:0.349687)	NA	NA	NA	NA
Unigene0029500_T1-vs-Unigene0028507_T2	YN	0.00206111	0.0276865	0.0744446	0.0109297	633	147.158	485.842	NA	5	4	1	NA	NA	0.00801842	2:2:1:1:1:1	0.377551(0.431973:0.379252:0.321429)	NA	NA	NA	NA
Unigene0028578_T1-vs-Unigene0029662_T2	YN	0.000644525	0.0078654	0.0819443	0.0141182	2064	511.802	1552.2	NA	5	4	1	NA	NA	0.00243506	1.94528:1.94528:1:1:1:1	0.448401(0.565407:0.385901:0.393895)	NA	NA	NA	NA
Unigene0034043_T1-vs-Unigene0028873_T2	YN	0.00440859	0.0449686	0.098037	0.00271938	594	138.799	455.201	NA	8	6	2	NA	NA	0.0138862	2:2:1:1:1:1	0.404882(0.527778:0.308081:0.378788)	NA	NA	NA	NA
Unigene0035438_T1-vs-Unigene0028884_T2	YN	0.00105854	0.0114839	0.0921763	0.0011569	2505	614.229	1890.77	NA	9	7	2	NA	NA	0.00361485	1.95722:1.95722:1:1:1:1	0.448963(0.50299:0.448565:0.395335)	NA	NA	NA	NA
Unigene0029010_T1-vs-Unigene0032611_T2	YN	0.000672538	0.0123525	0.0544453	0.00214758	1896	408.429	1487.57	NA	6	5	1	NA	NA	0.0031886	1.03657:1.03657:1:1:1:1	0.426873(0.514132:0.349933:0.416555)	NA	NA	NA	NA
Unigene0034239_T1-vs-Unigene0029032_T2	YN	0.00288163	0.0412595	0.0698417	2.35939e-05	996	300.569	695.431	NA	14	12	2	NA	NA	0.0144632	5.06581:5.06581:1:1:1:1	0.514056(0.518072:0.448795:0.575301)	NA	NA	NA	NA
Unigene0032430_T1-vs-Unigene0029063_T2	YN	0.00391057	0.0518855	0.0753692	2.30384e-09	1704	421.994	1282.01	NA	26	21	5	NA	NA	0.0157915	1.46994:1.46994:1:1:1:1	0.485329(0.524648:0.425176:0.506162)	NA	NA	NA	NA
Unigene0032044_T1-vs-Unigene0029524_T2	YN	0.00110666	0.0167468	0.0660817	0.00767222	1146	241.625	904.375	NA	5	4	1	NA	NA	0.00440427	0.683543:0.683543:1:1:1:1	0.468586(0.543194:0.410995:0.451571)	NA	NA	NA	NA
Unigene0032989_T1-vs-Unigene0029402_T2	YN	0.00105388	0.0152356	0.0691722	0.00876275	1215	265.349	949.651	NA	5	4	1	NA	NA	0.00415108	1.06856:1.06856:1:1:1:1	0.472428(0.582716:0.402469:0.432099)	NA	NA	NA	NA
Unigene0030717_T1-vs-Unigene0029404_T2	YN	0.00117207	0.014139	0.0828963	0.014684	1140	286.145	853.855	NA	5	4	1	NA	NA	0.00442684	2:2:1:1:1:1	0.471279(0.571802:0.411227:0.430809)	NA	NA	NA	NA
Unigene0034545_T1-vs-Unigene0033054_T2	YN	0.00150965	0.0179533	0.0840873	0.000455909	1779	452.806	1326.19	NA	10	8	2	NA	NA	0.00569503	7.26045:7.26045:1:1:1:1	0.415121(0.475548:0.407251:0.362563)	NA	NA	NA	NA
Unigene0032272_T1-vs-Unigene0030275_T2	YN	0.000464839	0.00570743	0.0814444	0.0138433	2856	704.05	2151.95	NA	5	4	1	NA	NA	0.00175722	2.03473:2.03473:1:1:1:1	0.445203(0.522584:0.389706:0.423319)	NA	NA	NA	NA
Unigene0031255_T1-vs-Unigene0035031_T2	YN	0.000351146	0.00485529	0.0723223	0.00987008	3675	826.513	2848.49	NA	5	4	1	NA	NA	0.00136413	2:2:1:1:1:1	0.427075(0.524082:0.397959:0.359184)	NA	NA	NA	NA
Unigene0031094_T1-vs-Unigene0029816_T2	YN	0.000800449	0.0136214	0.0587643	0.00165524	1695	445.035	1249.97	NA	7	6	1	NA	NA	0.00416667	2.069:2.069:1:1:1:1	0.463657(0.5477:0.38075:0.462521)	NA	NA	NA	NA
Unigene0034698_T1-vs-Unigene0029857_T2	YN	0.000844071	0.0113062	0.0746558	0.0108693	1542	356.506	1185.49	NA	5	4	1	NA	NA	0.00326288	2:2:1:1:1:1	0.422544(0.48915:0.420434:0.358047)	NA	NA	NA	NA
Unigene0032261_T1-vs-Unigene0032830_T2	YN	0.000841177	0.0170529	0.0493274	0.000447023	1605	415.522	1189.48	NA	8	7	1	NA	NA	0.00503827	2.09448:2.09448:1:1:1:1	0.447664(0.568224:0.35514:0.419626)	NA	NA	NA	NA
Unigene0035460_T1-vs-Unigene0032206_T2	YN	0.00189901	0.0475284	0.0399552	5.40221e-09	1449	394.418	1054.58	NA	20	18	2	NA	NA	0.0143193	7.4914:7.4914:1:1:1:1	0.47481(0.55383:0.449275:0.421325)	NA	NA	NA	NA
Unigene0031646_T1-vs-Unigene0030029_T2	YN	0.00105749	0.0123892	0.0853557	4.27025e-05	3654	815.084	2838.92	NA	13	10	3	NA	NA	0.00358521	1.50554:1.50554:1:1:1:1	0.42474(0.529146:0.369458:0.375616)	NA	NA	NA	NA
Unigene0033192_T1-vs-Unigene0031629_T2	YN	0.0034453	0.0531371	0.0648379	0.007512	369	78.0824	290.918	NA	5	4	1	NA	NA	0.0139604	2:2:1:1:1:1	0.474359(0.507692:0.415385:0.5)	NA	NA	NA	NA
Unigene0031506_T1-vs-Unigene0030043_T2	YN	0.00322451	0.0684916	0.0470789	3.64057e-06	777	155.366	621.634	NA	12	10	2	NA	NA	0.0162751	3.03465:3.03465:1:1:1:1	0.58816(0.490347:0.53861:0.735521)	NA	NA	NA	NA
Unigene0035122_T1-vs-Unigene0030052_T2	YN	0.000973751	0.028489	0.0341799	5.87854e-06	1422	394.286	1027.71	NA	12	11	1	NA	NA	0.00860307	10.4391:10.4391:1:1:1:1	0.556848(0.581395:0.410853:0.678295)	NA	NA	NA	NA
Unigene0030053_T1-vs-Unigene0030484_T2	YN	0.00101331	0.0221438	0.0457605	0.000185356	1356	368.471	987.529	NA	9	8	1	NA	NA	0.00675518	4.5375:4.5375:1:1:1:1	0.43326(0.507743:0.356195:0.435841)	NA	NA	NA	NA
Unigene0033294_T1-vs-Unigene0030891_T2	YN	0.00147894	0.0353607	0.0418245	4.3054e-05	969	292.048	676.952	NA	11	10	1	NA	NA	0.0116906	8.36423:8.36423:1:1:1:1	0.494324(0.504644:0.452012:0.526316)	NA	NA	NA	NA
Unigene0030235_T1-vs-Unigene0032739_T2	YN	0.000427463	0.0112532	0.0379859	6.12933e-05	3057	716.864	2340.14	NA	9	8	1	NA	NA	0.00296609	1.49148:1.49148:1:1:1:1	0.438011(0.479882:0.421001:0.41315)	NA	NA	NA	NA
Unigene0031963_T1-vs-Unigene0030453_T2	YN	0.000545838	0.0102706	0.0531455	0.00107166	2421	588.199	1832.8	NA	7	6	1	NA	NA	0.00290855	2:2:1:1:1:1	0.443825(0.566914:0.3829:0.38166)	NA	NA	NA	NA
Unigene0037688_T1-vs-Unigene0034690_T2	YN	0.000646422	0.0123847	0.0521952	6.89711e-07	4239	1143.66	3095.34	NA	16	14	2	NA	NA	0.00381335	5.27646:5.27646:1:1:1:1	0.460604(0.553786:0.424275:0.403751)	NA	NA	NA	NA
Unigene0030585_T1-vs-Unigene0031041_T2	YN	0.00135644	0.0403775	0.033594	9.02213e-06	993	255.022	737.978	NA	11	10	1	NA	NA	0.0113778	2.70338:2.70338:1:1:1:1	0.459215(0.435045:0.459215:0.483384)	NA	NA	NA	NA
Unigene0032928_T1-vs-Unigene0032911_T2	YN	0.00137981	0.0584784	0.0235953	4.45358e-08	975	249.598	725.402	NA	15	14	1	NA	NA	0.0159969	1.60498:1.60498:1:1:1:1	0.578462(0.5:0.593846:0.641538)	NA	NA	NA	NA
Unigene0033120_T1-vs-Unigene0030785_T2	YN	0.000184447	0.00185261	0.0995606	0.0375304	7044	1621.62	5422.38	NA	4	3	1	NA	NA	0.000568477	2:2:1:1:1:1	0.4386(0.50724:0.362862:0.445698)	NA	NA	NA	NA
Unigene0034029_T1-vs-Unigene0033888_T2	YN	0.00143078	0.0144703	0.0988775	0.0373081	909	209.328	699.672	NA	4	3	1	NA	NA	0.00443357	2:2:1:1:1:1	0.401931(0.449695:0.422256:0.333841)	NA	NA	NA	NA
Unigene0036556_T1-vs-Unigene0032454_T2	YN	0.00157468	0.0379272	0.0415186	9.96189e-11	2421	513.855	1907.15	NA	22	19	3	NA	NA	0.00929047	0.591117:0.591117:1:1:1:1	0.508251(0.547649:0.436262:0.540842)	NA	NA	NA	NA
Unigene0031333_T1-vs-Unigene0035485_T2	YN	0.000587323	0.0059339	0.0989775	0.0371647	2211	507.572	1703.43	NA	4	3	1	NA	NA	0.00181472	2:2:1:1:1:1	0.447761(0.506106:0.455224:0.381954)	NA	NA	NA	NA
Unigene0031338_T1-vs-Unigene0032403_T2	YN	0.00111044	0.0168074	0.0660687	0.00436716	1203	301.691	901.309	NA	6	5	1	NA	NA	0.00504695	2:2:1:1:1:1	0.4468(0.492519:0.371571:0.476309)	NA	NA	NA	NA
Unigene0031466_T1-vs-Unigene0033497_T2	YN	0.000760826	0.011695	0.0650557	0.00407597	1746	430.875	1315.12	NA	6	5	1	NA	NA	0.00345914	2:2:1:1:1:1	0.436426(0.454467:0.386598:0.468213)	NA	NA	NA	NA
Unigene0032969_T1-vs-Unigene0031586_T2	YN	0.0016047	0.0176602	0.0908656	0.000826987	1701	396.767	1304.23	NA	9	6.9094	2.0906	NA	NA	0.00534972	2.51263:2.51263:1:1:1:1	0.434744(0.54321:0.402998:0.358025)	NA	NA	NA	NA
Unigene0037164_T1-vs-Unigene0031603_T2	YN	0.00138855	0.0154054	0.0901343	2.44528e-06	3804	920.571	2883.43	NA	18	14	4	NA	NA	0.00478063	1.94494:1.94494:1:1:1:1	0.443743(0.548896:0.403785:0.378549)	NA	NA	NA	NA
Unigene0034689_T1-vs-Unigene0032979_T2	YN	0.000533567	0.0063453	0.0840886	0.0096824	2667	792.156	1874.84	NA	6	5	1	NA	NA	0.00225978	6.6386:6.6386:1:1:1:1	0.44282(0.535996:0.370079:0.422385)	NA	NA	NA	NA
Unigene0035940_T1-vs-Unigene0032321_T2	YN	0.00150828	0.0168196	0.0896737	0.00063771	1809	481.604	1327.4	NA	10	8	2	NA	NA	0.00558456	3.7692:3.7692:1:1:1:1	0.463239(0.559701:0.457711:0.372305)	NA	NA	NA	NA
Unigene0033079_T1-vs-Unigene0033655_T2	YN	0.000653387	0.0215796	0.0302779	1.30268e-06	2097	565.745	1531.25	NA	13	12	1	NA	NA	0.00629904	2.76933:2.76933:1:1:1:1	0.494754(0.573677:0.374821:0.535765)	NA	NA	NA	NA
Unigene0032861_T1-vs-Unigene0032432_T2	YN	0.000857238	0.00860369	0.0996361	0.0237379	1635	467.681	1167.32	NA	5	4	1	NA	NA	0.00307306	4.10366:4.10366:1:1:1:1	0.455657(0.569725:0.368807:0.42844)	NA	NA	NA	NA
Unigene0032250_T1-vs-Unigene0032067_T2	YN	0.00142213	0.0589621	0.0241193	7.09789e-14	1833	425.141	1407.86	NA	26	24	2	NA	NA	0.0147678	1.27284:1.27284:1:1:1:1	0.457059(0.543478:0.378422:0.449275)	NA	NA	NA	NA
Unigene0033790_T1-vs-Unigene0034675_T2	YN	0.000248029	0.00317808	0.0780436	0.00755336	5610	1577.45	4032.55	NA	6	5	1	NA	NA	0.00107192	7.35312:7.35312:1:1:1:1	0.429412(0.536898:0.390374:0.360963)	NA	NA	NA	NA
Unigene0032080_T1-vs-Unigene0033348_T2	YN	0.00242599	0.0242723	0.0999487	0.00277671	1077	251.217	825.783	NA	8	6	2	NA	NA	0.00752178	1.98447:1.98447:1:1:1:1	0.565476(0.548077:0.502747:0.645604)	NA	NA	NA	NA
Unigene0032242_T1-vs-Unigene0033601_T2	YN	0.000610657	0.00888876	0.0686998	0.00494671	2205	566.752	1638.25	NA	6	5	1	NA	NA	0.00273838	2:2:1:1:1:1	0.465306(0.542177:0.446939:0.406803)	NA	NA	NA	NA
Unigene0033473_T1-vs-Unigene0032340_T2	YN	0.000901391	0.0101718	0.0886165	0.0294902	1407	296.937	1110.06	NA	4	3	1	NA	NA	0.00285785	2:2:1:1:1:1	0.452736(0.536247:0.422175:0.399787)	NA	NA	NA	NA
Unigene0033617_T1-vs-Unigene0034270_T2	YN	0.000943414	0.0345011	0.0273445	3.36457e-08	1599	506.559	1092.44	NA	18	16.9703	1.02968	NA	NA	0.0115744	10.6338:10.6338:1:1:1:1	0.47561(0.514071:0.417448:0.49531)	NA	NA	NA	NA
Unigene0036005_T1-vs-Unigene0032505_T2	YN	0.00119378	0.0141182	0.0845557	0.0154931	1125	286.535	838.465	NA	5	4	1	NA	NA	0.00448561	4.78814:4.78814:1:1:1:1	0.380117(0.457237:0.336623:0.346491)	NA	NA	NA	NA
Unigene0035529_T1-vs-Unigene0033523_T2	YN	0.000967902	0.0324293	0.0298465	2.81826e-07	1509	475.171	1033.83	NA	16	15	1	NA	NA	0.0108748	5.1215:5.1215:1:1:1:1	0.484427(0.485089:0.479125:0.489066)	NA	NA	NA	NA
Unigene0036571_T1-vs-Unigene0033622_T2	YN	0.00243212	0.0340936	0.0713366	6.47578e-05	1125	301.115	823.885	NA	12	10	2	NA	NA	0.0109066	4.42219:4.42219:1:1:1:1	0.347403(0.400974:0.303571:0.337662)	NA	NA	NA	NA
Unigene0035818_T1-vs-Unigene0035395_T2	YN	0.000352869	0.0131465	0.0268413	3.56051e-08	4143	1308.42	2834.58	NA	18	17	1	NA	NA	0.00439327	8.01805:8.01805:1:1:1:1	0.465605(0.526792:0.378711:0.491311)	NA	NA	NA	NA
Unigene0033764_T1-vs-Unigene0033653_T2	YN	0.0002882	0.00558999	0.0515566	0.000340511	4908	1437.53	3470.47	NA	9	8	1	NA	NA	0.00184107	6.3986:6.3986:1:1:1:1	0.449776(0.531174:0.384169:0.433985)	NA	NA	NA	NA
Unigene0038097_T1-vs-Unigene0035261_T2	YN	0.00471416	0.0542261	0.0869353	1.19719e-08	1488	423.991	1064.01	NA	27	22	5	NA	NA	0.0188221	2.57464:2.57464:1:1:1:1	0.478159(0.53629:0.426411:0.471774)	NA	NA	NA	NA
Unigene0035591_T1-vs-Unigene0033760_T2	YN	0.00277461	0.0423052	0.0655857	0.00779903	459	97.83	361.17	NA	5	4	1	NA	NA	0.0112001	2:2:1:1:1:1	0.388542(0.428125:0.371875:0.365625)	NA	NA	NA	NA
Unigene0034785_T1-vs-Unigene0034997_T2	YN	0.000731081	0.014441	0.0506252	0.000872258	1788	419.495	1368.5	NA	7	6	1	NA	NA	0.00394767	2:2:1:1:1:1	0.452181(0.575503:0.39849:0.38255)	NA	NA	NA	NA
Unigene0036264_T1-vs-Unigene0035386_T2	YN	0.00142761	0.0156586	0.0911712	0.00110178	1854	451.723	1402.28	NA	9	7	2	NA	NA	0.00489495	2:2:1:1:1:1	0.43069(0.523463:0.351942:0.416667)	NA	NA	NA	NA
Unigene0038031_T1-vs-Unigene0035439_T2	YN	0.0022635	0.0318911	0.0709759	0.00565565	603	160.455	442.545	NA	6	5	1	NA	NA	0.0101472	3.24152:3.24152:1:1:1:1	0.462687(0.457711:0.507463:0.422886)	NA	NA	NA	NA
Unigene0034518_T1-vs-Unigene0035513_T2	YN	0.000364904	0.0129653	0.0281447	1.20711e-06	3597	855.775	2741.22	NA	12	11	1	NA	NA	0.0033627	2:2:1:1:1:1	0.438004(0.554629:0.35613:0.403253)	NA	NA	NA	NA
Unigene0035552_T1-vs-Unigene0035803_T2	YN	0.000453354	0.00696516	0.0650888	0.00407331	2928	721.551	2206.45	NA	6	5	1	NA	NA	0.00205807	2:2:1:1:1:1	0.457821(0.550717:0.464652:0.358094)	NA	NA	NA	NA
Unigene0038241_T1-vs-Unigene0035823_T2	YN	0.00140799	0.0303382	0.0464099	3.89401e-07	1860	438.206	1421.79	NA	15	13	2	NA	NA	0.00822381	1.09916:1.09916:1:1:1:1	0.375041(0.459446:0.314045:0.351632)	NA	NA	NA	NA
Unigene0036363_T1-vs-Unigene0035775_T2	YN	0.00213359	0.0245728	0.0868271	2.778e-05	1872	455.105	1416.9	NA	14	10.9818	3.0182	NA	NA	0.00758883	3.18323:3.18323:1:1:1:1	0.436966(0.533654:0.360577:0.416667)	NA	NA	NA	NA
Unigene0036255_T1-vs-Unigene0035724_T2	YN	0.0019688	0.0241874	0.0813978	4.23454e-06	2115	588.973	1526.03	NA	17	14	3	NA	NA	0.00815612	1.70301:1.70301:1:1:1:1	0.469504(0.514184:0.441135:0.453191)	NA	NA	NA	NA
Unigene0037369_T1-vs-Unigene0035948_T2	YN	0.00236019	0.0550917	0.042841	8.84619e-14	2190	492.018	1697.98	NA	30	26	4	NA	NA	0.0142072	1.56828:1.56828:1:1:1:1	0.459644(0.588235:0.365253:0.425445)	NA	NA	NA	NA
Unigene0037770_T1-vs-Unigene0036027_T2	YN	0.000467542	0.0295943	0.0157984	7.41821e-13	2970	830.382	2139.62	NA	25	24	1	NA	NA	0.0086111	6.01137:6.01137:1:1:1:1	0.444781(0.550505:0.379293:0.404545)	NA	NA	NA	NA

## Sheet: T1-Vs-T3-sp
Sequence	Method	Ka	Ks	Ka/Ks	P-Value(Fisher)	Length	S-Sites	N-Sites	Fold-Sites(0:2:4)	Substitutions	S-Substitutions	N-Substitutions	Fold-S-Substitutions(0:2:4)	Fold-N-Substitutions(0:2:4)	Divergence-Time	Substitution-Rate-Ratio(rTC:rAG:rTA:rCG:rTG:rCA/rCA)	GC(1:2:3)	ML-Score	AICc	Akaike-Weight	Model
Unigene0006754_T1-vs-Unigene0018146_T3	YN	0.134542	0.0395131	3.405	0.00652119	459	111.036	347.964	NA	47	4.25347	42.7465	NA	NA	0.111554	2.39585:2.39585:1:1:1:1	0.352339(0.355263:0.339912:0.361842)	NA	NA	NA	NA
Unigene0001525_T1-vs-Unigene0003541_T3	YN	0.180967	0.0412907	4.38275	2.38246e-05	567	148.843	418.157	NA	73	5.96703	67.033	NA	NA	0.144301	2.41707:2.41707:1:1:1:1	0.38239(0.392453:0.324528:0.430189)	NA	NA	NA	NA
Unigene0001542_T1-vs-Unigene0026307_T3	YN	0.0865208	0.0239181	3.61738	0.0154226	528	138.645	389.355	NA	35	3.25809	31.7419	NA	NA	0.0700822	2.7836:2.7836:1:1:1:1	0.441756(0.424731:0.47043:0.430108)	NA	NA	NA	NA
Unigene0001888_T1-vs-Unigene0022576_T3	YN	0.0614613	0.0112841	5.44673	0.0298148	414	112.674	301.326	NA	19	1.2619	17.7381	NA	NA	0.0478051	2.81149:2.81149:1:1:1:1	0.332618(0.304721:0.315451:0.377682)	NA	NA	NA	NA
Unigene0002286_T1-vs-Unigene0028311_T3	YN	0.198341	0.0838899	2.3643	0.0223034	384	102.454	281.546	NA	57	8.08058	48.9194	NA	NA	0.167805	2.57703:2.57703:1:1:1:1	0.395833(0.45:0.31875:0.41875)	NA	NA	NA	NA
Unigene0033877_T1-vs-Unigene0032638_T3	YN	0.123801	0.0712123	1.73848	0.0138302	1194	338.986	855.014	NA	120	22.8328	97.1672	NA	NA	0.108871	3.69076:3.69076:1:1:1:1	0.376344(0.45914:0.287097:0.382796)	NA	NA	NA	NA
Unigene0003209_T1-vs-Unigene0035992_T3	YN	0.185357	0.0639845	2.8969	0.0101169	297	101.656	195.344	NA	38	6.20423	31.7958	NA	NA	0.143814	5.25339:5.25339:1:1:1:1	0.368502(0.43578:0.206422:0.463303)	NA	NA	NA	NA
Unigene0035501_T1-vs-Unigene0030181_T3	YN	0.140833	0.0345242	4.07927	0.00558899	342	109.852	232.148	NA	33	3.70659	29.2934	NA	NA	0.106686	13.6664:13.6664:1:1:1:1	0.339031(0.371795:0.324786:0.320513)	NA	NA	NA	NA
Unigene0033295_T1-vs-Unigene0030228_T3	YN	0.00661593	0.000982315	6.73503	0.0370515	4056	1018.67	3037.33	NA	21	1	20	NA	NA	0.00520104	3.97104:3.97104:1:1:1:1	0.429857(0.493343:0.41753:0.378698)	NA	NA	NA	NA
Unigene0004032_T1-vs-Unigene0036591_T3	YN	0.162389	0.0979057	1.65863	0.016762	996	289.807	706.193	NA	129	26.2449	102.755	NA	NA	0.143626	3.35955:3.35955:1:1:1:1	0.270363(0.338816:0.222274:0.25)	NA	NA	NA	NA
Unigene0031191_T1-vs-Unigene0004698_T3	YN	0.035369	0.00902711	3.91808	0.0170581	1233	334.606	898.394	NA	34	3	31	NA	NA	0.0282204	3.41339:3.41339:1:1:1:1	0.429681(0.497669:0.38345:0.407925)	NA	NA	NA	NA
Unigene0017831_T1-vs-Unigene0012477_T3	YN	0.094432	0.0266884	3.53832	0.000249476	1089	281.009	807.991	NA	79	7.34328	71.6567	NA	NA	0.0769512	1.58701:1.58701:1:1:1:1	0.399925(0.439052:0.370203:0.390519)	NA	NA	NA	NA
Unigene0019720_T1-vs-Unigene0016880_T3	YN	0.149789	0.0684757	2.18748	0.00946284	678	179.469	498.531	NA	79	11.5721	67.4279	NA	NA	0.128265	3.09783:3.09783:1:1:1:1	0.393697(0.379808:0.387821:0.413462)	NA	NA	NA	NA
Unigene0030697_T1-vs-Unigene0036012_T3	YN	0.2103	0.0690384	3.04614	0.000920274	483	131.31	351.69	NA	73	8.63111	64.3689	NA	NA	0.171897	2.21342:2.21342:1:1:1:1	0.350379(0.397727:0.231061:0.422348)	NA	NA	NA	NA
Unigene0036241_T1-vs-Unigene0035816_T3	YN	0.154456	0.077739	1.98685	0.00425457	1059	253.363	805.637	NA	131	18.6474	112.353	NA	NA	0.136101	1.6125:1.6125:1:1:1:1	0.371986(0.388298:0.342553:0.385106)	NA	NA	NA	NA
T1	>Unigene0001525
	ACTTAAGTTGTTCCAGAACTGGGCTACCGCCCTCTCTCGAACATCTGCGGATTGAATATT				T3	>Unigene0003541
	GTGGAAATCTGGAATCAATACTAGCAGAGGAAGGGATGAAAATCAATTGTCCACGTCTGA					GAGTTGAATCGTCTCCAGAATTTGAAGGTTTCAGAGTGTTCATCGCTCAAGTACTTAAAT
	AATCTATTGGTGTCAGGTGTTGTAAGAGCCTCACATCCTTGCCAGATGTGATGCAAAATG					TGTTCTAGAACTGGGCTACCGCCCACTCTCGAATATCTGTATATTAAAAATTGTGGAAAT
	ATCATAATGGTGTATGTCCCGGGAATCTCTGTCGATTTCATATAAGTGACTGTGAGAATC					CTGGAATCAATACTAGCAGAGGAAGGGATGAAAATCAATTGTCCACGTCTGAAAGATGTT
	TGGAGTCCATTCCAGAAGGATGGTTCTACGCAACTAATCTGACGTCATTGCTTATCTCCG					AGTGTCGAGGAGTGTCAGAGCCTCAAATCCTTGCCGGATGTGATGCAAAATGATCATAAT
	ACCTCAAGAAGCTCAAGGGCCTGCCACACCATGCCTCCAACAACAACAACATCCACAACC					GGTGTATGTTCGTGGAATCTCTGTCAATTGTTAATTTTTAACTGTGAGAATCTGGAGTCC
	ACCTTACTTGTCTTGAATATCTATGGATAGATGGTTGCAGCGCCAATCAATTATCCTATG					ATTCCGGAAGGATGGTTCTACACAACTAATCTGACGTCATTGTATATCAGCGGCCTCAAG
	TTATGAAAGAAGAGAGTTTCTCCTACTTCACCAATCTCACTCACCTTCACTTGGTCAGGG					AAGCTCAAGGGCCTGCCACACCATGCCTCCAACAACAACAACATCCACAACCAACTTAAT
	TCGACATGGTTAACAAGCCCCCATCAGAGTGGGGTTTGTACAAATTGTCCTCTCTCAGAC					TGTCTTCAAAATCTAAGTATAGATGGTCGCAGCGCCGGAGTCGCATCCTACGTTCTGAAA
	ATCTCGGCCTTATAGGTTGTGATTGGGCGTCATTTCCACCAGAAGAAAAAGGAGATGGGA					GAAGAGAGTTTCTCCTACTTCACCAATCTCACTCGGCTTTCCTTGAGCAGTGTCGACATG
	TGA					GGTAACAAGCCCCCATCAGAGTGGGGTTTGTACAGATTGTCCTCTCTCAGACAACTCAAC
						CTTGCGTGTTATAATTGGGCGTCATTTCCACCAGAAGAAAAAGGAGATGGGATGATGTCG
						TGGTTGCCCCGTTCTCTGAACAAGCTGGTAATCGGAACTTTCCCAAATCTCGTGAAGCTG
	>Unigene0001542					TCTTGCAAGAACTTTCAAAACCTCCCCTCTCTCAACAAACTTATAATTTGGTGGTGCCCC
	GCTTTAAATAGCAGCTGCAAAAAGGACATTGGTGTTGGATATATTCACAACTTGTGATTA					AAGCTCACGACCATTACAGAGCTAGGGCA
	CGAAAGCAAAGGGGGAAGAAAAGGAGGGAGATGGGTTTCTTTTCTAATGGAGTTGAGAGG
	AGCGAGCTCGTAGCTGGTGATCATGTTTACTGTTGGAGAACTCTTTTTTTTTACAACCAT
	CACGGCATTTACATTGGTGATGGTCTAGTTATCCATTTCACGCCGCCCCCCGAAAAATCC					>Unigene0004698
	ACGGTTTCAAGTCCTTCTTCCGCTCCCTCATCCGCAGGCCCACACAGAAGTACTTGTCCA					CAAACAATGCATTGAAGGACAAAAGTTTTCAATCAAAGACAACAATGATTATTAAATTGC
	AATGACCCTCGTTGCGGGAGTCGAAAACCCGGGAGCGGGGTAACCATCTCTTGCTTGGAC					TCATGGAAATCATACAATAACACAGTAAAGCTCAAACAAGAACCTCGGGGCTTGGGTGAT
	TGCTTCATAGGAAAAGATTCCTTGTGCCGTTATGAATACGGCGTCTCGAAATTTGTTTTT					ATCTCTTCAGTGCGACATGTTAAACGTCCTCACGCTGTCCGTTTACTGTGCTCCTGTCGT
	TCCATGTCTCGAAGTGGTACATGCTCAGAGGTTCAATCCGACCCGGGAAGCGCCGTGATC					CACCGGGGCCAGCTTGGGTTCTGTGTGGCATCTCATGCATGTCCACGCCGTTACCTGTGC
	CAGAGGGCAAAATATCTGTTCGAAAATGGATTTGGAAAATATGACTTGGTGGATAAAAAC					TCGTGTGGTCATGGCATGATTTATCTTTTATCCTCTTCACCGCCCCTCTCTTCTTTTTTT
	TGCGAGAATTTTGCTAACTATTGCAAAACAGGGATTTTAATAGTATTTAATGACAAGACA					GGGCATCGACAAGTTTCAATATCAAGTGAACTGCATGACCTAGGAGAAGAACTGCTATAA
	GTCATGATACCAAGGAGCAGTCAAATTGGTACTTCATATTTTCTTGAAGACATCATTGAA					CGCCGCTCCAGGCAATAATAATTACAACTTCAAGTGTGCTACTGAAAGTCTTCCTTCCCC
	ATATGTGGAAAAGTTATTAAGGTACCGGTCGAGGACATGGACAAGTTCCATGGTCGACTA					AGTTCGGTGTGATCATAATAATAGAGAACACATACGTAAATGCCATGGATGTGATTGTTG
	GTGAGGTCGATTTAATCCTACACCAAGGTGAAATTGATCTATGAATAGTTGGTTCATCAT					AGCACATAACAATAACCAATACCCACATGAAAAGCCTATTCTTGGAGGGCAATTTGCTGA
	GCTGAGGACCGCGTTATAATAAAGTGTGTTATAAATAACTGCATGGGTTCTGGTCCCTTC					TGATCAACAAGATTGTGCTTAGAGATGTAACAAAGCCGATAGTGTTAGAATGGAGGAAGT
	GAGACTACCTCAAAGCAGGGTCTATTCTGTTGTACTAATTTCATATTTTCGCCCTT					ACTTGTACAATTTTGGATAATTATAGGCCATCACAGCTTCTCCACCTATGTGTCCATCAT
						GATTGTCTTGCCAAACACCGCCTGGAGGGGTCACCCCAGCTTGAAAAGCTATGGTCGCCA
	>Unigene0001888					TTAGTACAGCAACAATTATAATTCCATTTCTAGTCTCGGCTATCCCTATCCACTCACCAT
	TAGGTAAAGAACCAGACAAGTTGTTCGCACTGAAATCCAAACTTGTCAGCCTACTAAGAT					CGATGGTATCCTTGCCTCTTTGAGCATTGGCTTTTCGAAGCAGGTCTTTTATATCTTCTC
	TTCCACAACCAGTCATGAACCCACTTGGGATTGAGCTCAATCGACTGTTTGAGAGGTCAA					TTTCTTTAGGATGATGGAACGATCCTTCTGCATTTGTTCCATTTCCTCCACCAAAGCAAT
	TAGACTCTATAGTATCGATCTGGCAAAGAACAGGAAGGAAATCAGAGTTAGAGAGAGAGA					TGTCTTTAATGGCGAACCTTCTTATAATTGATTTGATGGCGAACCATCTTTTTGCTTTTG
	AGTATTGGAAAGAGAATTCGCTGATGGAGGAGTTGTTGGAATTGCATATAACTCCCGTCC					TACCTTCTCTTCTGCCAAGACGAATAATGTCCATTGCTGTTTGTTTGCTTGAATTGGTTG
	ATGAACATGGGTCTGGGTCTGTATCGGAATACCATGGAAAAGGAGATTTACCCGTGTTGT					CATTTACATTTATTTCCTTGTGGCTGAGAACACACTTGACAATCTCAATATTATGACCCG
	TTTGGAGGAGTTTATAGAGTTTGCTCATGGTGTTTCTCTGGTTTGAAGGGATTTCAGAGA					AAACAGCAAGGTGTAGTATGGTGTTTCCAGCATCATCTTTCGCATTGACGAAGTCGTCAC
	CTACAAAATGGAACAGGAAGAAGAGGAGTAACAGGTGAGAAGTGACGTGTACATACCTTC					CTTCAAAGCACCCAATCAGCAGTTTCTCCAAACACTCTACTTGATCATATTTGACGCACA
	CCATTTTGGGTTGTGGGTGTAGAGAATCCTGAACCAGCAGCAATCTCAGTATTTTATGTG					GATGTAAGATCGTCTCTCGCTCCCCTCTGTCGACCCTAGCTCGAGCAGCATGTGGGCTGG
	ATGGCCACAAATTTAGAAGATTATTAAACAAAGACAGAAGGGAGGGAGGCAAAGACTAGA					CTTTGAGCAACTCCTCCAAGATCTTGACCTTTCCCTTCATGGCTGCAACATGGAGAGGGT
	GACGAAAGGGAGGAAAGAAGGGCAGAAAGGGATAGGAAGATGGTGGAGAGGAGAGAGGAA					TTGCACCGTCTCGATCACGGGCTAGACACATCTCTTTTCTCACTTTTGTTATTGCTTTCG
	ACTTGGGTGGCTTTATGGAGAGAGATTCAGAGAAGA					CAATCTCAATCTGTCCATTAGCCGCTGCCACATGCAGAGGGGATGCACCGTCTCGATCAC
						GAGCTAGGCACATGTCGGGTTTCACTTCTATTATTGCTTTCGCAATCTCAGTGTGTCCAT
						TAGCCGTTGCCAAGTGTAGGATCGATCGTTGTTGCGAATCTAGAGCTTCGCCGAGCTCTG
	>Unigene0002286					GATTTCTAGTCAAGAGTTCTTCGAAAAGCTCTTGTTCCTCTGATTTTGTTTGTTCGGCAA
	TTTCGGACAAACTTCATCAGCCGCTCGTGGTCAAAATTGTTGAATGAATGAGCAACCACT					CTTGTTGCCCACCTCGATTGAGTTTCTTGCAAAGCGAATCTAGGTCTTTCGCAAGCATTG
	TCAACATGTTTCTAATCTTTTTGTCTTTAATAAGCGAGTATAATAAAAAGCATCAAGGGG					GATTGGTAGCCTTCAGTTTCTTGAAAAGCTCTTGTAGCCCTCGTGCTGCAGCCACATGTA
	ACAGAACCTCTTATCACCTTCCCCTTCTTGTTTAGCAATGAGCAAATGAGTGAATGCAGT					GAGGATTACAGTTGAAACATTTGATCACCCGAACCCCATCACCATCAAGAAGGAATTCAT
	ACTATCTTCATTAAGCTCAATCAACTCGTATCTTGACTGAAATTAAGCTCTCTGAGTACG					TCTCTCCGTGCAATTCTCCGTTGATTTCTAACATGTAGAGGATTATAGTCTCT
	AAAGTACTTGTACAAGAGACTTTGCTTCTTGCCTACCGCATATTTGATTGTACTCATTTA
	TGTCCCCAGTACTAAGGTTGTATGACACCATTTGTCCAGGGTCGCAACTCATCAAGAAAA					>Unigene0012477
	CCTCAACATTTGGCCGAAATCCCAATCCTCTGTAATCGCGGCCTAAGAGGGGTCCAACAG					CAAATCATTCATCATCACTACCGATTAAAATGGATCCGAATTCGATGGAGGCAGCTGAAA
	TGTATTTTTTAGTCCAAGACTCTCTGTATTCATCCATTACCCATATGTCAAAGTGCGTCC					CACAAAATATCAACGCCTTATATGAAGCAATAGCGTCGGATCCATACATTTTTGACAAAG
	GCCCTGTCTGGATATCAACCTCTCCCTGAATAAGGGCAAGGGAATTCTTCAGAACGCAAA					CAGATAGAATTCCTTTTGTTAATACTCCTCTTCACGTAGCCGCATCAACTGGGCAGACAC
	GGCAGGCCAGAAGTCTGAAGCAAAAGGCGTCGGGGAAGTGTAGTCGTTCAAACAATTCTT					GTTTGGCAATAGAAATCAGGAACTTAAAGCCATCACTCAGTTTGAAGTTGAACCAAGATG
	CAAACATGCGAAACGCATGAAGTACCAGGACACAAGTAGAAAAATCGAAAGCTAACCAGT					GTCTAAGCCCTTTGCACCTGGCAGTGTTAAAGGGGCACTCTGAGACTGTGAAAGGGCTTA
	AGAAAACCCCATCCAATGATACGCAAGGACCAATATTGGTGCAGGGGCGATCTTTGGGCA					TCAAGTTGGACAAAGATCTCGTAAGGGTCAAAGGAAGAGAAATGCTCACTCCTTTGCACT
	CCA					ACGCGATAGAAACAGATGATCGCGTTGATATCTTAGCTGAGTTTTTGTTGGCTTGCCCTG
						AATCAATTGAGGACTCGAATGCTCGAGGTGAGACTGCTCTACACATTGCAGTGAAAAAAT
	>Unigene0003209					GCAATGTGATAGCTTTGGAAGTCCTGACGGGAGGGATTCGCAGGATTCGTAAGCATCGGG
	GCAACCACTCCCAGAACTAGGACAAGAAGTTGAATCCTTCTACAAACTGTGGTACATTCT					TGAAATATATCCAAGATGGGAGAGGCAACACTATTCTGCACACAGCGGTGTCCACTTCAA
	TGTTGCGGGTTGTGACCAATTGGTGTATGTATTTGCCTTTTATATCTTTCGTCAGTTACA					TGCCTAATATTGTGGAGTCTGTAGTTCAAGGATACAATCTGAAGGTGAATTATAGGAATT
	GCATCTGAAACGACTCGGCGTAAGATATTGTGAGAACCTGGAGGTGATAGTCTCAAAGGA					TGGAGGGCGCCACAGCCGCAGACGTGGCCGCAGGACTTGCCCCTTGTCCACCGAGATCAG
	ACTAAAGGAGAAAGAAGTGATCCACAATGATATTGTGTTCCCTCAGTTGAAGACTCTGTA					AAATCGAGAGCATTTTACGCCGTAATGGAGCTTCGAAAAGTTCATCGCTTGCTAATGACG
	CCTTTGGTGGTTACCTAATCTCAAAAGATTTTGTAGTAAAACGCAACTTTTCTTCTCGGA					ATAGCTATACTGTTGACTTTTTGAAATCGCCAGAGACATGTCTGGAAATTACGCTTCGAA
	CAAGGATGTCTTCCCAGTGTTGAAGGATATAAGACTCACTAATGAGTTAAAATTTCTCCA					TATTATATCTTTGGCGAGAAGCGTTCTCAATGGAAATGAGGAACGCTGTATTAGTGGTAG
	AAATGGGACTTCTACGAAAGAGGAATGTGGTACAAGTGGCAAAGAAAATGACGATAATGG					CTGCGCTGATAACGGCAGCAACCTTTCAAGTTATATCGAACCCCCCAGAAGGAGGCGGTG
	TGAAGAAGACTGAAGATCATAATAAAGGCAATTACTTGCACAACTATAATAACAGGAGAC					GCGACAAAAGTGGCAACTTTTCAAGTTATATTGAACCCCCCACATCGCCTATAGTTGGTC
	TGTATGTTGAGTTCAAAGTTGCGGGGAGACAAAACTGCGTTGGAGTAGCCTCATGCATCC					CAACTGAAACCTGGAATCTTTTGATTCTGTTCTATACGTGGAACACCTTCGCTTTTCTTG
	AAAGAGTGCAAAACTTCTTGTT					GCTCAATCGCCATGATCATACTTATCCTTCCTTTCAGAGTTTTTGCGCCGCTCTATTTTT
						CCCTAATTTGTATGACATGTAGCTATGCGATCTCATTGCCAATCATATTCCACAGCAAGA
	>Unigene0004032					AGTATGCTGGAGTTTTTGGGTACTTAGTAAGTTTTATTTGTTGCTCATTTTTTATTGCAT
	AGTAGAAGTTTTGTTTATCTGACATAGTATTAAGGTTGTCTTCTGCTGAGTTTCTTGAGC					TTTATGTCCTTGTCAATATCGAATATGTGTTCGATTGGCATTGGAAAATCTTTCGCGTGT
	TTTGAAAAGCGCTTACAGATGACTCAGAAAAGCGCTTTTTAGCAGCCCAAAGTACAGTAC					CACACCTTCAGAGGAAACGCCTGCAGATGCTATACCGTATACTGAAGAACTGAATATCAT
	CCCTTCCGTTGAGATCCATCAAGACATTGTCTTTGGATTTTTTTATGTTTTTGGCGATCT					TATGCCTTAAAGGATTGCCTCTCAATCCAGCCTGTATCTTCTAATCTTATATACGG
	GTTCCTCGTTTCCTCTTATCTTAAGTCGATTTTGCACCATCGTGCCATCACTATCATAAG
	CTCCTTGTTGTCTTTTCCTTGTTCGTACAGTTCCTCTTAGTTCTCCGTTTCCTCGTAACT
	AATGCTGTTGACTCCCTCTCATGCTTCCAGAACTTCCTTTCCCTTAATTCTCTTTATCCT					>Unigene0016880
	CTCACTCTCATCGCCTCCAGCTTCCTCTTCAACACTTCCGCTTACTTCTTTTCGTTCTTC					TGGCGAATAAGTTCACGGTCGTCGGCTGCGATGACTATGCTTGGATCTCGGGGACTTTTG
	CACTCTATCCCCTCCGGCTCCCTGTTCCAGGTCGTCCTGTTCCTCCGTAAATCTTTTGAA					GAAACAAGACCCTCTATATTGGATGTATGTCCCTATGCTTCAGCAAGTCGGACGTGAGTG
	ATGATAGAGAAAGTCTTTCGAGGATGTTTCTGGTAAGCCAAGTTTCGGGAAGCTCAAATG					ATAAGACTGGATATTGCCAAACCGATATTCCAAAGGGGCTGACGGATTTCGATATTTCCT
	TCCCAAAGAGAATGCATCCATGCTATGACAGTCACATATGTCAACCTGGCTAAGCAGAGG					CACTTGTTTCCTCCCTTGGTAGCTTTTACAATCATACCCGCGGCGAGGTTTCATCATTTA
	AAATTCTAAAGGACAAGTGAAGGAGCAAAACATCCTCAGGTTTGGTAGTCTATCAAGTTC					ACCCCTGTAGCTATGCATTTCTAGGGGAGAAGGATAGCTTTCACTTCAAAGGTATATCAG
	CATTTCTCTCAATTGAGGGAACATAGCTTTGTCTATTTCTCTTCCTTGTCCTTTTTCTTC					ATTTTTCGCGCCGCAACAATTTCAAGAAGCGAATCCTGCATAACGTACCCATAGTACTAG
	CGAATCAACTACTGCTTTCATCTTTGAGCAATTTTTGATGACTAGTTTCTCAAGATTTGC					ATTATGCTGTTGGTCACCCTCGCAACCAGACTTGTGCTGAAGCCCAGATCTCAAATACAT
	AAGAGCTTCAACCATGGTAGGATGGAACGTACTTCTCAAATTTTCACAAGCTATCACTTT					CGAAATGCCAGGATAATGCTTCGTGTAATGATACAAATAGTGGAGGATATCTTTGCAGCT
	GAGTTCTTTCAGTTCAGAGAATGAGCTGGTTGGAAGTTCACTGAACCATATGTCACTCAG					GCAATCAAGGTTACAAGGGCAATCCTTATCTCAGCCCTGGATGCGAAGATATTAATGAAT
	ATTCTTCAATTGTTGTAGTTCCAAATACTTCAAGCTAGGAATTGCAACCTTTTCATTGAA					GTGAAGATCCCAACCTCAATGACTGCAATAAAGTGAATGGAACTTGCTACAATACTCCAG
	GAGAGGTTGTGGGGTAGTAGTCACTTTTGGGAGGAAACTCACAAGGCTCGGCAGAAACTG					GAAGTTATTCCTGCTCTTGTAATCCTTATCACTATGGCGATGGAAAATCTTGCACTCCGG
	AAGCCTCAATTCTACCAATTGAGGGAACTCGACTTCATCCACTGAGCTTTCACCTAACCC					AGGCCTCACAAGCCTCACAATTCCCAGTGATCAAATTCTCTCTAGGATTAAGCTTTGGC
	ATTCTCCTCTGCCACAATTCTCGACAGCACTTTGCAACCCGATATCTTCAGCTCACGGAG
	TTGTGGGATGCTCTTCATCATTGTAGGTGCAAATACATATCTCAAGCTGTCACATTGGAA
	AATATGTAGACTATGAATGTACTTGAAGACCACAGGATCTCTCTTTGAAATATAATTCAA					>Unigene0018146
	TTTGGGTAGATAACGTAATGTGATATCCGTTGGAGATAAAATATCGGTGTTTGGTTCACT					GTGAGAATGAATCAATCATCTTCTGTAGAAATCAATGTGCAAGGATTAACTATGGTTCAA
	AACATCCACCCCTTCCAATTCTACAGTGAGTTCCTCAAGCTCTTGCAGTGTCGGAAGCAG					ACCCGAGTCATGACATAAAACTAATCAGTGAGATGTTCCCTTCCTTGCGACGGACTCGGT
	TTGTGATGGAAAAACACAGAGCAGTTTGCCACAATTATCCACAGAAATTTGATTCAATTT					TCAAAAGTGGCGTAGACGCTGCCTTTGAATCGTGGATACCTAATGAAGTTTTCCTCTTCA
	GGACAATGACCCAAATGAAAGTGGACCATGTCCTAGAGTTTCCAGATTCTGAAGGTTAAT					AATACGACAAGTGTGCTACTATATCCTATAGTTCTAGAAACTATAGCCTTGTCCGGGTCT
	GAGTTCTAGCTTCTCCAGGTTAGGTAATGAGACCTCTCGGGGAAATAGAGAAAGGACACC					ATACCATCAATGAAGCCTTTCCTTTTTTGAAAGGTACCCCTTTTACCTGTGACATTCAGG
	AATATCTTTGATTGACAACTCCTTCAATTTAGGAAAATAGAATTTGCCGACTCCTCTACA					CAGCGTTTGCTAGTAAGATAACTGATCGCTATGAGGTGTTGTTATTCAAAGAATGTAACT
	GAAATCAACGAGACTTGGTAGTCCTCGAAGCTCCAGGCTTTCTAACATTGGGAACTCAAT					GGGCATTCATCGATTTTGGTTGCCACTCCGAACCCTCGGATCTTGAAGTCTTTTTTACGA
	TGTCCTGGTTGCCATATGTGCATATTCTCCTTCATCACTAGCATCCACTGGTGGTGATGG					CAGAAGTTTTTCACCCTTTACAGTACCTCTTGCCTCGCAAAAACTTTGGTTTGGATCGTC
	AAAGACACGGAGCAGTTTGTCGCAATGACACACATAAATTTGTTTCAGTTTGGACAATGA					ATGATATCAATCATTGCGGCTGCGAGAGACAAAATCTGATGACATACCTGGAAGTTCAAG
	CCCAAATGAAAGTGGACCGTGTCCTAGTGTTTCAAGATTCTGAAGGTTAATGAGTTCTAG					ACACATTTACACCCACGAGGAAGCGCAAAGGCTTGTGGATGCTTGGGTAATAGCGATACA
	CTTCTCCAGGTTAGGTAACGAGACCTCTTGGGGAAATAGAGAAAGAAAGCCAACATCTTC					TAGCGGGAGGCACGTTACTACTGAAGATATCTACAGCCAGAAAGTGCTAGTAGTTTGAGA
	AACTTTCAACTTCTTCAATTCAGGAAAATGGATATTGTCAACTTCTCTACAGAAATTCAC					AGACATGTTG
	GAGACTTGGTAGTCCTCGAAGGTCCAGGCTTTCTAACTTTGGAAACTTAATCGTCTTGGT
	TACTATATCTGCATCTTCTCCTGGGTCACTAGCATCCTCGTCTTCAAATTCTACAGTCAG					>Unigene0022576
	TTTCTCAAAATCTTGCAGCATTGATGGAAAAACATAGAGCAGTTTGTCACAATGACGCAC					CACCACCAGCTACCAATCTTCTCTGAATCTCTCTCCAAAAAGCCACCCAAGTTTCCTCTC
	ATAAATTTGTTTTAGTTTGGACAATGACCCAAATGAAAGTGGACCGTGTCCTAGTGTTTC					TCCTCTCCACCATCTTCCTATACCCTTCGGCCCTTCTTTCTTTTCTCAGTTCATCTCTAG
	AAGATTCTGAAGGTTCATGAGTTCAAGCTTCTCCAGGTTAGGTAATGAGACCTCTTGGGG					TCTCTGCCTCCCTCCCTTCTGTCTTTGTTGAACAGATTAAAATTGTATACTCTCACACAA
	AAATAGAGAAACAAAGCCAACATCTTCGACTAACAACTCCTTCAATTCAAGAAAATGGAT					TTTTCTAAATTTGTTGCCATCACATAAAATACTGAGATTGTTGCAGGTTCAGGATTCTCT
	CTTGCCAACTCCTGTGCAGAATCCCACGACATTAGGTAGTCCTCGAAGCTCCAAGCTTTG					ACACCCACAACCCAAAATGGGAAGGTATGTACACCTCACTTCTCACCTGTTACTCCTCTT
	TAACATTTGGAACCCAATCGTCTTGGTTTCCAAATGTTCATCTTTTTCAATCCTAATAAC					CTTCTTCTTGTTCCATTTTGTAGTCTCTGAAATCCCTTCAAACCAGAGAAACACCATGAG
	TTCTTCCAATGCGACACATGCCTCTATGACAAGGGAAGTTAGTTTCCCAAAAGAATGCAT					CAAACTCTATAAACTCCTCCAAAACAACACGGGTCAATCTCCTTTTCCATGGAATTCCGA
	TGAAACTGGGCCATGGAATATCTCTCTTAAATTAGTAAGCTTATAAAGATGCAATGTCTC					TATGGACCCAGACCCATGTTCATGGACGGGAGTTACGTGCAATTTCAACAACTCCTCCAT
	CAGCCTAGGGAAAAGAAGTTGATCAGGGGGCAGATTCATTGTATTGACAAGACATTTTGG					CAGCAATTTCTCTTTCCGATCCTTCTCTCTCTCTAACTCTGATTTCCTTCCTGTTCTTTG
	CGTAGCACACAGACCAATTAACAGATTCTCCAATCGACGAAGTCCTTGAGGTCCCCCCAC					CCAGATCGATACTCTAGAGTCTATTGACCTCTCATACAATCGATTGAGCTCAATCCCAAG
	GAATAACTCCCTCACCAGATCACTGGTTCCTTCGCCTTGTAGAGCTAGACATTCAGTTCT					TGGGTTCATGACTGGTTGTGGAAATCTTAGTAGGCTGAGAAGTTTGGATTTCAGTGTGAA
	CCTTAAGAGTGAATTAAGCCCTCCGTAATCTGAATGAATCGATGACAAGGAGCTAATAGA					CAACTTGTCTGGTTCTTTACCTAATTTTCATGGGTTCTTGAAATTGGAAGTTTTGGTCTT
	CAAGTAGTTTGGCTTTGGCCTTCTCAATCGCCAGTCCACACACCTAAATGGATGCTCTAT					GTCTTATAATATGTTGAGCGGAACGATTAGTTTACCTGGGATTACAAAATTTCTGACGAG
	TTCAATCACGAATTTTATGAGTTCACTAAATATTGGGATTTGTGGCCAAAGCTCAGCATC					TCTAGACCTTAGCCATAATCAGTTGAATGGGTTAATTCCTAGTGACCTTTTGTCCCAATC
	AGGTACCTTGACCTCTAAAGTATTCAATTTTGACAAGGACTCAAACTCCCTTAAGCTCGC					AAATTTGCAAGAGGTGGATTTGTCCTATAATTCACTAGAAGGGCCGGTACCTGAAAACAT
	ATTAATTCCTTCTTCCTTGCCCGCTCCTTCCCAATCCTCAAATCCACAATCGATCATGTA					ATCATCAAGTTTGGAGAGGCTCATACTGGGAAACAACCGTTTGGATGGGAAAATCCCCTC
	TAGTTCTTCTAAACCAACTAGGCATGATATGACACCTGGCGGTATTCTACGCAACTTACA					TTCATCCTTTCGGGGCCTTCAAAAGTTGAAC
	GTCTGTGAGATCTAACAACCTTAACTTAGCCAGTTTCCCGAATTCTGTTGGTAACTCGTC
	AATCGAGCATCCGCCCAAACTGAGGATTTCAAGATCCTCTAGGTCTCCAATTGCAGATAC					>Unigene0026307
	ATTATCCAATGTAGCATTGAGATTTTCAAAACACAAAGTTCGAAGGTACCTCAAGGATTG					GACGTACTTGGGACGCCAGCTATTGCTTTAAATAGCAGCTGCAAAAAGGACATTGGTGTT
	AAGTGCCAGAGAACAGTTCCTTAAGTATCTAGGTGGCCCCACTGAATATCCTATAAGTAC					GGATATATTCACAACTTGTGATTACGAAAGCAAAGGGGGAAGAAAAGGAGGGAGATGGAT
	CAAAACTCTAAGTATTTTTATCCCGTCGAAAAAATTGCACGGCATTTCATCAAGATTCTT					TTCTTTTCTAATGGAGTTAAAAGGAGCGAGATCGTAGCTGGTGATCATATTTACTGTTGG
	GCATCGTAACAATAAAAACTGAAGATTTGGGCATCTTAATCCTTCACGGAACTCTATAGT					AGAACTCTTTGGAGTTACTCTCATCACGGCATTTACATTGGTGATGGTCTAGTTATCCAT
	TTTCTGTGATATTACCGAAATGGAAGTGTAATCCTCATATGTGTCCTCCATTGGCCACTC					TTCACGTCGCCCCCGGAAAAATTCACGGCTTCAAGTCCTTCTTCCGCTCTCTCATCCGCA
	AGACATGTTGTCATGGCTTACCAGAGAAGCTTTATCTCTTGATGCAATATATATGCCCAT					GGCCCACACACAACTTGTCCAACAAATCACCCTCGTTGCGGGAGTCGAAAATCCGGGAGC
	ATCGCGCACCACATCATGCAATTTCACTTGCCCATCAATATCATGATCCAACAGTAAATG					GGGGTAACCATCTCTTGCTTGGACTGCTTCATAGGAAAAGATTCCTTGTGCCGTTATAAA
	GCAGCTAATTAGGTAATCGACCAGAAAATATAACTCGACGCCTTACTTTTGTCAATTCCT					TACGGCGTCTCGAAATTTTTTTCCATGTCTCGACTCCGAGGTGGTACATGCTCACATGTT
	GTAATCCACGAAAAAGTGATAACCCCAATCCATATCTAGTCAAATCTTCAATACTAATAT					CAATCCGACCCGGGAAGCGCCGTGGTCCAGAGGGCAAACTATCTGTTCGAAAATGGATTT
	ATTTATCCTCCTCAAATAAGCAGCAAAGCAAAAATAGGCGCTTAGCTTCCTCATCTTCTA					GGAAAATATAACTTGGTGGATAACAACTGCGAGAATTTTGCTAGCTATTGCAAAACAGGG
	CATAATTGTAACTCGTCTCGAGAGATAACAACAAACGCTTATCTGCAGGAGTGCCGCTTG					ATTTTAATAGTAATTGATGACAAGACAGTCAGGATGCCAAGGAGCGGTCAAATTCGTGCT
	GACAAGTTAGCCGATGAAGCATTTCTTCCCATATAACCTTAGTGGAATTTCCCCCACTTT					TGGATCACTTTGGTGCTAGGAGTGTTTCCAGATCTTCTTGATGGCATATTTGGAAAAGTT
	TTTTTGCAAGTGTGCTGCCAATAGTTACCAGCGCGAGCGGTAAATATCCGCATTCATGCA					ATTAAGGTACCTGTCGAGGACATGGACAAGTTCCATGGTCGACTAGACGACTAGTGAGGT
	CGATCTGTTTGGCTATGTGTTGCAAATTCGGAACATCAACCAAATTACCTGCTTTCTCCT					CGATTTAATCCTACACCAAGGTGAAATTGATCTATGAATTAGTTGGTTCATCATGCTGAG
	TGAATAGTTGCCATGCTTCGTCTTCTGACAAGGGTTCAAGAGAGATCTCCTTTTTAGTTT					AACCGCGTTATAATAAAGTGTGTTATAAATAACTGCATGTTTCACTGTGCACCTTGTTTT
	GTACATCGTGCCATAGACGTCGATTCCGTGACGTATAAAGCATTTTGAAATTCTTATTTG					TTGTTTTTTTGCTCGGCAAAAGAAATTTATTAATCATTGGAATGGAAACACATTACAATG
	AACCTCCCAAAGGAATTCCCATGTCTTGTAGATCGAATTCCTCCCAAACGTCATCGATAA					ATTAAAAGGACCGAGGGGAAGAGGCAGCACAACGAAATCCGGCCATCCCAACTAGGTTGG
	TAAGAAGAATTTTCTTGTTATCTTGCACGAGTCTCTCATGAACCAGACTGGCTCTTGTTG					CACACTCGAGAGCCGACAATCATATGCCTACCAACGGCCCAAAGGGAAATAACCAAAAGA
	ATGCGTCATCAAATCTTCCTATGGAATCTATACCCAAGCTTTCTCCAATGCACTTTTGAA					AAGTTGGTAAGGCCCTTCTATGGAAGAAACCATGCCTGATATTGGCGTTTCCGCTCAGTG
	GCTTTGTTAGGTCAGGATTTTGGCCAACAACAACATAAGGAACTTCATCAAAGAGTCTCT					GGTATGCCGATAACTATTATGTTTTGTTTGATTCTGGTAAACAGTATGTTACTTTTCTCC
	CTTGTTTCGCTCTTTTTCCCACTTCTTGCACCATTTTTGTCTTGCCCACCCCTGGCAACC					CTTTTTTGGGTTTTGATTGTTAATGTAATAAGGATTATGGATATATAGATATCATCTACC
	CGCAAATCCCAATCAAGTTGATTTCCATCATTCCAATCTCGTTGATCTCACCTTTGATCT					CATGAAGAACATTCCATAGTGG
	TATCAATGGAGGCAATGTTGATCTCATCAGGCTTCAGAGCTTTAATGATCTCTTCCATGT
	TGTGCCTTCGGGACTCAAACTCCGTAAAATCTTTATTTGGCATGACTTCCATGCAAACAG					>Unigene0028311
	GAGGTCGGCTGTAGGACGGTTTAGTATACTGGACGCCAGTAGCCTGGAGGTCAACAACAA					TATCATTGGATGGGGTTTTCTACTGGTTAGGTCTCGATTTTTCTTCTCATGTCCCGGTTA
	CCTCAGTCGTTTTTACGGCTTTCCTGCTGAGTGAATAACGCAGTTTGAGATTGGGGCACC					TTCATACGTTTCACATGTCTGAAGAATTGTTTGAACGGATACCTGTCCCCGACGCCTTTT
	ACCATTTCAAACACCCTTCTTTTACTTTGCCCTTGTCTTCCATAATTCGCTCGACATCAC					GCTTCGACAATATGCCCGACCTTTGCGTTTTGAAGAATTCCCTTGCCCTTGTTGGGTTAG
	GCGTGACCTCATTCGCTTTAGTCAGCCAAGCCAGAACTGTTGGTCCAACAACTCTCACCT					ATTTTGATAACCAGCTAGAGGGGGAGCGCTTTGACATATGGGTAACGGATGAATACCGAG
	TTCTATGGGTATCATCCACCCCATTTGAACCCCTTCTCTTGTTGTTTTAAACTCTTTCGA					TTAAGGAGTCTTGGACTAAAAAATACGCTATTGGACCCCTCTTAGGCAGTTACAGTTCAT
	TTTAGTTTCAAGTTCCGTGAAGTTGCTATCGAAGCAACACATGTAAGTAAATTGGCGCCT					TGGGATTTCGGCCAAATGATGAGGTTTTTTTGATGAGTTTGAGTTGCAAACCTGGACAGA
	GATCGGAGCGGCCAAGTATTCTCCGATTTTCCCCAGAGCAGTGACCGCACTCCCCAAAGA					TGGTGTCCTACAAACTTAGTACTGGGGACATAAATGAGTACAAT
	AGTAAGAACAACTGATGCAGGCATCTTTCACTTCTACTGATATTTTTCTCTCTGTTTTTT
	TTTTTTTTTTT					>Unigene0030181
						ACTACATCACTCTCAAACTCGAGCTCACAAAGCCCACTAATACACCACACGTACACCTAC
	>Unigene0006754					AAGGATTTAAATATCGGCTGATATGCGATGTACCGGCCGATACGTATCGGTTTTTCAAGG
	CCCAACCCCAACCCCAAACCCAAACCCAAGCCGACATCGACCGCATCAACTATTATTTTG					GACTGATACTGGTATTGACCGATATACGGTCCGATGCAAGCCGATATCGGCCAATATTTG
	GCACTGGCCCTGGCACTTTCGCCGGCGGTGAGAGCTACATAGATGCTGCATTTCGTTCCT					ACTGTATCACCGATACCGTTACGTATCCCGATACGGCTAGTTAAAACCTTAAATTTACAC
	CTGAGGGTAAAGCCTATATATTCATGAGGAACGAATATGTGTTGTTAGACTATTCTAAAG					ACATAGCAAATACTTGACATACATCATAAATCCCAAGTCCCAGCAAATCTCTTTCAGCAA
	GCGTCGCACTCGCCACAGTGGAGGAGGGACCCCTACCCATCTGCAAAAGATTTTCATTCC					CAAAACCTCCGACCACTCCCTCTAAATTCTCTATTTCTCACTCACTTAATTTGCACACCA
	TCAAGAACACACCCTTTATAGAATATGGATTAGATGCTGCTTTTGGGTGTGGTGAGAATA					CACAAACACTCACAAATGTGACTGATAATGATACAGGAATACAATATTCTCCATCCTACC
	AAGCAATCATCTTTTGTAGAAATCAATGTGCAAGGATTGACTATGGTTCAAACCCGAGTC					CTTGCTATGCAGGTAGATAGTTAATATTCTCTGTTTTTTTTCCCCCTCTTTTTTTTCCTT
	ATGACATAAAACTAATCAGTGAGATGTTCCCTTCCTTGAGACGGACTCGGTTCAAAAGTG					TGCCACTTAATTAAATAAGCTTATTCTCTCTCACAATGGTCGTGGTTTTTTTTTTTAGGA
	GCGTAGACGCTGCCCTTGAATCGTGGATACCTAATGAAGTTTTCCTCTTCAAAGACGACA					TATTCCAAATTATGTCCTTCACGACGGTTGAGGAATGAAACCACGTCCTCCACTGGCACC
	AGTGTGCTACTATAAACTATAGTACTAAAAAATGCAGCCTTGTCGGCCACATCTGTACCA					TTCACGACCTCATTTCGAACACCAATGTCGCTGGAATACCTTGTCGTATTATACGTCCGA
	TCAGTGAAGCCTTTCCTTTTTTGAAAGGTACCCCTTTTACCTGTGACATTGAGGCAGCGT					GCATATTCTATGACCGACGAATGATCACCTACAGAAGACATCATCGCTTTCGCAGAATTT
	TTGCTGGTAGGAGAACTGATGATAGCTATGAGGTGTTCTTGTTCAAAGAACGTAACTGGG					ACTTGACCGCTCAATCCAAATGTCTCTTCGTTAGGAATCAAAAGACCAGTTTTGCAGTAG
	CATGGGTCAATTTTGGTTGCTCCTTCATATCCTCGGATCCTGATGTCTTTTGTGGGAAAG					AGAGCAAAATCCTCACAGTTATGGTTACCCAGATTATAGTTTCCGAATCCCACCTCAAGG
	AAGTTTTTCCCCCTTTAAAGAACCTCTTGCCTCGCCAAAACTTTGGTTTGGATCGTCATG					AGATACCTGGCCCTGCGGATTACTTCTTCAGGCAGGTCCGATTCTGCGGTGGTACAAGTG
	ATATCAATCATTGCGGCTGTGAGAGTGACACAGAATCTGATGACATACCTGGAAGTTCAA					CCGCCTCTGATTTTCACTTTGAATTCTCCTTGTGTGACGGCCATATTGATAGCGACGCAA
	GACACATTTTCACCCACGAGGAAGCGCAATGGGTCGGGGAGGCTTGGTTAAAAGCGATAC					CTCTTTGTTACCAAGGAAACAATCCAAGCAAGACAAGGCTACTCCATTCCCAGGGTGTCG
	GCAGCGGGAGGCGCGTAACTACTGTAGATATCTATAGAGAAATAATG					TAATCCGCAATCCGGACGCTTTGAACATGTTGATTGGGAAATCTTTTCTGGAGCAGCAGG
						GGTAGTACTGCTGGAGAAACTTGAAATGAGACCAGAAATAGTTGTAGAGGAACTTGAACC
						CTCATCTTTTCGCATGTAATGAATAACGGTGTTTTCGCCAACAAAGATGCCGTGATGAGA
	>Unigene0017831					GTAAGTACCGCCTTTACGATAAGCGTAGATGTGGTCGCCTGGTGCAAGTTCGCTACTTTT
	GTATATAAGATTAGAAGATACAGGCTGGATTGAGAGGCAATCCTTTAAGCCATAGTGATA					AACTTTGTGAGAAAACAGACCCTCTGGAATGTGTGCGACATTTGAAAGCAGACCCTTCAT
	TTCCAGTTCTTCAGTATACGGTATAGCATCTGCAGGCGCAGGCGTTTCCTCTGAAGGTGT					CTCTCTCTCGGTGTGGAGTGTGTGCGAGATTTGGTTTCAAGGAGAGTTACTGAAGC
	GACACGCGAAAGATGTTCAAACCCGAATCGAACAAATTTTCGATATTGACAAGGACCGTA
	TATACAGAAAAAAATGAGCAACAAATCAAAAGTACTAAGCTCCCAAAAACTCCAGCATTC
	TTCTCCTTGGGGAATATGATTGGCAATGAGAACCCATAGCTAATTGTCATGAAAATTAGG					>Unigene0030228
	GAACCATAGAGCGGCAAAAAAACTCTGAAAGGAAGGACAAGTATGATCATGGCGATTGAG					TTATTTTATTTATTTTTTTAAGCGTTGTTGCTGCAGTAGTGGTATGTTGGACTTTTGGGA
	CCAATAAAAGCGACGGTGTTCGACATATAGAACGAAAGCAAATTATACCGGGTGTCAGCG					AAGTGGGTTATTAGGGTTAGGGTTTGTTGGTGTGTTGGTTTGAGATGGAAGATAATGAGA
	CCACCGCCACCGCCTCCTCCTGGGGGGCTCAATATAACTTGAAAGGTTGCTGCCGTTATC					TTGAAGAAGGAGAGGCTTGCTATTTCAAGGATGACTCAAACATTGACCCTGACATAGCTC
	AGCGCAGCTACCACTAATGCATCGTTCCTCATTTCCATTGAGAACGCTTCTCGCCAAAAA					TCTCTTACATTGATGAGAAGCTTCAGAATGTGTTGGGCCATTTTCAAAAAGATTTTGAAG
	TATAATTCTCGAAGCGTACTTTCCAGACCTGTCTCTGGCGATTTCAAAAAGTCAACAGTA					GTGGGGTTTCGGCGGAGAATTTGGGAGCAAAATTTGGTGGGTATGGTTCATTTTTACCCA
	TAGCTATCGTCATTAGCAAGCGATGAACTTTCCGAAGCTCCATTACGGCGTAAAATACTC					CTTACCAGCGTTCTCCTTCAGTACGGCCTCAGCCAAAGACTCCACAGAGAGTTCAGAATT
	TTGATTTCTGATGTCACTGGACCAGTGGCAAGTCTTGCGGCAACGTCTGCGGCTGTGGCG					TCAGTTCACCAAAATCTCCTAATGTTTTGCCTGTGGAGGGTGGTTCCAACAGTTCTACAG
	CCATCCAAATTCCTATAATTCACAAACAATCTGAAGGGAGTGCTGCCATTTTTGCATCCT					CTCCCTCAGATGCAGCCCGGTCTCTGAGGATTGGCAATGCTTCCTCCAGTTTGCCCTCAT
	CCAACTACAGACTCCACAATATTAGGCATTGAAGTGGACACCGCTGTGTGCAGAATAGTG					TGCACAGTGCAAGGGCCCTGCCAGCTTATGTTTCTTCCAAACAAGATTCGTGCTTGTCTT
	TTGCCTCTCCCATCTTGGATATATTTCACCTGATGCTTACGAATCCTGCGAATCCCTCCC					CTGGTCAAGTTAATGAAAAGTTCCCCTTCAAACTTGAACCTGTTTCAAATAAGCCAGCCA
	ATCAGGACTTCCAAAGCTATCACATTGCATTTTTTCACTGCAATGTGTAGAGCAGTCTCA					AACAAGATTCATGCTCGTCTTCCGGTCGATTTATTGAAAAGTTCCCCACGAGACATGAAT
	CCTCGAGCATTCAAGTCCTCAATTGATTCAGGGCAAGCCAACAAAAACTCAGCTAAGATA					CTATTTCAAATAAGCCAGTTAATCCAACTGAACGCAGAACATTGAAGGTTCGAATCAAAG
	TCAACGCGATCATCTGTTTCTATCGCGTAGTGCAAAGGAGTGAGCATTTCTCTTCCTTTG					TTGGTTCAGATAACAAAGCTAGAAAAAATGCTGCAATTTATAGTGGCCTTGGGCTTATTT
	ACCCTTATGAGATCTTTGTCCAATTTGATAAGCCCTTTCACAGTCTCAGAGTGCCCCTTT					CTCCATCTTCCTCCATGGGGAACAGCCCTAGCCTCGAGGAGGGCGGTGAGATGCCATCTG
	AACACTGCCAGGTGCAAAGGGCTTAGACCATCTATGTTCAACTTCAAACCGAGTGATGGC					AATGTCAAATGGCACCAGAAGAATCTCCCAACAGTATACTGCGGGTTATGACATGTTTTC
	TTTAAGTTCCTGATTTCTATTGCCAAACGCGTCCGCCCAGTTGATGCGGCTACGTGAAGA					CAGTCCCTGGTGGCTTGCTGCTGTCACCGCTTCACGAAAGTTTGCTTTGCTTGGAAAGAA
	GGAGTATTATCAAAAGGAATTTTATCTGCTTTGTCAAAAATGTATGGATCCAACGCTATT					AGGAAAAACTTTCACAAAACAGTGCGCTTGTTCCTGCCGTCAAGTGTGATGAAGAGGATT
	GCTTCATATAAGGCGTTGATATTTTGTGTTTCAACTGCCTCCATCGAATTCGGATCCATT					CTGCTGTGTTGGCAAATGATCCACCTTCTTTAGTGGGGAATAAGAAAGCGCCAAAAGAGA
	TTAATCGGTAGTGATGATGAATGATTCTTTCTGCCTGATTGTTTTCTTTCT					AGAAAACAAAGATTCCGGCGAAGAGTCACGATCTGGAGCTATTAAAGCAAGAAGTTCGTG
						CGGATTTTGATGATAACGAATCCACTATTGAGAAACTAGAAGTAGCGAGAAATCTACAAA
	>Unigene0019720					GCGAGACCCTGGGCTTGAAACCGGGTTTATCTAATAAAACTAAGCTCAAGCCACTATCCA
	TCGACATTAACTGCACTTTTTCTGACCCTCCAAAGGCCTTCATAAGCACGGGGAACGTCG					ATTATGTTTGTCATGTTGTGGAAGTTGATAAGGGTGCGATAGAAGACAAATCAGCCACTG
	AGGTCCTATCTATCTCGCAAACCCAGGTCCGGGTCCGAAACAACGTTGCTAGAGCGTGCT					CCTTAGGTAAGGAGTTTTCGGAATCAATATCTGATCAAGAGGGTGGTGAATATGAGAAGG
	ACAACGAGGCCGGAGCCCTGACCAAACCTTTGCCGGCTTGGACCTACTTGGGGGACCCGG					CAGAAGCTAGGAGTACTTCTATTGAGAAGATTTGTGAAAACAGGTTAAAAACTTCCCTCT
	GCGCGTACCCATACACGTTTTCGGTCGTGGTGAATAAGTTCACGGTCGTCGGCTGCGATG					TTGATATTTCGACTGATCGTAGGGAAAATGACAAGAGCAGATGTAACAAAGTTTCCGCCC
	ACTACGCCTGGATCTTGGGGACTTTTCGAGGCAGGAAGCTCAATAGTGGATGTATGTCCC					CATTTAATGCTGACGCTGATGTTTCAACGAGCAAGAGAGACTCTAATGTTGGGGCAACGG
	AATGCACGAGAACGGACGTGAGTAATGAGACAGGATACTGCCAAACCGATATTCCAAAGG					GTAAGTTGACACAGAAGGTTGGTCAGACAGCTGCATACTATGAAGATGATGAAACTAGAA
	GGCTGACGTATTACAATATTACCCTTGCTAGCGTTTTCAATCATACCGGCGAGGTTTCGT					TGCCTCATGGTGTTGGAAAATCTTCAGTTGGGGCCAAAAATAAGTCAAGGGGAAGAAAAA
	CATTTAACCCCTGTAGCTATGCATTTCTGGGGGACAAGGATAGCTTTAAGTTCAACGGTA					GTAGTGGCAAGCCGAGTTCTGAAGCAGAGGGAAGCTTGATGGGTGAAGTGCATGAAGTGC
	CATCAGATTTTTTGAACCACAGCAATTTCATGAACCGAACCCTGAATAACGTACCCATAG					CAAAAGACAAGAAGAAAGCTGGTAACATGCACAAGTCGAAAAAGTTACAGAATGACATTC
	TACTAGATTATGTTGTTGGTCGCAACCAGACTTGTGATGAAGCCCGGAACTCAAATAAAT					AAAAAGCCCGTGATAACTACAAGGATGTACTGCCCGAAACAAGAATAGGACAGATGAATA
	TGTTATGCCTGGATAATGCTTCGTGTAATGATTCAGATAGTGGTTATGGAGGATATCTTT					ACCAGATAAATTCACTGGAGAGGCCTTTTGTTGATAGGGAAAAGGACTCTAATATTCAGG
	GCAGCTGCAATAAAGGTTACAAGGGCAATCCTTATCTCAGTCCTGGATGCACAGATATTG					CTGTTGAGAAAAAGCACTATGCGCTCTTGGATAAGCAAAATGAGATATCTACTTTGAAAA
	ATGAGTGTGCAAATCCCGACCTCAATGGCTGCGATAAAGTGAATGGATTTTGCCGCAATA					AAGTTGATAACTTGACATCCGAAACTATTTTGAACGAAGCTGCAAATGATGCGCGTCCTT
	CTCCAGGAAATTATTCTTGCTATTGTAATCCTCATTACGATGGCGATGGAAAATCTTGCA					CTGCCGAAGGAGTTACTTCTGAAATGGATCACACTGTAGTGGACCCTTTAGTAATAGAGG
	CTCCGGAGGCCTCACAATCCCCACAATTCCCAGTGATCAAGTTCTCTCTAGGATTAA					AAGATTGGGTATGTTGTGACCGTTGTGAAAAGTGGCGCCTTCTTCCATATGGTACTAAGC
						CAGATCAACTCCCTGAGAAGTGGTTGTGTAGCATGCTTAATTGGCTGAATGGAATGAACC
	>Unigene0031191					GCTGTGATATCAGTGAGGAAGAGACTACAAATGCTCTCCATGCATTATATCAACTTCCGC
	TATAATCCTCTACATGTTAGAAATCAACGGAGAATTGCACGGAGAGAATGAATTCCTTCT					TTCCCCAGAGTCAAATTCACCTTCAGAATCATGTTGCTGGAACTGCAGCCAGAGCAGCTG
	TGATGGTGATGGGGTTCGTGTGATCAAATGTTTCAACTGTAATCCTCTACATGTGGCTGC					GCCATTTTGACCAAAGCCATCTGAATCTTAGTTCCCATCCCATGCCTAATCCAAGAAAGA
	AGCACGAGGGCTACAAGAGCTTTTCAAGAAACTGAAGGCTAGCAATCCAATTCTTGCGAA					AGAAACAGAAATCGAAAGGAACACCTTATGCAGCTATTAATGGTGACAGAGTTCAGATTT
	AGATCTAGATTCGCTTTGCAAGAAACTCAATCGAGGTGGGCAACAAGTTGCCGAACAAAC					CAGGCTCTACAAATGACATCCAACAGGAGGAGATGAAAAGGAGAAGATTAAATGACACGC
	AAAATCAGAGGAACAAGAGCTTTTCGAAGAACTCTTGACTAGAAATCCAGAGCTCGGCGA					AACAGCCTATTTTGGAGTCCAAATTGATGAGCAACTCTAATGTTGAGCATTTGAGCAAGT
	AGCTCTAGATTCGCAACAACGATCGATCCTACACTTGGCAACGGCTAATGGACACACTGA					CTGGCAACTACCCTGTGGACAGAATTGTCCATAAACAAAAAGAGAAGCACGCCATAAGTG
	GATTGCGAAAGCAATAATAGAAGTGAAACCCGACATGTGCCTAGCTCGTGATCGAGACGG					GGGATTCCAAGATGAAAACCAAGAGAGAAGCCGATTCTTATGGGTATGAGAGTACAAAGA
	TGCATCCCCTCTGCATGTGGCAGCGGCTAATGGACAGATTGAGATTGCGAAAGCAATAAC					AAATTAAGGCTGATGTTGCACTTGGTACTGATAAGTCCTGGACTACCGAACACAGTGGGA
	AAAAGTGAGAAAAGAGATGTGTCTAGCCCGTGATCGAGACGGTGCAAACCCTCTCCATGT					ACATTGATAAAATAGCTCAGGGTTTAAAAAGCCGTTTGCCTAGTAAAGCAGTCATTAAGA
	TGCAGCCATGAAGGGAAAGGTCAAGATCTTGGAGGAGTTGCTCAAAGCCAACCCACATGC					GAATCGGGAAACATGATGAAAAAAGTAGCTTCAAGGATGTAAAATCTGTCTGGAATGGAA
	CGCTCGAGCTAGGGTCGACAGAGGGGAGCGAGAGACGATCTTACATCTGTGCGTCAAATA					AAGTACGAATTTCTTCAAAGAAACTTGGAGACTGTGCTCCCATATCACTGCAAACTGGGT
	TGATCAAGTAGAGTGTTTGGAGAAACTGCTGATTGGGTGCTTTGAAGGTGACGACTTCGT					CCTTTGATATGGAAACATTTGACGAAAGAAAAATAGCTCCAAAGAAGAGGAAATTGAAGG
	CAATGCGAAAGATGATGCTGGAAACACCATACTACACCTTGCTGTTTCGGGTCGTAATAT					ATTGGCAGGAAAATCAGAGTTATGATGAGACTCCACGAGACAATGGGAATCATGTCCCTG
	TGCTGTTTCGGGTCATAATATTGAGATTGTCAAGTGTGTTCTCAGCCACAAGGAAATAAA					ACAGCAAGGTCTTTCTAAAGGAGTCTAGTGATACGGAAATGGGGAAGGGAAAGAAATGTA
	GGTAAATGCAACCAATTCAAGCAAACAAACAGCAATGGACATTTTTCGTCTTGGCAAAAG					GGGTGTCTAGAACAGAGGGGAAGGAGTCGAGCACAAGTAAGGGTGACGCTAAATTAACCA
	AGAAGGTACAAAAGCAAAAAGATGGTCCGCCATCAAATCAATTAAAAGAAGGTTCGCCAT					CAAAAAATAAGTTGACCAAAATAGTCTTGTCAGGTAATAAAGAAAATCCCGTTCAGTGTA
	TAAAGACAATTGCATTGGTGGAGGAAATGGAACAAAGGCAGAAGGATCGTTCCGTCATAC					GGGAAGAAGTTAGGAAGATTGAGAAGGATCAACAGCGTAGGAAATACAAAATAAAGGTTG
	TGACGAAAGAGAAGATATAAAAGACCTGCTTCGAAAAGCCAATGCTCAAAGAGGCAAGGA					CATCTAATAAACCAGCTTCTGATGAAATGGATCTGTTAAAAAGGGATTTGGGATCTGAAC
	TACCATCGATGGTGAGTGGATAGGGATAGCCGAGACTAGAAATGGAATTATAATTGTTGC					AGCTCTCAAGGACGGCCACTTCGAGCTCTTCAAAGGTTTCAGATTCCTGTAAAAGTAGGA
	TGTACTAATGGCGACCATAGCTTTTCAAGCTGGGGTGACCCCTCCAGGCGGTGTTTGGCA					CCCACTTCCCAGAAGTGAGAGGCTCACCTGTAGAATCAGTTTCCTCATCTCCCATGCGTA
	AGACAATCATGATGGACACATAGGTGGAGAAGCTGTGATGGCCTATAATTATCCAAAATT					CTTCCAGCTTAGCACTTGCAAGAAAGGGCACTTTAGGAAATGATGCTGCGAGGAGTGGTG
	GTACAAGTACTTCCTCCGTTCTAACACTATCGGCTTTGTTGCATCTCTAAGCACAATCTT					ATTTTCATGGGATGGATAGTCCTAGGAAATCCTTTGATGGGGAAGCTAATGTCGAGAGCA
	GTTGATCATCAGCGAATTGCCCTTCAAGAAAAGGCCTTTCATGTGGATATTGGTTATGGT					ATCGATCTGGGACTGCAAGGAGGGGAAAAGTCTCTGGTGTCTTTCATTCAGAGTCTCTTG
	TATGTGCTTAACAATCACATCCATGGCATTTACGTATGTGTTCTCTATTATTGTGATCAC					GATTTCCCATGCTAGATTTTCGGGAAAACAATGCTAGTCAAGAGTTCAGTGAAAAATGTA
	ACCGAAATGGGAAAGGAAGACTCTCAGTCGCACAATTGCAGTAGCGATTATTGCCTGGAG					AATCAACTGTTGGACATTCTCCTGAGTTTCGGAATGGCCATTTGGCTAACAGTGATGCTG
	CGGCGTTATAGCAGTTCTTCTCCTAGGTCATGCAGTTCACTTGATATTGAAACTTGTCGA					TTAAGTCGGAGAATCCATTTCCTGGTGATCTGCAGGCTTCTGATAATTTCGGCACTCAGG
	TGCCGAAAAAAAGAAGAGACGGGCTGTGAAGAGGATAAAATTCAATGATATATCACGCCG					ATAGAGCGAACATGAATCATGACGAAGCTGCTATTGCTCGTGGGAAATCCACGAAGGGTT
	TGACCACACGAGCACAGGTAACGGTGTGGAGATGCATGACATGTCACATGGAACCCAAGC					CCTCTCTGCTGCCCAAGGATATCAACAGAACTTCTGCTAACAATTTTCAAAGGGTTAAGG
	TGGCCCCGGTGACGACAAGAGCACAGTAAACGGACAGCGTGGGGACGCTTAACATGTCGC					TGAAGGTATGTGATCCACCAAGGGAGATGGAACCATTGAATCTGAAACACGGTCTGAAGG
	ACTGAAGAGATATCACCCAAGCCCCGAGGTTCTTGTTCGAGCTTTACTGCGTTTATTGTA					ATGAGGTAGAGACTGGAGTACAGAATGTTGCCTTGCTCCATGAAGGATTGAGTGATTTCA
	TGGATTTCCATGAGCAATTTAACAATCATTCTTGTCTTTGATTGAAAACTTTTGTCCTTC					ATCGTAGGATTAAACCTGTAAATCATGAGAGAAGTGGCATAAGGGGTTCTGATGGTGAAG
	AATGCATTGTT					AAGCAAAGAGAAGTGATCCATCCCAAGTGGAGTTAAGGGGTGGGAATTCGCAAGTATTCC
						AACCTCATGCTCCCAAACAAGGAAATGCTTTCGATGTAATTCCAGTTGGTATTTCTAAGG
	>Unigene0033295					ATGTGCCAAGTACTCTTAGAAAGGATGTCTCCAGTCACCTTGCTAGTAATGCCTTGAAAG
	GTCGTTCATTTGAACGGATAAGTAATATCTATATCTGAACCCAAATCATCTCATAGGTGT					AAGCTGAAGATCTCAGATGTGTTGCCGATCGTTTGAAGGCATCTGAGTTTGTTTTTGAAT
	CAACTATAGATGCTTAATCTCTGTAATACTGTATTTCTCTAGCTCCTAAGTGATGGAACT					GCAATGAGGCGTACTTCCAAGCTGCCTTGAAGTTTCTTCATGGTGCTTCACTTCTAGAAA
	TCTATAATATTCTAAACTGCACTCTCCCACAGCCTCCAAATCTTGTCGCTGAATAACTAA					ACTGCAGTGGTGATGGTATTAAAAATGCAGAGATGTCTCCTATGCAAATCTACAGCAGAT
	ACCGTAATATGCTCTCTTCTCAAACCCTCAATGCAAGGGTGAGCACATTATGCTAATGTC					GTGCCAAATACTGCGGAGACTGTGCCCTTGAATATGAGAAGCGCCGAGAAATGGCCGCTG
	ACATCAAAAACAGGATGCAAATTTCACTAACACGTTACAAAAATTGCAAATCAATCTCTT					CTGCATTGGCCTACAAATGCATGGAGGTAGCATACATGAGGGTAGTTTATTGCAAAAATT
	TTTGTACACATGTACAGCAAGGTAATAAGCTGTTATTGTCCCGTCTCTTCACATCATTCC					CTAGTACGAATAGAGATCGGCATGATTTGCAAGCAAGTTTACAAATGGTTCCTCAAGGTG
	AAGCGAATCTGACCGTCCTTTTCCCCCTCATCCTCATGCTAGCTCAGTAAGCAAATAGAA					AATCACCGTCATCTTCTGTATCGGATGTTGACAACTTGAACAATCAAGCAATGGTGGATA
	AAAAGAAGCATATCTCATGTACAAGTTCTCTTAATCTTTACTGCCACCTAAACCTTGACA					AGAGTGCGATTTCCAAAGGCGTTGTTCCTCATGCTGGAAACCATGCCATTGTTACTCACA
	GCTGATGGCTCCAATTGCATGCCGTACCAAACGTATTAGTTCCTCTATATCTTGGAAGCT					ACCAACTCAACTTTGTTCGATTGCTTGACTTTACAAAGGATGTAAATTCTGCAATGGAGG
	GAAGTCAATGACCTTCTTAACAGAAACAATACCCTCCTTATTGTGAGCCTCTTCCAGGAG					CCTCCAGGAAATGCCAGACTGCTTTTGCAGCTGCTAACGTACTCCTGGAAGAGGCTCACA
	TACGTTAGCAGCTGCAAAAGCAGTCTGGCATTTCCTGGAGGCCTCCATTGCAGAATTTAC					ATAAGGAGGGTATTGTTTCTGTTAAGAAGGTCATTGACTTCAGCTTCCAAGATATAGAGG
	ATCCTTTGTAAAGTCAAGCAATCGAACAAAGTTGAGTTGGTTGTGAGTAACAATGGCATG					AACTAATACGTTTGGTACGGCATGCAATTGGAGCCATCAGCTGTCAAGGTTTAGGTGGCA
	GTTTCCAGCATGAGGAACAACGCCTTTGGAAATCGCACTCTTATCCACCATTGCTTGATT					GTAAAGATTAAGAGAACTTGTACATGAGATATGCTTCTTTTTTCTATTTGCTTACTGAGC
	GTTCAAGTTGTCAACATCCGATACAGAAGATGACGGTGATTCACCTTGAGGAACCATTTG					TAGCATGAGGATGAGGGGGAAAAGGACGGTCAGATTCGCTTGGAATGGTGTGAAGAGACG
	TAAACTTGCTTGCAAATCATGCCGATCTCTATTCGTACTAGAATTTTTGCAATAAACTAT					GGACAATAACAGCTTATTACCTTGCTGTACATGTGTACAAAAAGAGATTGATTTGCAATT
	CCTCATGTATGCTACCTCCATGCATTTGTAGGCCAATGCAGCAGCGGCCATTTCTCGGCG					TTTGTAACGTGTTAGTGAAATTTGCATCCTGTTTTTGATGTGACATTAGCATAATGTGCT
	CTTCTCATATTCAAGGGCACAGTCTCCGCAGTATTTGGCACATCTGCTGTAGATTTGCAT					CACCCTTGCATTGAGGGTTTGAGAAGAGAGCATATTACGGTTTAGTTATTCAGCGACAAG
	AGGAGACATCTCCGCATTTTTAATACCATCACCACTGCAGTTTTCTAGAAGTGAAGCACC					ATTTGGAGGCTGTGGGAGAGTGCAGTTTAGAATATTATAGAAGTTCCATCACTTAGGAGC
	ATGAAGAAACTTCAAGGCAGCTTGGAAGTACGCCTCATTGCATTCAAAAACAAACTCAGA					TAGAGAAATACAGTATTACAGAGATTAAGCATCTATAGTTGA
	TGCCTTCAAACGATCGGCAACACATCTGAGATCTTCAGCTTCTTTCAAGGCATTACTAGC
	AAGGTGACTGGAGACATCCTTTCTAAGAGTACTTGGCACATCCTTAGAAATACCAACTGG
	AATTACATCGAAAGCATTTCCTTGTTTGGGAGCATGAGGTTGGAATACTTGCGAATTCCC					>Unigene0032638
	ACCCCTTAACTCCACTTGGGATGGATCACTTCTCTTTGCATCTTCACCATCAGAACCCCT					CAAGAACGGGAAAGAAGAAGAAGAAGTGGCTGATGATAGTACCTTGATCATCTCTCAACT
	TATGCCACTTCTCTCATGATTTACAGGTTTAATCCTACGATTGAAATCACTCAATCCTTC					AAGGCGTCTTGCAATTAAGAAATTGGAGAAGCTTAAAAGTTTCTACTCGAGTTCTACAAC
	ATGGAGCAAGGCAACATTCTGTACTCCAGTCTCTACCTCATCCTTCAGACCGTGTTTCAG					ATCCAATGCTGAATCCTTTTTCAATCGCCAGGTTATTTTCCCTGTCTTGGAGACCTTACA
	ATTCAATGGTTCCATCTCCCTTGGTGGATCACATACCTTCACCTTAACCCTTTGAAAATC					CATTGAAGAGGTGGGTAACGTAATAGAGATTTGGGACAAGCAGTCAATTACGGTCTTTGA
	GTTAGCAGAAGTTCTGTTGATATCCTTGGGCAGCAGAGAGGAACCCTTCGTGGATTTCCC					AGCACATGGATCTTTCTGCCAATTGATGAACATGGATGTCAGTGGTTGCAATAAACTAAT
	ACGAGCAATAGCAGCTTCGTCATAATTCATGTTCGCTCTATCCTGAGTGCCGAAATTATC					GCATTTGTTTCCATCCAAAATGCATCCACTATTAAAGAATCTGAAATACCTATACGTACA
	AGAAGCCTGCAGATCACCAGGAAATGGATTCTCCGACTTAACAGCATCACTGTTAGCCAA					AAGATGTGAAAGCATGGAGGGAGTAGTTGGATTTGAAGGAGAAGTAGATGAAGATGGACT
	ATGGCCATTCCGAAACTCAGGAGAATGTCCAACAGTTGATTTACATTTTTCACTGAACTC					TAGAAATGAACAGGTATGCTTCGGCAAATTGACATCTCTATTTTTGATGAATCTACCAAA
	TTGACTAGCATTGTTTTCCCGAAAATCTAGCATGGGAAATCCAAGAGACTCTGAATGAAA					GCTTGTAAGCTTTTGTACCAAAATGGGGGAGGCGGGAACAACAGAGGGCAATCCAACTAT
	GACACCAGAGACTTTTCCCCTCCTTGCAGTCCCAGATCGATTGCTCTCGACATTAGCTTC					CCATGCACAATCCCTTTTCAATGGAAAGGTTATTTTCCCTGTCTTGGTGGAATTAATTAT
	CCCATCAAAGGATTTCCTAGGACTATCCATCCCATGAAAATCACCACTCCTCGCAGCATC					TTCGGAGGTGGATAACATAATAGAGATTTGGGACAAGCAGTCAATTGCAGTCTTTGAAGC
	ATTTCCTAAAGTGCCCTTTCTTGCAAGTGCTAAGCTGGAAGTACGCATGGGAGATGAGGA					ACATGGGTCTTTCTGCCAAGTGATGAACTTGAAGGTCTGGGAATGCAATAGACTGAGGCA
	AACTGATTCTACAGGTGAGCCTCTCACTTCTGGGAAGTGGGTCCTACTTTTACAGGAATC					TTTGTTTTTGTCCAAAATGCATCCACTGTCAAAGAATCTGAAAGATCTAGACGTAGGAAG
	TGAAACCTTTGAAGAGCTCGAAGTGGCCGTCCTTGAGAGCTGTTCAGATCCCAAATCCCT					ATGTGAAACCATGGAGGGAGTAGTTGGATTTGAAGGAGAAGTAGATGAAGATGGACTTAG
	TTTTAACAGATCCATTTCATCAGAAGCTGGTTTATTAGATGCAACCTTTATTTTGTATTT					AAATGAACAGGTGTGCTTCAGCAAATTGACATCTCTACGTTTGGAGGAGCTACCAGAGCT
	CCTACGCTGTTGATCCTTCTCAATCTTCCTAACTTCTTCCCTACACTGAACGGGATTTTC					TGTAAGCTTCTGTACGGAAATGGGGGAGGCGGGAACAACAGAGGGCAATCCAACTATCCA
	TTTATTACCTGACAAGACTATTTTGGTCAACTTATTTTTTGTGGTTAATTTAGCGTCACC					TGCACAACCCCTTTTCAATGGAAAGGTTATTTTCCCTATCTTGGAGACCTTACATATTGA
	CTTACTTGTGCTCGACTCCTTCCCCTCTGTTCTAGACACCCTACATTTCTTTCCCTTCCC					AGGGGTGGGTAACATAATAGAGATTTGGGACAAGCAGTCAATTACGGTCTTTGAAGCACA
	CAATTCCATATCACTAGACTCCTTTAGAAAGACCTTGCTGTCAGGGACATGATTCCCATT					GGGATCTTTCTGCCAACTGATGAACGTGGATGTCATGAGTTGCAATGAACTTACGCATTT
	GTCTCGTGGAGTCTCATCATAACTCTGATTTTCCTGCCAATCCTTCAATTTCCTCTTCTT					GTTTCCATCCAAAATGCATCGACTCTTAAAGAATCTGAAAAAGCTAGACGTAAGACATTG
	TGGAGCTATTTTTCTTTCGTCAAATGTTTCCATATCAAAGGACCCAGTTTGCAGTGATAT					TGAAACCATGGAGGGAGTAGTTGGATTTGAAGGAGAAGTAGATGAAGATGGACTTAGAAA
	GGGAGCACAGTCTCCAAGTTTCTTTGAAGAAATTCGTACTTTTCCATTCCAGACAGATTT					TGAACAGGTATGCTTCAGCAAATTGACATATCTACGTTTGAAGGAGCTACCAAAGCTTGT
	TACATCCTTGAAGCTACTTTTTTCATCATGTTTCCCGATTCTCTTAACGACTGCTTTACT					AAGCTTCTGTACCAAAATGGGGGAGGCGGGAACAACAGAGGGCAATCCAACTATCCATGC
	AGGCAAACCGCTTTTTAAACCCTGAGCTATTTTATCAATGTTCCCACTGTGTTCGGTAGT					ACAA
	CCAGGACTTATCAGTACCAAGTGCAACATCAGCCTTAATTTTCTTTGTACTCTCATACCC
	ATAAGAATCGGCTTCTCTCTTGGTTTTCATCTTGGAATCCCCACTTATGGCGTGCTTCTC
	TTTTTGTTTATGGACAATTCTGTCCACAGGGTAGTTGCCAGACTTGCTCAAATGCTCAAC					>Unigene0035816
	ATTAGAGTTGCTCATCAATTTGGACTCCAAAATAGGCTGTTGCGTGTCATTTAATCTTCT					TATTATGCGACAAGTTTAAAGTCTTCAAGAAAGGAAGTTGGCTAAGAAAATCAGGCACTT
	CCTTTTCATCTCCTCCTGTTGGATGTCATTTGTAGAGCCTGAAATCTGAACTCTGTCACC					GTCCAGTTAAATTGTTGTTCGACAAATCTAACGACTTTAAGTATTCGAGACCGGAGAACA
	ATTAATAGCTGCATAAGGTGTTCCTTTCGATTTCTGTTTCTTCTTTCTTGGATTAGGCAT					AAATATTCATGCTGCCAGATAATGAGCTCGACGAGAGGTTCAGCAAGATGATTCTAGCAA
	GGGATGGGAACTAAGATTCAGATGGCTTTGGTCAAAATGGCCAGCTGCTCTGGCTGCAGT					AATTGCTATCATAGTTGCATTGAAGTCCATCCCATAAGAAATTTCTTGGGACACATGGAT
	TCCAGCAACATGATTCTGAAGGTGAATTTGACTCTGGGGAAGCGGAAGTTGATATAATGC					CTCCTTGCCAGTTCTTCTTCACACTGTATGCCGATTTGATATTCCTGATGGCATCAACGT
	ATGGAGAGCATTTGTAGTCTCTTCCTCACTGATATCACAGCGGTTCATTCCATTCAGCCA					CACTTTGGGTAGTTGGAGATTGTTGTAACTGTACGACCTCATAAACCTCAATGGCATTGA
	ATTAAGCATGCTACACAACCACTTCTCAGGGAGTTGATCTGGCTTAGTACCATATGGAAG					GAATCGGGGGATAAGTGGAGGTTTCGGTAGCACGGATAGAGAAACTCAACGGCGAATCTG
	AAGGCGCCACTTTTCACAACGGTCACAACATACCCAATCTTCCTCTATTACTAAAGGGTC					CGGTCGTAGAATCATTGATAAGGATGGAGATTGCACGGTCAAGAACGTTATGCGAACTCC
	CACTACAGTGTGATCCATTTCAGAAGTAACTCCTTCGGCAGAAGGACGCGCATCATTTGC					AGAGCTTGTCATTCAAAAAGACATCGAAAACTCTGTAACGTGTTCCAACTGTTTCAATCT
	AGCTTCGTTCAAAATAGTTTTGGATGTCAAGTTATCAACTTTTTTCAAAGTAGATACCTC					CAACAAAATGCATGTACACATAGAGCTGCTGATTCCAATAATCTAGATCAAACGAGAAGT
	ATTTTGCTTATCCAAGAGCGCATAGTGCTTTTTCTCAACAGCCTGAATATTAGAGTCCTT					TCAGCGAATTGCTTCCACTAACGGGTGTAACGGCAGTGGCCATGACCGAGAACGGGGGTT
	TTCCCTATCAACAAAAGGCCTCTCCAGTGAATTTATCTGGTTATTCATCTGTCCTATTCT					TGTAGTTGGTGGAGCTCGAAATAACGCTGCTGTTATCCGGTGCCTGGATCGGTTCCCAAC
	TGTTTCGGGCAGTACATCCTTGTAGTTATCACGGGCTTTTTGAATGTCATTCTGTAACTT					TGGGGTTAGTAAACTCCTCACTCCTATCTGATAACCAAATCCGATCATACACGTCTTCAG
	TTTCGACTTGTGCATTTTACCAGCTTTCTTCTTGTCTTTTGGCACTTCATGCACTTCACC					GATACCTGACTGTCTCATTTGCAGGTGACCCGACATCTGTCCGATTGAAGAGACGCATCA
	CATCAAGCTTCCCTCTGCTTCAGAACTCGGCTTGCCACTACTTTTTCTTCCCCTTGACTT					GTGATCCAGACTTCGTTTGGTATGTGGAATTATCCAACTGCCTTAGTTCAAGTGCTGATA
	ATTTTTGGCCCCAACTGAAGATTTTCCAACACCATGAGGCATTCTAGTTTCATCATCTTC					TAAAGGGTGTTCGAAGGCCAGTCTTCACAAGGCAGACATGGATATAAGCAGTTGCAGGAA
	ATAGTATGCAGCTGTCTGACCAACCTTCTGTGTCAACTTACCCGTTGCCCCAACATTAGA					CATGTATGATTTCTGTGAATATATAACCTGATGCATCCTCAATCGTAATTGTAGTCCAAT
	GTCTCTCTTGCTCGTTGAAACATCAGCGTCAGCATTAAATGGGGCGGAAACTTTGTTACA					GATCCCCATCAAGGTAGAGATCAAATTCTGGTAGTTTATTCTGGAAGTCATAGTTACCAT
	TCTGCTCTTGTCATTTTCCCTACGATCAGTCGAAATATCAAAGAGGGAAGTTTTTAACCT					ACATAAAACTTGCTCTGATCAAGTACTTGTTACCGTTAGCTTGTTCTGGTAATTTAATGG
	GCTTTCACAAATCTTCTCAATAGAAGTACTCCTAGCTTCTGCCTTCTCATATTCACCACC					TGTAACAATTCTTGATTCCTTTGGGAAAACTTCTCAAGTTAGACAGCTGCAGTGGGTCTG
	CTCTTGATCAGATATTGATTCCGAAAACTCCTTACCTAAGGCAGTGGCTGATTTGTCTTC					CAGGCTCATAATATGGAGAGATGGGGTAATTTGTCCCGGTATCTGCGTATCCCGCATCAG
	TATCGCACCCTTATCGACTTCCACAACATGACAAACATAATTGGATAGTGGCTTGAGCTT					AAGTGTAAGATATGTTTGTTACTTTATCCGAGTAGTCTTCTGAACCCTCAGGCATTCCGC
	AGTTTTATTAGATAAACCCTGTTTCAAGCCCAGGGTCTCGCTTTCTAGATTTCTCGCTAC					AATCAATACTTATGAAGCCTGATTGGGCTTGTCCATGGACCAGCAATGCAAAAGCTAAAC
	TTCTAGTTTCTCAATAGTGGATTCGTTATCATCAAAATCCACACGAACTTCTCGCTTTAA					AACCACAGAGCATGAATAACA
	TAGCTGCAGATCGTGACTCTTCGCCGGAATCTTTGTTTTCTTCTCTTTTGGCGCTTTCTT
	ATTCCCCACTAAAGAAGGTGGATCATTTGCCAACACAGCAGAATCCTCTTCATCACACTT					>Unigene0035992
	GACGGCAGGAACAAGCGCACTGTTTTGTGAAAGTTTTTCCTTTCTTTCCAAGCAAAGCAA					TCCTTCTACAAACTGTCGCACATTTGTGTTAGGGAGTGTGACCAATTGGTGTATGTATTT
	ACTTTCGTGAAGCGGTGACAGCAGCAAGCCACCAGGGACTGGAAAACATGTCATAACCCG					CCTTTTTATATCCTTCGTCAGTTACAGCATCTGGAAGAACTCAAGATAAAATATTGCAAG
	CAGTATACTGTTGGGAGATTCTTCTGGTGCCATTTGACATTCAGATGGCATCTCACCGCC					AACATGGAGGTGATCTTCTCAAAGGAACTGAAGGAGAAAGAAGTGATCCACGATGATATT
	CTCCTCGAGGCTAGGGCTGTTCCCCATGGAGGAAGATGGAGAAATAAGCCCAAGGCCACT					GTGTTCCCTCAATTGAAGACTGTGCAGCTTTGGGGGTTACCTAATCTCAAAAGAATTTGT
	ATAAATTGCAGCATTTTTTCTAGCTTTGTTATCTGAACCAACTTTGATTCGAACCTTCAA					AGTGAAACGCAACTTTTCTTCTCGGACAAGCATGCATTCCCAGCGTTGGAGGATATAAGA
	TGTTCTGTGTTCAGTTGGATTAACTGGCTTATTTGAAATAGATTCATGTCTCGTGGGGAA					CTACCCGATGAACGTTTAGAGTTTCTCCGAGATGGGACTTCTACGAAAGAGGAATGTGGT
	CTTTTCAATAACTCGACCGGAAGACAAGCATGAATCTTGTTTGGCTGGCTTATTTGAAAC					ACAAGTGGCAAAGAAAGTGACCGTGTTGAAGAAGGTGCTATGGCGAAGAAGGAATGTGGT
	AGGTTCAAGTTTCAAGGGGAACTTTTCATTAACTTGACCAGAAGACAAGCACGAATCTTG					ACAAGTGGCAAAGAAAATGACCATAATGGTGAAGAAGACTGAAGATCATAGTAACGGTAA
	TTTGGAAGAAACATAAGCTGGCAGGGCCCTTGCACTGTGCAATGAGGGCAAACTGGAGGA					TTACTTGCACTACTATAATAACTGGAGGCCGTATGTTGAGTTTTACATTGAAGTTATTGG
	AGCATTGCCAATCCTCAGAGACCGGGCTGCATCTGAGGGAGCTGTAGAACTGTTGGAACC					CGTGTTCAAAGTTGCGGCTAGACAAAGCTGCGTTGGAGTAGCCTCCTGCATCCAAGGAGT
	ACCCTCCACAGGCAAAACATTAGGAGATTTTGGTGAACTGAAATTCTGAACTCTCTGTGG					GCAAAACTTCTTGGTGATGCTCTCTCTATTTGGTGGGTAAGAAGGAGATTAATGTTTCCT
	AGTCTTTGGCTGAGGCCGTACTGAAGGAGAACGCTGGTAAGTGGGTAAAAATGAACCATA					AATTACCAAGTTTGGTTGTGTTTTCAGCTACAATTGCTTTATTAGTTTCAAATGTGAGCT
	CCCACCAAATTTTGCTCCCAAATTCTCCGCCGAAACCCCACCTTCAAAATCTTTTTGAAA					TGACCTCACATTGGAAACTTGTTGGTGTTTCGTATTCGTATGTTTATGAACCTTTTTG
	ATGGCCCAACACATTCTGAAGCTTCTCATCAATGTAAGAGAGAGCTATGTCAGGGTCAAT
	GTTTGAGTCATCCTTGAAATAGCAAGCCTCTCCTTCTTCAATCTCATTATCTTCCATCTC					>Unigene0036591
	AAACCAACACACCAACAAACCCTAACCCTAATAACCCACTTTCCCAAAAGTCCAACATAC					GAGTCATTGTCGAAATTGAATACTTTAGAGGTTAGGGTAATTGATGCCGCGTTTTGGCCA
	CACTACTGCAGCAACAACGCTTAAAAAAATAAAAA					AAACACCCAATATTTAGTAAACTCACAAAATTCTTGATTGAAATAGAGAATCCATTTAGG
						TGTTTGGACTGGCGATTCAGAAGGCCAAAGCCAAACTACTTGGCCATTAGCTCCTTAAGA
	>Unigene0033877					CCGATTCATTCAGATTACGGTGGGCTTAATTCACTCTTAAGGAGAACTGAATGTCTAGCT
	CAAAATGGGGGAGGCGGGAACAACAGAGGGCAATCCAACTATCCATGCACAACCCCTTTT					CTACAAGGCAAAGGAACCAGTGATCTGGTGAGGGAGTTATCTGTGGAGGGGCCTGAAGGA
	CAATGGAAAGGTTATTTTTCCTGCCTTGGAGAAATTAAATATTAGGAGGGTGGATAACAT					CTCCAACTATTGAAGAATCTGTTTATTAGTCTGTGTGCTACACCAGAATATCTTGTCAAT
	AATAGAGATTTGGGACAAGCAATCAATGACGGTCTTTGAAGCACAGGGATCTTTCTGCCA					ACAATGAATCCGCTCCCTCAACTTAATGCCACTGCTCCTGCTGTTTTTCCTGTGCTGGAG
	ACTCATGGAGGTGGAGGTCGGGTATTGCAATGAACTGACGCATTTGTTTCCATCCAAAAT					ACATTGTATCTTTATCAGCTTGATAATTTAAGAGAGATATGTCATGGCCCAGTTCCACCG
	GCATCGACTCTTAAAGAATCTGAAAAAGCTAGACGTAAGACATTGTGAAACCATGGAGGG					AGTTCTTTTGGGAAACTAACGTCCCTTACCGTAGAGAGATGTTTCGCAGTGGAAGAAGTT
	AGTAGTTGGATTTGAAGGAGAAGTAGCTGAAGATGGACTTAGAAATGAACAGGTATGCTT					ATTAGGAATGACCGAGGAGAAGATGCACATATGGCAACCAAGACGATTGAGTTCCCAAAG
	CAGCAAATTGACATCTCTAAGTATGATGAATCTACCAAAGCTTGTAAGCTTCTGTACCAA					TTAGAAAGCCTGGAGCTTTGTGGACTACCAAGTCTCGTGGGTTTCTGCAGAGGAGTTGAC
	AATGGGGGAGGCGGGAACAACAGAGGGCAATCCAACTATCCATGCACAACCCCTTTTCAA					AAGATCCATTTTCCTGAATTGAAGGAGTTGAAAGTCGAAGAAGTTGGCTTGCTTTCTCTC
	TGGAAAGGTTACTTTCCCTGTCTTGGAGGAATTAAATATTTCGGGGGTGGATAACATAAT					TTTCCCGAAGAGGTCTCATTACCTAACCTGGAGAAGCTACAACTCTTCTGGCTTCAGAAT
	AGAGATTTGGGACAAGCAGTCAATTACGGTCTTTGAAGCACATGGATCTTTCTGCCAACT					CTTGAAACACTAGGAGACGGTCCAATTTCATTTGGGTCATTGTTCAAACTGAAACAAATT
	GATGACCGTGGACGTCGAGGGTTGCAATAAACTGATGCATTTGTTTCCATCCAAAATGCA					TCTGTGCGTCTGTGCAAAAAACTGACCTGTGTTTTTCCATCACAATGGCTTCCGATGTTG
	TCGACTCTTAAAGAATCTAAAAGTGCTAGGGGTAGAATACTGTGAAACCATGGAGGGAGT					AGAGATCTTGAGAAACTCACTGTAGAATTGGAAGGGGTGGATGCTAGTGAACCAAACATA
	AGTTGGATTTGAAGGAGAAGTAAATGAAGGTGGACTTAGAAATGAACAGGTATGCTTCAG					GATATTTTATCTCCAGTGGATATCACACTAAGTTATCTACCCAAATTGAATTATATTTCA
	CAAATTGACATATCTACGTTTGAAGGAGCTACCAAAGCTTGTAAGCTTCTGTACGGAAAT					AAGA
	GGGGGAGGCGGGAACAACAGAGGGCAATCCAACTATCCATGCACAACCCCTTTTCAATGG
	AAAGGTTATTTTCCCTATCTTGGAGACCTTACATATTGAAGGGGTGGGTAACATAATAGA					>Unigene0036012
	GATTTGGGACAAGCAGTCAATTGCAGTCTTTGAAGCACATGGGTCTTTCTGCCAAGTGAT					GGGGACGCCCTCGGCGGTTTTTAAGGTGCCGATGTTGAGCCAATTCCACTCGTAGCAAAT
	GAACTTGAAGGTCTGGGAATGCAATAGACTGAGGCATTTGTTTTTGTCCAAAATGCATCC					ATCTGCCACCCATTGGCCGCGGTGTCCCAGCCACAGTCTTAGGGAGAGCTTGTTCTGGAA
	ACTGTCAAAGAATCTGAAAGATCTAGACGTAGGAAGATGTGAAACCATGGAGGGAGTAGT					AATAAGCGCTGGTTCCGGAGTTGAAGTCAAGAGCTGACCCCTGCTGATTTCAAAGCCGTT
	TGGATTTGAAGGAGAAGTAGATGAAGATGGACTTAGAAATGAACAGGTGTGCTTCAGCAA					GGTCCTTACAACTTCCCCTAATACGTTACCATATAACGCACCGTCCCCGTACTGCATTAG
	ATTGACATCTCTACGTTTGGAGGAGCTACCAGAGCTTGTAAGCTTCTGTACCGAAATGGG					AAACTGTGTTACATTCACCGAGTCTATAACCAGCTGGTCAACGATGTCCTCGTTCTGTTT
	GGAGGCGGGAACAACAGACGGCAATCCAACTATCCATGCACAACCCCTTTTCAATGGAAA					TTCCAATGGTCGGAAGTCTAGGAACAAATCCGAGTTCCGCGGAGACCGGTCCTCATCCAC
	GGTTATTTTGCCCGTCTTGGAGACATTAGAAGTTGAAGCATTAGATAGCATAGAAGAGAT					GTAATCCAACGCTGTGTTTTTGGCGTCGGAGTCAACGATGTCGTCAAGCCCTTGTACCAA
	ATGGGACAAGCAATCAC					CTCATTGATCTTTACAATTCTTCCTGACGGGATCACATCCAACGCACCAGCCCTGTCCTG
						AATTTTGTACTCCACAACCGCCGCCAAGTTAAAGTCTGGCAGGTCAACGTTGTCCTTGTC
						CAAATCAATTTGTCGCACGAATATATGAACTGCATCCCAGACATATGTAAAACTTGAATT
	>Unigene0035501					GGATGAGGATGGTCGCGGCGGAGACGGTGGCAAGTACAGAGG
	TACAGTCTGATACAGACCGATATTTGACTGTATCACCGATACCGTTACGTATCCCGATAC
	GGCTAGTTAAAACCTTAAATTTACACACATAGCAAATACTTGACATACATCATAAATCCC
	AAGTCCCAGCAAATCTCTTTCAGCAACAAAACCTCCGACCACTCCCTCTAAATTCTCTAT
	TTCTCACTCACTTAATTTGCACACCACACAAACACTCACAAATGTGACTGATAATGATAC
	AGGAATACAATATTCTCCATCCTACCCTTGCTATGCAGGTAGATAGTTAATATTCTCTGT
	TTTTTTTCTCTTTTTTTTTCCCCCTCTTTTTTTTCCTTTGCCACTTAATTAAATAAGCTT
	ATTCTCTCTCACAATGGTCGTGGTTTTTTTTTTAGGATATTCCAAATTATGTCCTTCACG
	ACGGTTGAGGATTGAAGCCACGTTCTCCACTGGCACCTCCACGGCATCCTTTCGAACACC
	AATGTCTTTGGAATACCTTGTCTCATTATACGTCCGAGTATATTCTATGACCGACGAATG
	ATCACCTACAGAAGACAATGCCGCTTGCACAGAATTTATTTGACCGCTCGTTCCAAATGC
	CTCTTCGTTAGGAATCAAAAGACCAGTTTTGCAGTAGAGAGCAAAATCCTCACAGTTATG
	ATCACTCAGATTATAGTTTCCGAATCCCGCCTCAAGGAGATACCTGGCCCTGCGGATTAC
	TTTTTCAGGCGAGTCTGATTTTGCGATGGTGCAAGTGCCGCCTCTGAGTTTCGCTTTGAA
	TTCTCCTCCTGTGACTTCATATTGATAGCGACGCAACTTTTTGTTACCAAGGAAACAATC
	CAAGCAAGACAAGGCTACTCCATTCCCAGGTTGTCGTAATCCGCAATCCGGACCCTTTGA
	ACATGTTGATTGGAAAATCTTTTCTGAAGCAGCAAGGGTAGTACTGCTGGAGAAACTTGA
	AATGAGACCAGAAATAGTCGTAGAGGAACTTGAACCCTCAGCTTTTTGCATGTAATGAAT
	AACGGTGTCTTCGCCGACAAAGATGCCGTGATGAGAGTAAGTACCGCCTTTACGATAAAC
	GTAGATGTGGTCGCCTGGTGCAAGTTCGCTACTTTTAACTTTGTGAGAAAACAGACCCTC
	TGGAATGTGTGCGACATTTGAAAGCAGACCCTTCATCTCTCTCTCTGTGTGGAGTGTGTG
	CGAGATTTGGTTTCAAGGAGAGTTACTGAAGCAAACA
	>Unigene0036241
	CGATTTGATATTCCTGATGGCATCAACTTCACTTTTTCTAGTTGGAGATTGTTGTAACTC
	TTGGAACTCATAAACCTCAATGGCATTGAGAATCGGGAGAAGAGTGGACCCTTCGGTAGC
	ACGGATAGAGAAATTCAACTGCCCAACTTCGGTCGCAGGATCCTTGGTATAGACGGAGAT
	TGCACGGTCAAGAACTACATCCGAATACCAGAACTCATCATTCAAAAAGATATTAAAAAC
	TCTGTAATCTTCAACTGTTTGAATCTCAACAAAATGCATGTACACATAGAGCAGCTGATT
	CCAATAATCAAGATCAAACGAGAAGTTCAGCGAATCGCTTCCATTAACGGGTGTAACGGC
	AGTGGCCATGACCGAGGACGGGGGTTTGTAGTTGCTGGAGCTCGAAATACCGCTGCCGTT
	ATCCCGTGCCTGGATCCGTTCCCAACTTGGGTTAGTAAACCCCTCTCTGGTATCCGGTAA
	CCAAAACCGATCATACACATCATCAGTATACCAGTTCCTCTTTTCCTCCATAGTTTCAGC
	AACTCCATTTCGTCTTCCTGTTTTCCTGATTGTCTCATCTGTAGTTGACCCGACGTCGGT
	CCGATTGAAGAGAAACAGTAATCCAGACTTCTTCGTTTGGTATGTGGAATTATCCAACTG
	CCTTAGTTCAAGTGCTGATATAAAGGGTGTTCCAAGGCCAGTATTCACAAGGCAGACATG
	GATATAAGCAGTTGCAGGAACATGTATGATTTCTCGCCATACAAGTTCTGATGCATCCTT
	AAACTTTATGGTATCCCATTTATCCCCATCAAGGTAGAGATCAAATTCTGGTGGCTCGTT
	CTTGGAGTCATAGTTACCATACGTAAACATTGCTCTGATCAAGTACTTGTTACCATTAGC
	TTGTTCTGGTTTAATGGTGTAACAATTCTTGATTCCTTCGGGAAAACTTCTCAAGTTAGA
	CAGCCGCAGTTTTTCTGCAACCTCATAAGCTGGAGAGATGTTGTAATTTGTCCCGGTATC
	TACGTATCCCGCATCAGAAGTGTAAGATATGTTTGTTACTTCATCCGTGTAGTCTGAACC
	CTTAGGATTTCCGCAATCAATACTTATGAAGCCTGATTGGGCTTGTCCATGGACCAGCAA
	TACAAAAGCTAAACAACCACAAAGCATGAATGACAAGTTCATTGCTGGGCGTAATTGGTT
	CATCTTCTATTTGGAGAGATGCAACATAACACATCCACCATTAGTGCATAAGCAGCAGCT
	TCTGTACATGCCCTTTTTCTCTATTTTTGCCGAACAAAAAGGAAAGTT
	>Unigene0030697
	TGGCCGCGGTGTCCCTGATACAGTCTTAGGGAGAGCTTGGTCTGGAAAATAAGCGTTGGT
	TCCAGAGTCGAAGTCAAGGGCTTACCGTCGCTGATTTCAGACCCGTTGCACCTTGAAACT
	CTCCATAATGGGTTACAATTTAACGTACCGTCCCTGTACTGAATTAGATACTGTATTTCA
	TTCACCGAGTCTATAACCAGCTGGTCAACGATGTCCTCGTTCTGTTTTTCCAATGGTTCG
	AAGTCTTGGCGCAAATCCATGGTAAGACTGTAGTTCTCATGCACGAACTCCAACGCTTTC
	TTTTTGGCCTCGGAGTCAACGATGTCGTCAAGCCCTTCTACCAACTCATTGATCTTTACA
	AGTCTCCCTGATGGGATCACATCCAACGCACCGCCCCTGTCCTGAATTTTGTGCTCCACC
	AACAAAACCAAGTGAAAGCCTGGCAGGTCAACGATGTCCTCGTCCAGATCATTTTGTGGC
	ACGAATATTGTAACTCCATTCCAGACATATGCAACACTTGAATTAGATGAAGATGGTCGC
	GGCGGAGACGGTGGTGAATACAGAGGAGAATACCATGGCGAATACAGAGGAAAATACGAT
	GGCGATGGAGGGAAAGTTGTGGGCGACGGAGGAAAATATGTGGGCGACGGAGGGAAAAAC
	ACAACCATTGTCACAGTCAATAACCAAAGTCACAGTCAATAACCAAAGTCGACGAATGGG
	AAAAACACACACGGGAGGTTAGAACTGAAATTGATGGCAAACCTCTAAGTGAAAAAGAAC
	CGGGAAAAAAGGAACCCAGATTCTAATTT

## Sheet: T1-Vs-T3-wp
Sequence	Method	Ka	Ks	Ka/Ks	P-Value(Fisher)	Length	S-Sites	N-Sites	Fold-Sites(0:2:4)	Substitutions	S-Substitutions	N-Substitutions	Fold-S-Substitutions(0:2:4)	Fold-N-Substitutions(0:2:4)	Divergence-Time	Substitution-Rate-Ratio(rTC:rAG:rTA:rCG:rTG:rCA/rCA)	GC(1:2:3)	ML-Score	AICc	Akaike-Weight	Model
Unigene0035920_T1-vs-Unigene0031778_T3	YN	0.015533	0.0265887	0.584197	0.0418965	3303	768.367	2534.63	NA	59	20.0407	38.9593	NA	NA	0.0181049	1.35926:1.35926:1:1:1:1	0.432221(0.538323:0.32642:0.431921)	NA	NA	NA	NA
Unigene0022670_T1-vs-Unigene0005744_T3	YN	0.0308378	0.0614107	0.502156	0.0453078	1053	290.287	762.713	NA	40	17	23	NA	NA	0.039266	4.7088:4.7088:1:1:1:1	0.433612(0.493036:0.424791:0.383008)	NA	NA	NA	NA
Unigene0035820_T1-vs-Unigene0031928_T3	YN	0.0316179	0.0593029	0.53316	0.0347833	1323	353.57	969.43	NA	50	20	30	NA	NA	0.0390167	3.14328:3.14328:1:1:1:1	0.476998(0.476244:0.341629:0.613122)	NA	NA	NA	NA
Unigene0024033_T1-vs-Unigene0019241_T3	YN	0.0441319	0.0792864	0.556614	0.0460004	843	214.497	628.503	NA	43	16.0857	26.9143	NA	NA	0.0530768	0.71912:0.71912:1:1:1:1	0.485036(0.517028:0.4613:0.47678)	NA	NA	NA	NA
Unigene0021420_T1-vs-Unigene0026824_T3	YN	0.0343875	0.0683244	0.503298	0.0197618	1182	263.711	918.289	NA	48	17.1436	30.8564	NA	NA	0.041959	2.3771:2.3771:1:1:1:1	0.551435(0.492823:0.460526:0.700957)	NA	NA	NA	NA
Unigene0035236_T1-vs-Unigene0033665_T3	YN	0.0330506	0.0626795	0.527295	0.0101364	1872	498.742	1373.26	NA	74	29.6183	44.3817	NA	NA	0.0409444	2.90315:2.90315:1:1:1:1	0.496717(0.541667:0.415909:0.532576)	NA	NA	NA	NA
T1	>Unigene0021420
	AATCTTTAAAGATGACATCACTCGCTATACTCAACAACGGTCCGACCGAGTCTGGAGTAA						T3	>Unigene0005744
	ACTTTCTAGCGAACAAAAACGGGTGACGCCGTCTCCTCACAGACGAATCAGAGCCGTTCA							TCACATACTTACATGTATGCACAATTGAGGCCAGTCAATTGTATGTTGATTTCCTCTGCG
	TCAGCATCATCGTCACGTCGTCGTCCTCCTCATCACCGTACCTTGGCCTGTCCCTCCTGA							ATTACCAGAAGGCAACAATTTTTGATTAGGGCTTTAGGTGGTCCCTGCAACAATCAAACC
	ACCCCACGATCAACCCGGGCCCCACCTCCGACGCGTTGTACGTCCTCGGATGCCCGTCGT							CATCATCAGTTCAGGATGCAATCTATGATTAGTGGGTCAGGTTTGGAGGTTGATGCTTGT
	CTCTCCCCGTCCAGTCCACGTGCGTGAGCGTGGCATGCACGCACCCACGTGGATCCTTCA							GCGATTGCGAGGTCAATCACTCCACCTCTCGACCCAACTCGGTATAAAGGCCAAGCTGAA
	TGTTCAGCAGCGTAGGGAAGTACTGCTCTTCCGGGTAACACGTGTCTTCCTCCAGACAAG							TCGTCCTCCAAATCTGAATTGACTCCAAGACACATGGCTTCAAAATATGGGATATTGAAT
	GCATCTTGAACTTGGCCCACACTCTTCTGTCACCCGCTACCATCCTCGCGTGCTTACGTG							GCGGAATATGAGGTGGAAAAGTTTGATGGCACAAATAACTTTGGTATGTGGCAGTGCGAA
	TCAGAACGAAGAACTGGGACCCTATCCGGAAGTCCTCGAACGGCAGCTCCGGGAGCATCG							GTTATGGACCTCTTAATCCAGCAGGAGTTAGATATTGCTTTGAAAGACCAACCTGATGAT
	CTTCCTCCCCACGCGCCGCCCACCGCTCCCACGCGCCGCTCTCGTTCTTCAGAATCTCGA							TGGACTGAGAAGGAATGGGATCGGGTTAATCGGAAAGCTTGTGGAACAATCAGGTTGTGT
	TGAAGCTCTTCCTGGACCGGATTAGGGTTCTGTAAGTGAACTTGAAGGAGTGGAGCGGGA							CTTGCGAAGGATCAGAAGTACTTTGTTATGCGGGAGACAAATGCGAAGGATCTGTGGAAA
	TGCAAGAGGGAGAGAGGAGGGCAAATTTGGAATTCGACGGGTCGTGCAAGAGCGCGTGGG							AAGCTCGAGGATAAGTTCATGTCCAAGAGCGTAGAGAATCGTCTCTACTTGAAGAAAAAG
	AGAGAAGCCGACGCGCGGCGGAAATGAGATTGGGGGTGTGGCGCCGGGTGGGTTTGGATT							CTCTTCCATTTCCAATATCGCTCAGGTATTTCTATGATTGAGCATCTGAATGACTACAAC
	CGGGTATGACCCGGTTTCGAAACACGCCCGAGAAGGGCGGGTCGTAAGGGGAATTCGGGT							AAGGTACTTACTGACCTTCAAAATTTGGAAGTAGATATCCTTGATGAGGATAAAGCTCTT
	CGGCGTGGATGTAAATGTTGTATAGGGTTTTAGGGGTTTTGTTGAAGTAGGTTTCCCAAA							CTTCTGTGGAATTCCTTGCCCGATACTTATGATCATTTAATTACCACATTGTTGTATAAA
	TTGGAGCGAAAGGCAGCGGCGTGGTGGTTAGGAAGAGGAAGGCTAGTTTCCTTGGACCGG							AAGGATAAAATTAGGTTTGACGATGTCTTTAATGCTCTGGTTAACTATGAACACCGTAAG
	TTGGGTTCGGGTTGACTCGGGTGGCGAGTCGGAACAGTGAGTTGTCGTCCTCGTCGTTGT							AAAGATAAGCAGGCGCTGCAGGCTCATAGAGACTCATCGAGTGAAGCTTTGACAGTTGGA
	AGTCGATGATTTCAGCCGTGGTGGTTATGTTGTAGTAATTGATGGTTTGTTGTTGGGTTT							GGTAGGTCGGAGAGTGAGAAACCAGGTAACAGAAGCAGTAACATGGGTTGTTCCCACTCT
	CGGTTTTAGTAGAAGTGGATTTGATTTCGGTGAGTAGTGGGATTTTGAGAGAAGAAGTAA							AAGTCAAGAAGGGCCTCATTGTCTGGTAAAATTGCTGAGGATGAATGTGCGTATTGTCAT
	TAAAGGGGCAGGTTGCGGTGGTGGTGGTGGTGATGGGGGAGGTGATGGTGAAGATGATGG							AACAATGGGCATTGGAAAAAGGATTGTCCGACTCTACAGAAGCATTATTTTGAGAAGAAT
	CGAGGGGTAAGCAGAGGAGAAGAGCACAGAGGAGGGAAATGGGAGAAGGGGAAAGCAGAA							AATTCCCAGGCTAATTTGGCATACTCGGATGATGAAGTTTCTGATCAAGCTTTGTTGGGT
	GCATGGTTTCATCTATGTAATTAGAACAGTAGAGAGAGGAAAGCGATTGAGAGA							TCATCATTGGTTTGTCAAGCTGATCAGTGGATTATGGATTCTGGTTGTACCAACCATATG
								TGTATGAATAAGGACTGGTTCTCTAGCATGGTTATGGTTGATGGTGGAGCTATTTTTATG
	>Unigene0022670							GGCAATGATCATGCCTGTGAGACTCTTGGGGTGGGTAAAATCAAATTGAAGTTGCATGAT
	TAGTAATACACTTACATGTATGCACAATTGAGGCCAGTCAATTGTATGTTGATTTCCTCT							GGATCTGTTCATGTTTTGACAAATGTTCGGTATGTTCCGGACTTGAAGAAGAATCTCATA
	GCGATTACCAGAAGGCAACAATTTTTGATTAGGGCTTTAGGTGGTCCCTGCAACAATCAA							TCACTTGGTGCTTTAGACTCCAAAGGTTATCGTATCACTCTCCAAGGTGGAGCTTTGAAG
	ACCCATCATCAGTTCAGGATGCAATCTATGATTAGTGGGTCAGGTTTGGAGGTTGATGCT							GTTCTTAATGGTGCAATGGTTGTGATGAAGGGTACTCGACACAATAACTTGTATTTTCTA
	TGTGCGATTGCGAGGTCAATCACTCCACCTCTCGACCCAACTCGGTATAAAGGCCAAGCT							CAGGGGAGTACAGTTGTGGGTGGAGGAGCCACTCCTAGTAGCAATGTTGGGGAGGATAAA
	GGTAAGATAGCTGTTATAGGAGGGTGTCGTGAATACACCGGTGCCCCATATTTTTCTGCT							CTTGATACTGTTAGACTTTTGCACATGCGTTTGGGTCATGCGGGGGAGGAAGTCATGCAA
	ATCTCGGCTTTAAAAATTGGTGCAGATTTGTCTCATGTTTTCTGCACTAAAGATGCAGCT							GGCAACAGTTGTATGCTGAATTCCTCTACAATAGCCAAAAGCCAACAGTTCTTGATTAGG
	CCAGTTATAAAAAGCTACAGCCCCGAGTTAATTGTGCACCCTGTGCTGGAAGAATCCTAC							ACTTTAGGTAGTTTCTACAACAATCAAACACATCATCAGTTCAAAATGCAATCTATGATT
	AGTGTTAGGGACGAGGACAAAAAATCAATCTCAGAAAAAGTTCTTGCTGAGGTTGTGAAG							AGGGGGTCAAGTTTAGAGGCTGATGATTTGGCGATTTTAAGGTCAATCACTCGACCTCTC
	TGGATGGAAAGATTTGACTGCCTTGTTGTTGGTCCAGGACTCGGAAGGGACCCCTTTCTT							GACCCCATTCAGTATAAGGGCCAATCTGGTAAGATAGCTGTTATAGGAGGGTGTCGTGAA
	CTGGACTGCGTTAGTAACATCATGAAGCATGCAAGGTGCTCAAATGTCCCAATTGTCATA							TACACCGGTGCCCCATATTTTTCTGCTATCTCGGCTTTAAAAATTGGTGCAGATTTGTCT
	GACGGGGATGGACTTTTTCTTGTCACAAACAGTCTTGATCTGGTCAGTGGTTACCCGTTG							CATGTTTTCTGCACTAAAGATGCAGCTCCAGTTATAAAAAGCTACAGCCCCGAGTTAATT
	GCTATCCTAACCCCAAATATAAATGAATACAAGCGACTTGTTCAGAAAGTACTAAATTGT							GTGCACCCTGTGCTGGAAGAATCCTACAGTGTTAGGGATGAGGACAAAAAATCAATCTCA
	GAAGTAAATGATCAAGATGCTCCAGGACAATTACTCTCTCTTGCCAAATGGATTGGCGGT							GAAAAAGTTCTTGCTGAGGTTGTGAAGTGGATGGAAAGATTTGACTGCCTTGTTGTTGGT
	GTAACAATTTTGCGGAAAGGAAAATCAGATCTTGTCAGTGATGGTAAAACAGTCAGGTCA							CCAGGACTCGGAAGGGACCCCTTTCTTCTGGACTGCGTTAGTAACATCATGAAGCATGCA
	GTGAGCATGTATGGTTCTCCTCGGCGATGTGGTGGCCAGGGCGATATACTTTCTGGAAGT							AGGTGCTCAAATGTCCCAATTGTCATAGACGGGGATGGACTTTTTCTTGTCACAAACAGT
	GTCGCGGTGTTCATTTCTTGGGCCCGCCAATATATCTCTTTTAACAAGGAGGAATCGCTC							CTTGATCTGGTCAGTGGTTACCCATTGGCTATCCTAACCCCAAATATAAATGAATACAAG
	ATGAACCCTACAGTGTTGGGTTGCATTGCTGGGTCTGCTTTAGTGAGAAAAGCAGCATCC							CGACTTGTTCAGAAAGTACTAAATTGTGAAGTAAATGATCAAGATGCTCCAGGACAATTA
	CATGCCTTTGAGAATAAAAGAAGATCCACACTGACCGGTGATATCATCGAGTGCTTGGGA							CTCTCTCTTGCCAAATGGATTGGCGGTGTAACAATTTTGCGGAAAGGAAAATCAGATCTT
	AGAAGTTTGGAAGAAATTTCTCCAGTGAGTTGATCTTGTTCATTATCCAAGCATAGAAGT							GTCAGTGATGGTAAAACAGTCAGATCAGTGAGCATGTATGGTTCACCTCGGCGATGTGGT
	TGATGACATCGTCCATCTCCGTTGATAACTTCCCTTATAATCGGCTTTGAAGCCTGCAAA							GGCCAGGGCGATATACTTTCTGGAAGTGTCGCGGTGTTCATTTCTTGGGCCCGCCAATAT
	AAATTTCTTCTCTCTTGTTCATCTTCGCCCCCGGGCCTTCTTTTTTCCCCTTGGACTATG							ATCTCTTTTAACAAGGAGGAATCGCTCATGAACCCTACAGTGTTGGGTTGCATTGCTGGG
	TTGTGTGATGCTGACATTTCATGTGGAGTGGATTACATGTGAATAAGATCGGGTTGCAGA							TCCGCTTTAGTGAGGAAAGCAGCATCACATGCCTTTGAGAATAAAAGAAGATCCACACTG
	TGTAAGAACACATGGAATAACTTCTGCT							ACCGGTGATATCATCGAGTGCTTGGGAAGAAGTTTGGAAGAAATTTCTCCAGTGAGTTGA
								TCTTGTTCATTATCCAAGCGTAGAATTTGATGACATCGTCCATCTCCGTTGATAACTTCC
	>Unigene0024033							CTTATAATCGGCTTTGAAGCCTGCAAAAAATTTCTTCTCTCTTGTTCATCTTCGCCCCCG
	TTCTGGCTGCTCTGTTGCGTGTAGATACTACCAAGATTTAGAAGATTTTCCTGATGGGTG							GGCCATCTTTTTTCCCCTTGGACTATGTTGTGTGATGCTGACATTTCATGTGGAGTGGAT
	CGTAGGTTTAGCTACGCTTCGACTTCGATCACTTTAGCATTTCACCCCCTTCAAAATTAC							TACATGTGAATAAGATCGGGTTGCAGATGTAAGAACACATGGAATAACTTCT
	GGTGATGCTTGGAGTCCTGTGCGCACGTCACAAGCCTTGGATCCTCGCCTCATTGTCATT
	GGCTCACGGCTCCTCTGCGGCGGCAGCGGTTCACTACAATCGGCTTTCTGGAACTCCGAC
	ACGGCTGATCGGATGGATCAACGGAGGAGGAGGACATCACCAGCCGCGCCGCCACCACTC							>Unigene0019241
	CACCGCCTGCCTTCTGGGCAGCGGCGGCCGAGGAGCAGCTAAATCCAGTATTGGCGCAGC							GAAACCAAAGCAAAACCACATTTCTCCATCTTCGTCTTCTGGCTGCTCTGTTGCGTGTAG
	GTCAATATGGCACGCGATTCTGCCTTCGGGCGGCGGATGCAGGCGGCCGGCTTTTCATCA							ATACTACCAAGATTTAGAAGATTTTCCTGATGGGTGCGTAGGTTTAGCTACGCTTCGACT
	CGTGCAGATGAAGGGGGAAGGGTCGTGGAACGTGGCGTGTGATGCGAGGCCGGCTCGGTG							TCGATCACTTTAGCATTTCACCCCCTTCAAAATTACGGTGATGCTTGGAGTCCTGTGCGC
	GCTCCACCGCCCCGACTCGGCTTGGCTCTTGTTTGGCGTCTGTGCCTGCCTCGCCGCGCC							ACGTCACAAGCCTTGGATCCTCGCCTCATTGTCATTGGCTCACGGCTCCTCTGCGGCGGC
	TTTGGATTGCGCCGATGTCGTTAGTTCTTCCGAGTCGGTTGCCGATGGGAAAAGTACCGA							AGCGGTTCACTACAATCGGCTTTCTGGAACTCCGACACGGCTGATCGGATGGATCAACGG
	TTGTTGTAACAAGGACGGTAGCTTTGGCAATTACAGAGTCACAGCGGTGACTGCTGATGG							AGGAGGAGGACATCACCAGCCGCGCCGCCACCACTCCACCGCCTGCCTTCTGGGCAGCGG
	TCGATGTCTATTTAGGGCAATAGCTCATGTGGCTTGCTTGAGAAATGGTGAAGAAGCTCC							CGGCCGAGGAGCAGCTAAATCCAGTATTGGCGCAGCGTCAATATGGCACGCGATTCTGCC
	TGACGAGAATCGTTAGAAAGAACTCGCTGATGAGCTAAGATCTCAGGTAGTGGATGAGCT							TTCGGGCGGCGGATGCAGGCGGCCGGCTTTTCATCACGTGCAGATGAAGGGGGAAGGGTC
	CTTAAGGAGGCGGAAAGAGATTGAATGGTCCATTGAAGGAGATTTTGATGCCTATGTGAA							GTGGAACGTGGCGTGTGATGCGAGGCCGGCTCGGTGGCTCCACCGCCCCGACTCGGCTTG
	AAGAATAGAACTAGGAGATTTGATGCCTATGTGAAAAGAATAGAACAACCGTATGTATGG							GCTCTTGTTCGGCGTCTGCGCCTGTCTCGCCGCGCCTTTGGATTGCGCCGATGTCGTTAG
	GGTGGAGAGCCTGAGTTGCTGATGGCAACCCATGTTGTTAAAGACGCCAATTACGGTCTA							TTCTTCCGAGTCGGTTGCCGATGGGAAAAGTACCGATTGTTGTAACAAGGACGGTAGCTT
	CATGATTGATAGAAGCTCGGGTGATTTGGTAAAGATAGCAAACTATGGAAGTGGAGTCCC							TGGCAATTACAGAGTCACAGCGGTGACTGCTGATGGTCGATGTCTATTTAGGGCAATAGC
	AGAAGGATAAAGAGAGCCCCATCACCATTCTGTTTCATGGGTATGGTCACTATGACATAT							TCATGTGGCTTGCTTGAGAAATGGAGAAGAAACTCCTGACGAGAATCGTCAAAAAGAACT
	TGGAGGCCATTTCCAATTAAAATTATCAGTGACTATAGGCATAGGCAAAGTAATCAAGGT							TGCTGATGAGCTAAGAGCTCAGGTAGTGGATGAGCTCTTAAGGAGGCGGAAAGAGATCGA
	TTTTTAGCAGTTAGGTTCATATCCCGTTTTCAACATTCCAATTAGTTTTTGCCAAACTGG							ATGGTCCATTGAAGGAGATTTTGATGCATATGTGAAAAGAATAGAACAACCTTATGTATG
	CGTA							GGGTGGAGAGCCTGAATTGCTGATGGCATCCCATGTTGTCAAGACGCCGATTACCGTCTA
								CATGATTGATAGAAGCTCGGGTGATTTGGTAAAGATAGCAAACTATGGAAGTGGAGTCCC
	>Unigene0035236							AGAAGGATAAAGAGAGCCCCATCACCATTCTGTTTCATGGGTATGGTCACTATGACATAT
	TAAAGGGAAAACTGAGGTCAAAACAAGTAAACAACATATGACTTTACAAGAAACACTGCA							TGGAGGCCATTTCCAATTAAAATTATCAGTGACTATAGGCATAGGCAAAGTAATCAAGGT
	ACAAAAAGAGAAAAAAAGAAAGACACAATACCACAGGGAATTGAATAAACTCAGGTCAAA							TTTTTAGCAGTTAGGTTCATATCCCGTTTTCAACATTCCAATTAGTTTTTGCCAAACTGG
	CCTTTTTGCTAAGCCTAGAGTCGCTATATACAAAGCCTGAAAGGAGATTCGCTGCTTTAT							CGTAAATTCTGGCAATAGGTTCGTTGCATTCTTGTAGTG
	TTGATCAATATTTCGATCTCCCATCACCCTCGGTAATCATATCTTTGAATGCTCCACCGC
	TGGGGATCATCGGCAAGACATGCTCTTGATGTGGTACAATTACATCCAACAGATACGGGC							>Unigene0026824
	CAGGGGTATCCAACATCTTCTGAATTGCAGCCCTAAGATCTTCCTTCTTCATCACCCGAG							AAGATGACATCACGCGCTATACTCAACAACGGTCCGACCGAGTCTGGAGTAAACTTTCTA
	CAGCAGGAATCTCACAAGCTTCTGCGAATTTCAACATGTTCGGGAATATTTGAGACTCAT							GCGAACAAAAACGGGTGACGCCGTCTCCTCACAGACGAATCAGAGCCGTTCATCACCATC
	TCGACGGGTTACCCAAATACGTGTGGGCCCTATTAGCACCATAGAAGCGATCCTCCCACT							ATCGTCACGTCGTCGTCCTCCTCATCACCGTACCTTGGCCTGTCCCTCCTGAACCCCACG
	GAACAACCATACCCAAATGCTGATTATTCAACACCATTATCTTAACCGGAAGATTCTCCA							ATCAACCCGGGCCCCACCTCCGACGCGTTGTACGTCCTCGGATGCCCGTCGTCTCTCCCC
	CCCGGATAGTCGCCAACTCTTGGACATTCATCATAAAACTCCCATCGCCATCAATGTCCA							GTCCAGTCCACGTGCGTGAGCGTGGCATGCACGCACCCACGTGGATCCTTCATGTTCAGC
	CAACAACAGAATCTGGTCTAGCAACAGCGGCTCCCACTGCAGCAGGCAATCCAAAACCCA							AACGTAGGGAAGTACTGCTCTTCCGGGTAACACGTGTCTTCCTCCAGACAAGGCATCTTG
	TGGCCCCTAATCCGCCGGAAGTAAGCCACTGCCTTGGCCTGTTGTACTTGTAAAATTGAG							AACTTGGCCCACACTCTTCTGTCACCCGCTACCATCCTCGCGTGCTTACGTGTCAGAACG
	CAGCCCACATCTGATGCTGCCCAACACCAGTGCTTATGATCGCGTTCCCATTCGTTAGCT							AAGAACTGGGACCCTATCCGGAAGTCCTCGAACGGCAGCTCCGGGAGCATCGCTTCCTCC
	CGTCAAGGACCTGAATTGCATACTGTGGTGGAATGGCATCTCCAAAAGTCTTAAAATTCA							CCACGCGCAGCCCACCGATCCCACGCGCCGGTCTCGTTCTTTAGAATCTCGATGAAGCTC
	ACGGGTGCAACATTTTCTGCTCCTTTAGCTCCTTCCTCCAAGCAGAAAAATCAAGCTTAA							TTCCTGGACCGGATTAGGGTTCTGTAAGTGAACTTGAAGGAGTGGAGCGGGATGCAAGAC
	GCCTACCTCTTTGACCCTCCAAGACCTTATTCAGGCCTTTCAAGGCAAATTTCACATCTG							GGGGAGAGGAGGGCAAATTTGGAATTCGACGGGTCGTGCAAGAGCGCGTGGGAGAGAAGC
	CGCAAACCGACACATGGGGTTGCTTATTCTTCCCTATCTCAGCCGAATCAATATCAATAT							CGACGCGCGGCGGAAATGAGATTGGGGGTGTGGCGCCGGGTGGGTTTGGATTCGGGTATG
	GCACAATCTTAGCCCTGCTAGCAAAAGCTTCCAGCTTTCCTGTCACGCGGTCATCGAACC							ACCCGGTTTCGAAACACGCCCGAGAAGGGCGGGTCGTAGGGTGAATTCGGGTCGGCGTGG
	TGACCCCAAAAGCAAGCAACAAATCACTACTATCCACAGCATAATTTGCGTAAACAGTAC							ATGTAAATGTTGTATAGGGTTTTAGGGGTTTTGTTGAAGTAGATTTCCCAAATTGGAGCG
	CATGCATGCCAAGCATTCCAAGAGACATATCATCTGAAACTGGGTACGCCCCAAGACCCA							AAAGGCAGCGGCGTGGTGGTCAGGAAGAGGAAGGCCAGTTTCCTCGGACCGGTTGGGTTC
	TCAAAGTACTCGCGACTGGGATCCCCGTAAGCTCCACAAACCTCCTCAACTCCTCACTCG							GAGCCGACTCGGGCGGCGAGCCGGAACAGTGAGTTGTCGTCCTCGTCGTCGTAGTCGATT
	AATTCAAACACCCACCACCCACATACAAAACCGGTTTCTTTGACTCCGATACAAGCCTAA							TCAGCCGCGGCCGGCGGCGGAGCGGTGGCGGTTATGTTGTAATTGATGGCTTGTTGGGTT
	CAATTTGCTCCAAATGGTTCTCCAGAGGCTCTCTAGGCAATCTAGACATATACCCAGGTA							TCGGTTTCCTTAGAAGCGGATTTGATTGCGGTGAGTAGTGGGTTTTTCAGAGAAGTGGGG
	ACCTCATGGGTTGATCCCAATTGGGAACCACCATTTTTTGCTGTATATCTTTAGGCACAT							ATGAGGGTATTTTGAAAAGGAGTGGCGCCGCCGGTGAGGGTAATACAGGGGCCGGTTGCG
	CAATCAAAACCGGGCCAGGCCGGCCTGAGCAAGCTAAGAAGAACGCCTCTCTGACAATCC							GTGGTGGTGGTGATGGGGGGGGAGGTGATGGTGAAGATGATGGCGAGGGGTAAGCAGAGG
	TAGGTATATCCTCTACATCAAGAACGAGGTAATTGTGCTTGGTAATAGACCTAGTTACCT							AGAAGAGCACAGAGGAGGGAAATGGGAGAAGGGGAAAGCAGAAGCATGGTTTCATCTATG
	CAACAATCGGAGTTTCTTGAAAAGCATCGGTTCCAATCATTCTCCTTGGGACTTGTCCGG							TAATTAGAACAGTAGAGAGAGGAAAGCGATTGAGAGACAAGGGACGGAAGTTAGAGAGAG
	TGATGGCAACGATAGGGATGCTGTCGAGCATCGCATCGGCGAGGCCCGAGACGAGGTTAG							AGA
	TGGCGCCAGGGCCGGAGGTGGCGATACAGACGCCGGGGAGGCCGGAGGCACGTGCGTAGC
	CCTCTGCCGCGAAGATCCCGCCTTGCTCGTGGCGGGGGAGGACGTTGCGGATGGTGGCGG							>Unigene0031778
	AGCGCGTAAGGGCCTGGTGGATCTCCAAAGACGCGCCTCCGGGGTAGGCGAAGATGTCTT							GGGAACAAAAAGAAGAATATACAATCGTCAAGGCTACAAGATTTACGTTAAGCTTGCCGA
	TTACGCCTTCTCGCTCGAGGGCTTCGACGAGGACGTCGCTGCCCTTTCTGGGTTGGTCAG							TCAAAAGACAGATTTACGTTAAGCAATTTACAACTAAGGTAAGTCATCATCACGGACGTG
	GGGCAAATCGGGAAATGAATGTTGAAGGAGTAACGGGGGTGGAGGTGGCGGTGGTGGGTT							TTTGAAGCTCAAACCCCAGAACCCAATCTTCTACCGCTTGAAGTCGCTAAGACCAGCCTG
	TGGAGTTGGCGAGGACGTTGGAGATCTGGCGAGGACGGCGGAGGGTGGTGGTGGGTCGAT							GTGGGGGACTGACAATGAATAATGAGGTGTTTCTGCAACTGTATATGGCTTGGCATTGAA
	GGGAATTAGGGGTGAAGGGGAGGTTACATTTGGCAAAAGGGATTTTGAATTTTGAGTTAT							GTTAGGAGCAGAACCAAATGCTGTGCCCACCGACCCGAATGGTGGGAATCCCCCGCTAGC
	TAGGGATGATGATGGAGGGAGGATTGGAGAGGACAGGGTTTGCATAACTGGCCGCCATGT							AGGAGTACCAGATCCATATCCCACCTGTATATGGCTCATATGCATGGCGGGAAGATGAGT
	CTGACTGAATGGAGAGAGCAACGGGGGATTGTGTGTCTGGGTGTGTGGGGGTTCTCTTGT							GGAGGCCCCAAGTGAATAGTGTGTATAGGGTGTAGTAAGATATGGTGCGGTTTCTGCAGC
	AGAATGTAGAGACGATGAGAGGTGAGAGACAAGTCTTT							GGATACACCAGGTGGGTGATGATGAGGCTGCTGTAGAGACTGAATGGGGTGAGCCGTGCT
								TACATGATCCAGACGAATTTTTTTAGCAGCCTGCTGTTGAGGTGGAGTACTAGAATCAAA
	>Unigene0035820							ACGTTTCCTCCTATCCTGCTCTTGCGGCTGGGCCAATACGGCAACCGATTGCGTAGCACT
	TAAAAAGAAATTAATATTACTAGAAACCTGTCATAAACGAGGGAAATAATACATTCTATA							GCTCTTGTCCACTTCCTTTGGTGGTTGACCCTTGGTGGCAGGGGCTGGTGCAACACTTCT
	ACGACATCCCAAGATTTATTTAGGATGGATATAAGAAAGCATTGAGTACAAAGTCTGAAG							CTGCTGCGTTAACAACTCTTGAGGCTGGGCCAATATGGCAACCGATTGCCTAGCACTGCT
	CACAGACAGAACCAGCAAAACAAACGCTGCCAATGCCGAAATAAACGACCACGGACTGTT							CTTGTCCACTTCCTTTGGTGGTTGACCCTTGGCGGCAGGGGCTGGTGCGACACTTCTCTG
	AAAATAATTGTACCGAAAGCTCGCCCACTGAACATGCAACCCACTCTTGTAATACTTATT							CTGCCTTAACAACTCTTCAATACGTGTCTTAAGGGCCTCAGGTGAGTATTGTGATTCAAG
	CACCTCATAAAACAAATTACCCAGGTAACACTTATTGATATCGAACGTCACGTCTCTTCC							ACCGTGCAATTCGATGCATCTGATTACCGCTCGGAGAGCGGTTAGTTCTTTCCTTATGGC
	CAAATCGTTGATAAACTTCGCCAGTTCGGAATCCGTCCCGAAATAATTCTCAACGATGTT							CTTATCCTTGCATACATGCTTGGCCCACTCTTTTTCATGAATCAAGTATCTTTGTAGGAG
	CCGTTCCAATAGGAACTCCACGTCACGAGAAGTGTTGATCAGGCAATCGAGCAGCGTGGC							AGGTGTTGGCGGGAACTCGTCAACTAGACTGAATCCATAAATATATCTAATGGCCTCCAG
	GTACGTCGTGAAGTGCTTGGTGCAGTTCTTGTAGCACTGCTCGAACGCGACGCAGTTGAT							GTACAGTTTTCTTTTAATAAGACGTCTGATAAAATTAGAGGCCTTATCTGCCAGTCCAAG
	CATGAAGCAGCTCATGAAGTCGTCGACGGAGATGGTGGGCATCTCGATCACGCCGTGGCT							GGCGCGAAACAAATCAGTTGACTGTCTTCGGTTGGAAACAATCTCCAAGAGACCAAGAAG
	GAATTTGACGACGAGGAAGCTGTCGTCGGGACTACCGGCCTTGAGACTTATCCCGGCCTT							CTCATTCACAGGGAAACAAGAGGCCCCTTTGTAGGTGGCTAAGAACAACAAAAAGCACCA
	ACGGAGCTTTGAAATGCACTGGATGACATGACTGGGCGGCGAATCCCCCTGTTTTAACTC							CACTTCTGAAGGACTGCGCTGCTTGACTTTGTCTTTCCAATCAGACGCAAATTTCATTGC
	GTCGTGGTGCGCCGGGATAAAAATTGATCTAAAAAAATCCAACAGATGCCTCCCTTGTGT							CTCTTCTTTCACAGCAGTTTTAACCTCTAGTGGGACTCCTAATAACTGACTTAGCAAGAG
	ATTAGCATGCTTGAAAAGCACCTCCTCTGGCCTTTGCAGGGCGTTGTTGAAGAAAATAAG							ATTGAAAGCATTTATGGCATTTGCTTTGAAGTTTGAATTATAACAACCTAGCATTGAATC
	GGCTAATTTAGTTAAAGAAGGACCGGATTCTTCCCCTGGCATTACCGACAAATCGAACAA							CAAGACAAGCTTCGCTGGATCTGATGCAAACTGAACACAAGGAGGAACTGCACCCTGCAT
	CCGTTGCAAGATGAAAAACGGGATTTGATTTTCCACCCGAATGAAATCCCTCAAGAAAAA							TGAACACGAAGGGCCCAGAGACGAAGAAGGGACTATACTGTTCAATTGCAGATTTTCTGA
	CGAATAAATCCACGTGGTAACCAAAGGGTCGTCTTGCTCGATCGGGACTACTTCCGCGAT							TACAGATTGGTCATGAAGGAGGCTGTTCACAGGAACCTTTTCTGAGAAACCAAGGGCTAG
	TTTTCGAAACAGCTCGACGATAAAACAGCCGTCGAGCACCAAAATCTCTAGAAACTCATC							AGATAATTGAGGAGCTAATCTATTCTCTGCAACAGTCTGAAAAAGATTACGAAGCTCATC
	CGTAGTAAAACGGATGGTTTCGGAGTAACACTCTCTGGCTTGGGTTTCCAACGGCTGGAT							TGCAGTAAAGGTCGGGGCCAATCCATAGGCACCTACAAGTAGCAAAAAACCCAATACTGC
	AGCTCTCAAGTAGTCTTCCAAGCTTAACCCCTTGCTTCGGGTTCGGTTCAGTAAATCACC							CACTGAATTTGCTGTCTCGACAGCTGCTTTTGTTTTCCAATAAACTGCAAGTTTCATCGC
	CAAGAACCTCCACTTATGTTCTTGGATCATTTGGAGGTGGGGTTCGCCGTGGTGGAGCGG							TGCTCCTTTCACTTGAGGTTTAATCTGCGGTGACAGTCTCACTAATATCTCCAACAAGAA
	GCCGACGGAGACTATGTGGGGTTGGTAGGCTTTGCCGTTGATGTCGATTAGAGTTTGGGG							AATGCAACTCCTCCTTATAACACCAGCTTCAATATCTATGGCTCCCTTCTTTGAATGTGG
	GACTCTGAAGATGGAGCAGTTGGAGTGGCCTGCTGATCTTCTGAGGAGTTTTGGAGGGGC							AGGATAAAACCCTTGAATCGCATCTAGAACAAGCTGTCCTGAGTCAGACGACATTTGGAG
	TGACATTTTTTCGTGCATGGATGTTAGAAGGTCTTTTTTGGCTTCCCAAATTTGGATGGT							AGCATCATAAATATCCTTGTGCATCCATTCATGCTCTTCCAAATGTTCGTTCAAGAAAAG
	GTGTTGTGGGGGTTCTTCTTGTTCTTGTTCTGGTACTCTTGAATTGCTTACCATCTCAAT							TTGCAAATTCTTTCCATCCATGTTGGCAAAGATGCAGGCCATAGTATGGGTGGTCGGATA
	TTGATGATTTGGGCTTTTTGGAAACAGGGTAAAAGATGTCTTTTGTTATGGAGGACTGGG							AAGCTTGGAGGCAGAAGCTTTAGGGTGCACAGGGGCACTGGCGGAAAATGTAACTTTATT
	TCTGGGTGTTA							AGCATTGTATGCAGGTGCTCGAACCTTGATGAGACGCGCTCTAATCCGCTGATCACTTTC
								CTTCTGTATTAAAAGCTGTTCGATGTCTTGTTCAAGGCCTTTGTAAGAGAACTGGGATTC
	>Unigene0035920							AAGGTTGTGATCGACAATGCATTTGATAGCAGCTCTGATAGAAGCTACTCTTTCATCTAT
	AAGACAAACGGGGAACAAAAAGAAGAATATACAATCGTCAAGGCTACAAGATTTACGTTA							TACCCAGTCTTGTTCTTCTCTTGATTCTTTTATCATGTAGCGTTGTTTCCTGAAAACCTT
	AGCTTGCCAATCAAAAGACAGATTTACGTTAAGCAATTTACAACTAAGGTAAGTCATCAT							CTTGGAGCGCTTCAAGTACCTTTTCAAGAGGGGTTCTGGTGGGAACTTATCACAAAGCCC
	CACAGACGTGTTTGAAGCTCAAACCCCAGAACCAAATCTTCTACCGCTTGAAGTCGCTAA							AAAGCCAAAACTAAGTCTAACAGCCACAAGTTCTTGATTCCCCTTGACAAAATTTTCAAT
	GACCAGCTTGGTGGGGGACTGACAATGAATAATGAGGTGTTTCTGCAACTGTATATGGCT							GAGATCAGGAACCTTCTCTATGAAACCAAGGACCCGACACAAGTCAGTTGCTTGATTATG
	TGGCATTGAAGTTAGGAGCAGAACCAAATGCGGTGCCCACAGACCCGAATGGTGGGAATC							CTCCGCGACAACAGCAAAAAGCTTGAATAGCTCATCAGTATCAAAACCAGAGGCCAAATT
	CCCCGCTAGCAGGAGTACCAGATCCATATCCCACCTGTATATGGCTCATATGCATGGCGG							GTATGAAGCTAAAAGCTGCAAGAAGCCCAGCACCTCCAAGTAGTTACTGGACACTGCTCT
	GAAGATGAGTGGAGGCCCCAAGTGAATAGTGTGTATAGGGTGTAGTGAGATAAGGTGCGG							CATTTTTGCCTTCCACTCTTCAGCAAGTTTCAACGCGCCTTCTTTCACACAAGGTTTAAT
	TTTCTGCAGCGGATACACCAGGTGGGTGATGATGAGGCTGCTGTAGAGACTGAATGGGGT							CTGAGGAGAAATCTTCATTAACTGCTCTAGCAAAACTATGCAACTCTTCCTAACTACATC
	GAGCCGTGCTTACATGATCCAGACGAATTTTTTTAGCAGCCTGCTGTTGAGGTGGAGTAC							CTCTTCAAACTCCACATCTCCCTTCTTGAGATGAGGAGGGTAAAACCCTTCCATTGCATC
	TAGAATCAAAACGTTTCCTCCTATCCTGCTCTTGCGGCTGGGCCAATACGGCAACCGATT							CAGTACTAGCTTTGCTGGATCCAATGACAATCGAAGCGCTCTATAAACTTCACTCGCCAT
	GCATAGCACTGCTCTTGTCCACTTCCTTTGGTGGTTGACCCTTGGTGGCAGGGGCTGGTG							TGACTCGTCATCAAGTGACCGCTCATTTAGGAACAACTGCAAACTCCTTCCGTCCATTGT
	CAACACTTCTCTGCTGTGTTAACAACTCTTCAATACGTGTCTTAAGGGCCTCAGGTGAGT							GACAACAAATTGAATTTCTGCCTTGTCAGCTGGGATCATATCTTCCACTTGCTCCGCCTT
	ATTGTGATTCAAGCCCGTGCAATTCGATGCATCTGATTACCGCTCGGAGAGCGGTTAGTT							TACATGGGAATGCACACTGCTATTGACAAATTGTTTCTGTTTCAACTCAACTTCTTTACA
	CTTTCCTTATGGCCTTATCCTTGCATACATGCTTGGCCCACTCTTTTTCATGAATCAAGT							CCGTTCCTCAAGTTGTTTCTCTTTCAATTCAAGTTCAGTTCTGCGCTCCTCACACAATTT
	ATCTTTGTAGGAGAGGTGTTGGCGGGAACTCGTCAACTAGACTGAATCCATAAATATATC							TTGGTCCAAAATGAGTAGCTTGCGTTGTGAATGGAAATCCTTAAAGGACTGATTGATATA
	TAATGGCCTCCAGGTACAGTTTTCTTTTAATAAGACGTCTGATAAAATTAGAGGCCTTAT							TTTTTCAACTGCATCAAGTTGATTCTCTTTGGAATCAAGTTTCTCAGACCGTTCTTCATT
	CTGCCAGTCCAAGGGCGCGAAACAAATCAGTTGACTGTCTTCGGTTGGAAACAATCTCCA							TAACTTTTGAGCAGAGCAAATTTCTCTCTCTTTCAATTCAAGTTCCTTGGAATGTTCTTC
	AGAGACCAAGAAGCTCATTCACAGGGAAACAAGAGGCCCCTTTGTAGGTGGCTAAGAACA							ATTTAATTTTCGCATCAACTCCTCTTCCAACACCAGTTCGTTAACACGGTCATCAACCTG
	ACAAAAAGCACCACACTTCTGAAGGACTGCGCTGCTTGACTTTGTCTTTCCAATCAGATG							TTCTTCTTTCGCGTCAAGCTCTTTGGCGCGCCTCTCTATCCAATTTTGGATGGAATCAAG
	CAAACTTCATTGCCTCTTCTTTCACAGCAGTTTTAACCTCTAGTGGGACTCCTAATAACT							TTCTCTAGAACGGCCTTCAAAGTACGTCTCTTTCAGCATGATTTCTTCGAATCTTTGGCC
	GACTTAGCAAGAGATTGAAAGCATTTATGGCATTTGCTTTGAAGTTTGAATTATAACAAC							GATGGATTTCTGGATATGCTCCAGTTGTTCCTTATCCGACTCAAGCTTCTTTAAAAGCCC
	CTAGCATTGAATCCAAGACAAGCTTCGCTGGATCTGATGCAAACTGAACACAAGGAGGAA							CTCCAACGACTCATGTTGCTCATTGATCCTTTCCTCTCTTAGCTCAGCCTCTTTAATTCG
	CTGCACCCTGCATTGAACACGAAGGGCCCAGAGACGAGGAAGGGACTATACTGTTCAATT							TTCATTGGCCGACCTTTGCAGTGTGTCCAATTGCTTCTGTTTCAACTTCAGTTCTTCAAA
	GCAGATTTTCTGATACAGATTGGTCATGAAGGAGGCTGTTCACAGGAACCTTTTCTGAGA							CTGCGACTGTTGGAAAGAAAGAAATCCCTTCTCTCTCATTTCGAGTTCTTGTGCCCGTGA
	AACCAAGGGCTAGAGATAATTGAGGAGCTAATCTATTCTCTGCAACAGTCTGAAAAAGAT							CTCGACCGATTCTCGCATCAACTCAAGCTCTTTGTTGCTTTGTCTTAGTGATTCTCTAAC
	TACGAAGCTCATCTGCAGTAAAGGTCGGGGCCAATCCATAGGCACCTACAAGTAGCAAAA							CAAATCCAAGTTGTTCTCTCTGATAAAGAGTTCATCCAGGGTTCCTTGGACGCACTTCTC
	AACCCAATACTGCCACTGAATTTGCTGTCTCGACAGCTGCTTTTGTTTTCCAATAAACTG							AGTCGAATCCAATTGCTCATCGAGATCCTTCCATTCCATTGCCAGCCTCAGAATAACATC
	CAAGTTTCATCGCTGCTCCTTTCACTTGAGGTTTAATCTGCGGTGACAGTCTCACTAATA							ATGAAGACTGGTTTTCTTCGAATCAATGAGCTTCAGTTTCTCAGACATCATTTCTCCTAA
	TCTCCAACAAGAAAATGCAACTCCTCCTTATAACACCAGCTTCAATATCTATGGCTCCCT							AGCCATCTTTGTCTTCTCCTTACAAATTCATAAGGATACAGACCGAGAGCGATTGACTGA
	TCTTTGAATGTGGAGGATAAAACCCTTGAATCGCATCTAGAACAAGCTGTCCTGAGTCAG							AAACTCGAGCGCAGAACAAGAATTGAGAACGAGAGCGAAGGGGCTCCTTGACCAAGTGTA
	ACGACATTTGGAGAGCATCATAAATATCCTTGTGCATCCATTCATGCTCTTCCAAATGTT							CACTCAATACCCACACCGGCAAACCTGTAACGTGAGCCCCAGTAGCAGCGGAATCCCGAA
	CGTTCAAGAAAAGTTGCAAATTCTTTCCATCCATGTTGGCAAAGATGCAGGCCATAGTAT							GAGAGATAGGTTCAGTTTGAATTCTCACACAAGGGTTTTGTATGGGTGCAAATAATTTGG
	GGGTGGTCGGATAAAGCTTGGAGGCAGAAGCTTTAGGGTGCACAGGGGCACTGGCGGAAA							GTTTAAAGAGAAGTCTTGAGTCACGGAGGGAGGAGGGAATTTGAAGGGAATGCGGGTTGA
	ATGTAACTTTATTAGCATTGTATGCAGGTGCTCGAACCTTGATGAGACGCGCTCTAATCC							TTGAACAGAGGTG
	GCTGATCACTTTCCTTCTGTATTAAAAGCTGTTTGATGTCTTGTTCAAGGCCTTTGTAAG
	AGAACTCGGATTCAAGGTTGTGATCGACAATGCATTTGATAACAGCTCTGATAGAAGCTA							>Unigene0031928
	CTCTTTCATCTATTACCCAGTCTTGTTCTTCTCTTGATTCTTTTATCATGTAGCGTTGTT							TTCGATTCCCCTAACCAGTAAACTCTTGAGGCCGTTGGAGGTTATGTCTGGTCGTTACCT
	TCCTGAAAACCTTCTTGGAGCGCTTCAAGTACCTTTTCAAGAGGGGTTCTGGTGGGAACT							CCGATGCTCCGGAATTAGTCGAGGTGCACGCAAACTGACCCGGACATCCTCACATAAAAA
	TATCACAAAGCCCAAAGCCAAAACTAAGTCTAACAGCCACAAGTTCTTGATTCCCCTTGA							GAAATTGATATTACTAGAAACTTGTCATAAACGAGGGAAATAATACATTCTATAACGACA
	CAAAATTTTCAATGAGATCAGGAACCTTCTCTATGAAACCAAGGACCCGACACAAGTCAG							TCCCAAGATTTATGGAGGATGGATGTAAGCAAGCATTGAGTACAAAGTTTGAAGCACAGA
	TTGCTTGATTATGCTCCGCGACAACAGCAAAAAGCTTGAATAGCTCATCAGTATCAAAAC							CAGAACCAGCAAAACAAACGCTGCCAATGCCGAAATGAACGACCACGGACTCTTAAAATA
	CAGAGGCCAAATTGTATGAAGCTAAAAGCTGCAAGAAGCCCAGCACCTCCAAGTAGTTAC							AGTGTACCGAAAGTCCGCCCAGTGAACATGCCACCCACTCTTGTAATATTTATTCACCTC
	TGGACACTGCTCTCATTTTTGCCTTCCACTCTTCAGCAAGTTTCAACGCGCCTTCTTTCA							ATAAAACAAATTACCCAGGTAACACTTATTGATATCGAACGTCACGTCCCTTCCCAAATC
	CACAAGGTTTAATCTGAGGAGAAATCTTCATTAACTGCTCTAGCAAAACTATGCAACTCT							GTTGATAAACTTCGCCAGTTCGGAATCCGTCCCGAAATAATTCTCGACGATGTTCCGTTC
	TCCTAACTACATCCTCTTCAAACTCCACATCTCCCTTCTTGAGATGAGGAGGGTAAAACC							CAATAGGGACTCCACGTCACGAGAAGTGTTGATCAGGCAATCGAGCAGCGTGGCGTACGT
	CTTCCATTGCATCCAGTACTAGCTTTGCTGGATCCAATGACAATCGAAGCGCTCTATAAA							CGTGAAGTGCTTGGTGCAGTTATTGTAGCACTGCTCGAACGCGACGCAGTTGATCATGAA
	CTTCACTCGCCATTGACTCGTCATCAACTGACCGCTCATTTAGGAACAACTGCAAACTCC							GCAGCTCATGAAGTCGTCGACGGAGATGGTGGGCATCTCGATCACGCCGTGGCTGAATTT
	TTCCGTCCATTGTGACAACAAATTGAATTTCTGCCTTGTCAGCTGGGATCATATCTTCCA							GACGACGAGGAAGCTGTCGTCGGGACTACCGGCCTTGAGACTTATCCCAGCCTTACGGAG
	CTTGCTCCGCCTTTACACGGGAATGCACACTGCTATTGACAAATTGTTTCTGTTTCAACT							CTTTGAAATGCACTGGATGACATGATTTGGCGGCGAATTCCCCTGTTTTAACTCGTCGTG
	CAACTTCTTTACACCGTTCCTCAAGTTGTTTCTCTTTCAATTCAAGTTCAGTTCTGCGCT							GTGTGCCGGGATAAAAATTGATCTCAAAAAATCCAACAGATGCCTCCCTTGTGTATTAGC
	CCTCACACAATTTTTGGTCCAAAACGAGTTGCTTGCGTTGTGAATGGAATTCCTTAAAGG							ATGCTTGAAAAGCACCTCCTCTGACCTTTGCAGGGCGTTGTTGAAGAACATAAGAGCTAA
	ACTGATTGATATATTTTTTAACTGCATCCAGTTGATTCTCTTTGGAATCAAGTTTCTCAG							TTTAGTTAAAGAAGGACCGGATTCTTCCCCTGGCATTACCGACAAATCGAACAACCGTTG
	ACCGTTCTTCATTTAACTTTTGAGCAGAGCAAATTTCTCTCTGTTTCAATTCAAGTTCCT							CAAGATGAAAAACGGGATTTGATTTTCCACCCGAATGAAATCCCTCAAGAGAAACGAATA
	TGCAATGTTCTTCATTTAATTTCCGCATCAACTCCTCTTCCAACGCCAGTTCGTTAACAC							AATCCACGTGGTAGCCAAAGGGTCATCTTGCTCGATCGGGACTACTTTCACGATTTTTCG
	GGTCATCAACCTGTTCTTCTTTCGCGTCAAGCTCTTTGGCGCGCCTCTCTATCCAATTTT							AAACAACTCAACGATAAAACAGCCGTCGAGCACCAAAATCTCTAGAAACTCATCCGTACT
	GGATGGAATCAAGTTCTCTAGAACGGCCTTCAAAGTACGTCTCTTTCAGCATGATTTCTT							AAAACGGATGGTTTCGGAGTAACACTCTCTGGCTTGGGTTTCCAAAGGCTGGATAGCTCT
	CGAATCTTTGGCCGATGGATTTCTGGATATGCTCCACTTGTTCCTTCTCCGTCTCAAGCT							CAAGTAGTCTTCCAAGCTTAACCCCTTGCTTCGGGTTCGATTCAGTAAATCACCCAAGAA
	TCTTTGAAAGCCCCTCGAACGACTCATGTTGCTCATTGATTCTTAGCTCAGCCTCTTTAA							CCTCCACTTGTGTTCTTGGATCATTTGGAGGTGGGGTTCGCCGTGGTGGAACGGGCCGAC
	TTCGTTCATTGGCCGACCTTTGCAGTGTGTCCAATTGCTTCTGTTTCAACTTCAGTTCTT							GGAGACTATGTGGGGTTGGTAGGCTTTGCCGTTGATGTCGATTAGAGTTTGGGGGACTCT
	CAATCTGCGTCTGTTGGAAAGAAAGAAATCCCTTCTCTCTCATTTCGAGTTCTTGTGCCC							GAAGATGGAGCAGTTGGGGTGGCCTGCAGATTTGCTGAGGAGTTTTGGAGGGGTTGAGAT
	GGGACTCGACCGATTCCCGCATCAACTCAAGCTCTTTGTTGCTTTGTCTTAGTGATTCTC							TTTTTGGTGCATGGATGTTAGGAGGTCTTTTTTTGCTTCCCAAATTTGGATGGTGTGTTG
	TAACCAAATCCAAGTTGTTCTCTCTGATAAAGAGTTCATCCAGGGTTCCTTGGACGCACT							TGGTGGTGGTTCTTCTTGTTCTTGTTGTGGTACTCTTGAATTGCTTCCCATCTCAATTTG
	TCTCAGTCGAATCCAATAGCTCATCGAGATCCTTCCATTCCATTGCCAGCCTCAGAATGA							ATGATTTGGGCTTTTTGGAAACAGGGTAAAAGATGTCTTTTGTAATGGAGGACTGGGTCT
	CATCATGAAGACTGGTTTTCTTCGAATCAATGAGCTTCAGTTTCTCAGACATCATTTCTC							GGGTGTTAAACAGATGGGATTCAA
	CTAAAGCCATCTTTGTCTTCTCCTTACAAATTCATAAGGATACAGACCGAGAGCGATTGA
	CTGAAAACGCGAGCGCAGAACAAGAATTGAGAGCGAGAGCGAAGGAGCTCCTTGACCAAG							>Unigene0033665
	TGTACACTCAATACCCACACCGGCAAACCTGTAACGTGAGCCCCAGTAGCAGCGGAATCC							CATTAAAGGGAAAACTGAGGTCAAAACAACAGATGACTTTACAAGAAACACTGCAACAAC
	CGAAGAGAGACAGGGTCGGATTGAATTCTCAGTCTCACACAAGGGTTTTGTATGTGTGCT							AAAAAAAAAAGACACAATACCACAGGGAATTGAATAAACTAAGGTCAAACCTTTTTTGCT
	AATAATTTGGGTTTAAAGAGAAGTCTTGAGTCACGGAGGGAGGAGGGAATTTGAAGGGAA							AAGCCTAGAGTCGCTATATACAAAGCCTGAAAGGAGATTCGCTGCTTTATTTGATCAATA
	TGCGGGTTGATTGAACAGAGGTGCTTGTTTTGTGAAAAGAGTAAA							TTTCGATCTCCCATCACCCTCGGTAATCATATCTTTGAATGCTCCACCGCTGGGGATCAT
								CGGCAAGACATGCTCTTGATGTGGTACAATTACATCCAACAGATACGGGCCAGGGGTATC
								CAACATCTTCTGAATTGCAGCCCTAAGATCTTCCTTCTTCATCACCCGAGCAGCAGGAAT
								CTCACAAGCTTCTGCGAATTTCAACATGTTCGGGAATATTTGAGACTCATTCGACGGGTT
								ACCCAAATACGTGTGGGCCCTATTAGCACCATAGAAGCGATCCTCCCACTGAACAGTCAT
								ACCCAAATGCTGATTATTCAACACCATTATCTTAACCGGAAGATTCTCCACCCGGATAGT
								CGCCAACTCTTGGACATTCATCATAAAACTCCCATCGCCATCAATGTCCACAACAACAGA
								ATCTGGTCTAGCAACAGCGGCTCCCACTGCAGCAGGCAATCCAAAACCCATGGCCCCTAA
								TCCGGCCGAAGTAAGCCACTGCCTTGGCCTATTGCACTTGTAAAATTGAGCAGCCCACAT
								CTGATGCTGCCCAACACCAGTACTAATAATCGCGTTCCCATTCGTTAACTCGTCAAGAAC
								CTGAATTGCATACTGTGGTGGAATGGCCTCTCCAAACGTCTTAAAGTTCAACGGGTGCTG
								CATTTTCTGCTCCTTTAGCTCCTCCCTCCAAGCAGAAAAATCAAGCTTAAGCTTACCTCT
								TTGATCCTCCAAGACCTTATTCAGACCTTTTAAGGCAACTTTCATATCCGCCCAAACTGA
								CACATGGGGTTGCTTATTCCTCCCTATCTCAGCCGAATCAATATCGATATGTACAATCTT
								AGCTCTGCTAGCAAAAGCTTCAAGCTTTCCTGTCACACGGTCGTCAAACCTGACCCCAAA
								AGCAAGCAACAAATCACTACTATCCACAGCATAATTTGCGTAAACAGTACCATGCATGCC
								AAGCATTCCAAGAGACATATCATCCGAAACCGGGTACGTCCCAAGACCCATCAAAGTACT
								CGTGACTGGGATCCCCGTAAGCTCCACAAACCTCCTCAACTCCTCACTCGAATTCAAACA
								CCCACCACCCACATACAAAACCGGTTTCTTCGACTCCGATACAAGCCTAACAATTTGCTC
								CAAATGGTTCTCCAGAGGCTCTCTATGCAATCTAGACATATACCCAGGTAACCTCATGGG
								TTGATCCCAATTGGGAACCACCATTTTTTGCTGTATATCTTTAGGCACATCAATCAAAAC
								CGGGCCAGGCCGGCCTGAGCAAGCTAAGAAGAACGCCTCTCTGACAATCCTAGGTATATC
								CTCTACATCAAGAACGAGGTAATTGTGCTTGGTAATAGACCTAGTTACCTCAACAATCGG
								AGTTTCTTGAAAAGCATCGGTTCCAATCATTCTCCTTGGGACTTGTCCGGTGATGGCAAC
								GATAGGGATGCTGTCGAGCATCGCATCGGCGAGGCCCGAGACGAGGTTAGTGGCGCCAGG
								GCCGGAGGTGGCGATACAGACGCCGGGGAGGCCGGAGGCACGTGCGTAGCCCTCTGCCGC
								GAAGATCCCGCCTTGCTCGTGGCGGGGGAGGACGTTGCGGATGGTGGCGGAGCGCGTAAG
								GGCCTGGTGGATCTCCAAAGACGCGCCTCCGGGGTAGGCGAAGATGTCTTTTACGCCTTC
								TCGCTCGAGGGCTTCGACGAGGACGTCGCTGCCCTTTCTGGGTTGGTCAGGGGCAAATCG
								GGACGTGAATTTTTCAGAGGCGGCGGGGGAGGCGGTGGGTTCAGCTGGGGAGGCGGTGGG
								TTTGGATTTGGAGACGACGGCGGAGATGTGGAGGCGGCGGCGGCTGTGGGTGGTGGAGGT
								AGGTTGCTGGGGATTATAGGAGAAGGGGAAGGTAGATTTGGGCAAAGGGTTTTTGGATTT
								GGAGTGGTGGAGGAGAATGGAGGAGGAGATTGAGGGATTTGCAGTGGCGGCTGCCATTGT
								TGACGGGAAGAGAGAGAAACAGGGGACTCAGCCTCTGTAGGGTTCTCCGTTCT
								>Unigene0033666
								TTTTTTGCCAAAACAGCATCCAACAGACAAAATTTAAGCCCAACTGTGCGGTAACATCTG

## Sheet: T1-Vs-T3-ng
Sequence	Method	Ka	Ks	Ka/Ks	P-Value(Fisher)	Length	S-Sites	N-Sites	Fold-Sites(0:2:4)	Substitutions	S-Substitutions	N-Substitutions	Fold-S-Substitutions(0:2:4)	Fold-N-Substitutions(0:2:4)	Divergence-Time	Substitution-Rate-Ratio(rTC:rAG:rTA:rCG:rTG:rCA/rCA)	GC(1:2:3)	ML-Score	AICc	Akaike-Weight	Model
Unigene0000008_T1-vs-Unigene0017613_T3	YN	0.00187885	0.0302428	0.0621256	0.00354576	702	169.004	532.996	NA	6	5	1	NA	NA	0.00870735	1.0482:1.0482:1:1:1:1	0.480769(0.549145:0.440171:0.452991)	NA	NA	NA	NA
Unigene0026481_T1-vs-Unigene0016536_T3	YN	0.00181106	0.0222855	0.0812662	0.0139171	735	182.169	552.831	NA	5	4	1	NA	NA	0.00688562	2:2:1:1:1:1	0.428862(0.388211:0.430894:0.46748)	NA	NA	NA	NA
Unigene0008244_T1-vs-Unigene0000040_T3	YN	0.000678252	0.0107584	0.063044	0.00366861	1944	468.956	1475.04	NA	6	5	1	NA	NA	0.00310991	2:2:1:1:1:1	0.437594(0.489474:0.399248:0.42406)	NA	NA	NA	NA
Unigene0000044_T1-vs-Unigene0000492_T3	YN	0.00135643	0.0369713	0.0366886	5.17415e-05	960	222.015	737.985	NA	9	8	1	NA	NA	0.00959292	1.77669:1.77669:1:1:1:1	0.517708(0.523438:0.36875:0.660937)	NA	NA	NA	NA
Unigene0021562_T1-vs-Unigene0000067_T3	YN	0.00216389	0.0450121	0.0480735	0.000415359	624	161.071	462.929	NA	8	7	1	NA	NA	0.0132242	3.60153:3.60153:1:1:1:1	0.418269(0.459135:0.394231:0.401442)	NA	NA	NA	NA
Unigene0021279_T1-vs-Unigene0001105_T3	YN	0.00186838	0.0201211	0.0928565	0.0328335	687	151.11	535.89	NA	4	3	1	NA	NA	0.00588319	2:2:1:1:1:1	0.440789(0.422368:0.346053:0.553947)	NA	NA	NA	NA
Unigene0026685_T1-vs-Unigene0026981_T3	YN	0.00142013	0.0194641	0.0729611	0.00617099	966	261.084	704.916	NA	6	5	1	NA	NA	0.00629695	2.13096:2.13096:1:1:1:1	0.541925(0.475155:0.540373:0.610248)	NA	NA	NA	NA
Unigene0000144_T1-vs-Unigene0032954_T3	YN	0.0014001	0.029164	0.0480077	0.000397834	960	245.098	714.902	NA	8	7	1	NA	NA	0.00848852	2.33364:2.33364:1:1:1:1	0.444792(0.557813:0.367188:0.409375)	NA	NA	NA	NA
Unigene0003255_T1-vs-Unigene0000149_T3	YN	0.00112629	0.0458708	0.0245536	3.80106e-08	1227	338.463	888.537	NA	16	15	1	NA	NA	0.0134689	2.72413:2.72413:1:1:1:1	0.546296(0.582126:0.4843:0.572464)	NA	NA	NA	NA
Unigene0000191_T1-vs-Unigene0025508_T3	YN	0.00382791	0.0556129	0.0688313	5.20645e-05	711	187.136	523.864	NA	12	10	2	NA	NA	0.0174578	2.34671:2.34671:1:1:1:1	0.421673(0.4947:0.335689:0.434629)	NA	NA	NA	NA
Unigene0036983_T1-vs-Unigene0000278_T3	YN	0.0022178	0.0920771	0.0240864	6.96452e-21	1812	457.021	1354.98	NA	42	39	3	NA	NA	0.024882	5.86954:5.86954:1:1:1:1	0.487328(0.554545:0.405785:0.501653)	NA	NA	NA	NA
Unigene0000291_T1-vs-Unigene0024942_T3	YN	0.00332774	0.0444719	0.0748279	3.32658e-06	1206	302.481	903.519	NA	16	13	3	NA	NA	0.0136473	2.26256:2.26256:1:1:1:1	0.510779(0.522388:0.412935:0.597015)	NA	NA	NA	NA
Unigene0006257_T1-vs-Unigene0000292_T3	YN	0.00231972	0.0355934	0.0651729	0	576	144.131	431.869	NA	6	5	1	NA	NA	0.0106457	2.06895:2.06895:1:1:1:1	0.388672(0.449219:0.298828:0.417969)	NA	NA	NA	NA
Unigene0000298_T1-vs-Unigene0022959_T3	YN	0.00188008	0.0321331	0.0585091	0.0010451	756	223.35	532.65	NA	8	7	1	NA	NA	0.0108179	4.26623:4.26623:1:1:1:1	0.491034(0.501582:0.458861:0.512658)	NA	NA	NA	NA
Unigene0000638_T1-vs-Unigene0026260_T3	YN	0.00143761	0.0178181	0.0806827	0.0136868	924	227.734	696.266	NA	5	4	1	NA	NA	0.00547482	1.75298:1.75298:1:1:1:1	0.520899(0.487461:0.473354:0.601881)	NA	NA	NA	NA
Unigene0033870_T1-vs-Unigene0000352_T3	YN	0.00164901	0.0286188	0.05762	0.000980935	858	250.825	607.175	NA	8	7	1	NA	NA	0.00953328	5.71908:5.71908:1:1:1:1	0.361944(0.399183:0.351499:0.33515)	NA	NA	NA	NA
Unigene0030890_T1-vs-Unigene0002757_T3	YN	0.000747395	0.0173522	0.0430722	0.000428654	1689	350.353	1338.65	NA	7	6	1	NA	NA	0.00419176	0.968765:0.968765:1:1:1:1	0.468028(0.547069:0.34103:0.515986)	NA	NA	NA	NA
Unigene0022534_T1-vs-Unigene0019615_T3	YN	0.00221728	0.0333045	0.066576	0.000119027	1149	245.659	903.341	NA	10	8	2	NA	NA	0.0088638	1.81956:1.81956:1:1:1:1	0.477807(0.5:0.374674:0.558747)	NA	NA	NA	NA
Unigene0000373_T1-vs-Unigene0003533_T3	YN	0.00331226	0.0555958	0.0595776	0.00312172	396	93.4245	302.575	NA	6	5	1	NA	NA	0.015647	2:2:1:1:1:1	0.487374(0.397727:0.541667:0.522727)	NA	NA	NA	NA
Unigene0005259_T1-vs-Unigene0017739_T3	YN	0.00151779	0.0152693	0.0994016	0.0377518	858	198.48	659.52	NA	4	3	1	NA	NA	0.0046989	2:2:1:1:1:1	0.41958(0.472028:0.368881:0.417832)	NA	NA	NA	NA
Unigene0009137_T1-vs-Unigene0000382_T3	YN	0.00658347	0.08499	0.0774617	0.000311697	405	99.8736	305.126	NA	10	8	2	NA	NA	0.0259186	1.89737:1.89737:1:1:1:1	0.418519(0.544444:0.344444:0.366667)	NA	NA	NA	NA
Unigene0000880_T1-vs-Unigene0000385_T3	YN	0.000980151	0.0108634	0.0902249	0.0183378	1392	370.994	1021.01	NA	5	4	1	NA	NA	0.00361423	2.03609:2.03609:1:1:1:1	0.523348(0.510776:0.474138:0.585129)	NA	NA	NA	NA
Unigene0007479_T1-vs-Unigene0029300_T3	YN	0.00119283	0.0165893	0.0719035	0.00981231	1083	243.9	839.1	NA	5	4	1	NA	NA	0.00466025	0.998039:0.998039:1:1:1:1	0.472761(0.531856:0.404432:0.481994)	NA	NA	NA	NA
Unigene0000473_T1-vs-Unigene0030057_T3	YN	0.00183816	0.018644	0.0985927	0.0373196	708	163.193	544.807	NA	4	3	1	NA	NA	0.00571189	2:2:1:1:1:1	0.375817(0.449346:0.323529:0.354575)	NA	NA	NA	NA
Unigene0000486_T1-vs-Unigene0002008_T3	YN	0.00171192	0.0211072	0.0811059	0.00061896	1506	336.33	1169.67	NA	9	7	2	NA	NA	0.00604339	2:2:1:1:1:1	0.451624(0.456262:0.370775:0.527833)	NA	NA	NA	NA
Unigene0028568_T1-vs-Unigene0024054_T3	YN	0.00143127	0.0175585	0.0815145	0.0139877	930	230.558	699.442	NA	5	4	1	NA	NA	0.0054294	2.35388:2.35388:1:1:1:1	0.451012(0.592652:0.428115:0.332268)	NA	NA	NA	NA
Unigene0026045_T1-vs-Unigene0033398_T3	YN	0.00258781	0.026258	0.0985532	1.54111e-05	2016	467.511	1548.49	NA	16	12	4	NA	NA	0.00807694	1.62908:1.62908:1:1:1:1	0.467444(0.543732:0.357143:0.501458)	NA	NA	NA	NA
Unigene0000574_T1-vs-Unigene0012855_T3	YN	0.00209116	0.0392474	0.0532816	0.00112491	636	157.131	478.869	NA	7	6	1	NA	NA	0.011271	2:2:1:1:1:1	0.322368(0.353947:0.289474:0.323684)	NA	NA	NA	NA
Unigene0024623_T1-vs-Unigene0000592_T3	YN	0.00313251	0.0366035	0.0855795	0.0162773	432	112.1	319.9	NA	5	4	1	NA	NA	0.0118179	2.1477:2.1477:1:1:1:1	0.356452(0.377419:0.324194:0.367742)	NA	NA	NA	NA
Unigene0037539_T1-vs-Unigene0036086_T3	YN	0.00140178	0.0161342	0.0868823	1.81237e-05	2895	752.858	2142.14	NA	15	12	3	NA	NA	0.00523301	2.13869:2.13869:1:1:1:1	0.440242(0.550259:0.363212:0.407254)	NA	NA	NA	NA
Unigene0000618_T1-vs-Unigene0026186_T3	YN	0.00135582	0.0209192	0.0648122	0.00407399	981	242.659	738.341	NA	6	5	1	NA	NA	0.00619499	2.11242:2.11242:1:1:1:1	0.407832(0.439828:0.335244:0.448424)	NA	NA	NA	NA
Unigene0000662_T1-vs-Unigene0026947_T3	YN	0.00175544	0.0193431	0.0907525	0.0187599	780	209.588	570.412	NA	5	4	1	NA	NA	0.0064813	2:2:1:1:1:1	0.501923(0.532692:0.5:0.473077)	NA	NA	NA	NA
Unigene0006825_T1-vs-Unigene0001459_T3	YN	0.00205237	0.0315824	0.0649845	0.00748849	618	129.949	488.051	NA	5	4	1	NA	NA	0.00826176	2:2:1:1:1:1	0.324435(0.352156:0.240246:0.380903)	NA	NA	NA	NA
Unigene0024097_T1-vs-Unigene0023605_T3	YN	0.00149504	0.0247652	0.0603684	0.00590898	834	164.37	669.63	NA	5	4	1	NA	NA	0.00608127	3.46377:3.46377:1:1:1:1	0.615108(0.55036:0.491007:0.803957)	NA	NA	NA	NA
Unigene0004661_T1-vs-Unigene0000700_T3	YN	0.000529986	0.0124313	0.0426331	0.000215049	2457	569.396	1887.6	NA	8	7	1	NA	NA	0.00328806	2:2:1:1:1:1	0.445462(0.507326:0.434676:0.394383)	NA	NA	NA	NA
Unigene0000723_T1-vs-Unigene0028076_T3	YN	0.00220739	0.0249747	0.0883851	0.000114655	1152	244.433	907.567	NA	8	6	2	NA	NA	0.00703818	0.675112:0.675112:1:1:1:1	0.441581(0.523196:0.342784:0.458763)	NA	NA	NA	NA
Unigene0026695_T1-vs-Unigene0000726_T3	YN	0.00148824	0.0167727	0.0887301	0.0116502	975	302.291	672.709	NA	6	5	1	NA	NA	0.00622706	4.17798:4.17798:1:1:1:1	0.49641(0.603077:0.427692:0.458462)	NA	NA	NA	NA
Unigene0000760_T1-vs-Unigene0025756_T3	YN	0.00321462	0.07509	0.0428102	3.50241e-06	750	126.508	623.492	NA	11	9	2	NA	NA	0.0153384	0.862855:0.862855:1:1:1:1	0.508667(0.472:0.42:0.634)	NA	NA	NA	NA
Unigene0004607_T1-vs-Unigene0000807_T3	YN	0.0017155	0.022762	0.0753666	0.011272	762	178.412	583.588	NA	5	4	1	NA	NA	0.00664324	2:2:1:1:1:1	0.367209(0.414634:0.333333:0.353659)	NA	NA	NA	NA
Unigene0000844_T1-vs-Unigene0020490_T3	YN	0.00183999	0.0233638	0.0787538	0.023119	675	130.768	544.232	NA	4	3	1	NA	NA	0.0060098	2:2:1:1:1:1	0.570776(0.592466:0.429795:0.690068)	NA	NA	NA	NA
Unigene0000852_T1-vs-Unigene0019690_T3	YN	0.00175899	0.0420152	0.0418656	0.000203284	741	171.825	569.175	NA	8	7	1	NA	NA	0.0110937	0.769636:0.769636:1:1:1:1	0.530242(0.489919:0.465726:0.635081)	NA	NA	NA	NA
Unigene0030014_T1-vs-Unigene0000940_T3	YN	0.000623529	0.0161343	0.0386461	2.32832e-05	2232	627.559	1604.44	NA	11	10	1	NA	NA	0.00498462	2.90948:2.90948:1:1:1:1	0.470878(0.544355:0.438844:0.429435)	NA	NA	NA	NA
Unigene0033584_T1-vs-Unigene0000943_T3	YN	0.000614835	0.0401065	0.0153301	9.31473e-12	2115	487.881	1627.12	NA	20	19	1	NA	NA	0.00972464	2.0861:2.0861:1:1:1:1	0.468794(0.528369:0.340426:0.537589)	NA	NA	NA	NA
Unigene0020838_T1-vs-Unigene0015438_T3	YN	0.00208903	0.0210504	0.0992398	0.0377806	624	144.554	479.446	NA	4	3	1	NA	NA	0.00648156	2:2:1:1:1:1	0.270896(0.317221:0.271903:0.223565)	NA	NA	NA	NA
Unigene0006432_T1-vs-Unigene0005692_T3	YN	0.00126218	0.0211143	0.0597785	0.0007667	1179	386.053	792.947	NA	9	8	1	NA	NA	0.00776257	9.89829:9.89829:1:1:1:1	0.421992(0.47582:0.331606:0.458549)	NA	NA	NA	NA
Unigene0028413_T1-vs-Unigene0025834_T3	YN	0.00183452	0.0220954	0.0830274	0	684	138.141	545.859	NA	4	3	1	NA	NA	0.00592643	2.98013:2.98013:1:1:1:1	0.578947(0.510965:0.491228:0.734649)	NA	NA	NA	NA
Unigene0001096_T1-vs-Unigene0034135_T3	YN	0.0010823	0.0112327	0.0963527	0.0353518	1194	269.375	924.625	NA	4	3	1	NA	NA	0.0033723	2:2:1:1:1:1	0.423367(0.528894:0.407035:0.334171)	NA	NA	NA	NA
Unigene0019763_T1-vs-Unigene0020681_T3	YN	0.00283851	0.0370854	0.0765398	0.00743764	492	139.036	352.964	NA	6	5	1	NA	NA	0.0125165	6.87593:6.87593:1:1:1:1	0.560976(0.521341:0.506098:0.655488)	NA	NA	NA	NA
Unigene0001133_T1-vs-Unigene0023507_T3	YN	0.0013966	0.0630428	0.0221532	9.56957e-07	867	150.167	716.833	NA	10	9	1	NA	NA	0.0120739	3.6483:3.6483:1:1:1:1	0.577278(0.49308:0.425606:0.813149)	NA	NA	NA	NA
Unigene0014114_T1-vs-Unigene0015219_T3	YN	0.0018024	0.0289488	0.0622615	0.00357083	732	176.429	555.571	NA	6	5	1	NA	NA	0.00834532	2.03184:2.03184:1:1:1:1	0.540301(0.5:0.520492:0.60041)	NA	NA	NA	NA
Unigene0023755_T1-vs-Unigene0001895_T3	YN	0.00186691	0.0225859	0.0826583	0.00936962	762	225.592	536.408	NA	6	5	1	NA	NA	0.00800081	6.96259:6.96259:1:1:1:1	0.468504(0.574803:0.42126:0.409449)	NA	NA	NA	NA
Unigene0005015_T1-vs-Unigene0001722_T3	YN	0.00494659	0.0910949	0.0543015	9.10695e-08	558	152.346	405.654	NA	15	13	2	NA	NA	0.0284669	2.01844:2.01844:1:1:1:1	0.595878(0.626344:0.459677:0.701613)	NA	NA	NA	NA
Unigene0001191_T1-vs-Unigene0007206_T3	YN	0.00624932	0.0748243	0.0835199	7.20734e-06	798	154.913	643.087	NA	15	11	4	NA	NA	0.0195616	0.251511:0.251511:1:1:1:1	0.58455(0.54562:0.512774:0.695255)	NA	NA	NA	NA
Unigene0031969_T1-vs-Unigene0031093_T3	YN	0.0007153	0.0133072	0.0537529	0.000434322	2007	608.319	1398.68	NA	9	8	1	NA	NA	0.00453189	8.64057:8.64057:1:1:1:1	0.428002(0.480568:0.378924:0.424514)	NA	NA	NA	NA
Unigene0001229_T1-vs-Unigene0001736_T3	YN	0.00132329	0.0459135	0.0288214	2.90303e-06	981	224.642	756.358	NA	11	10	1	NA	NA	0.0115341	2:2:1:1:1:1	0.574405(0.529762:0.508929:0.684524)	NA	NA	NA	NA
Unigene0031143_T1-vs-Unigene0002815_T3	YN	0.00113732	0.0128315	0.0886348	0.0296338	1116	236.073	879.927	NA	4	3	1	NA	NA	0.00361105	2:2:1:1:1:1	0.426523(0.544355:0.385753:0.349462)	NA	NA	NA	NA
Unigene0001424_T1-vs-Unigene0031677_T3	YN	0.00110163	0.0173728	0.0634109	0.00375562	1200	291.449	908.551	NA	6	5	1	NA	NA	0.00505348	2.16059:2.16059:1:1:1:1	0.48005(0.543641:0.426434:0.470075)	NA	NA	NA	NA
Unigene0001330_T1-vs-Unigene0004657_T3	YN	0.00428311	0.0496823	0.08621	0.0170231	318	83.7718	234.228	NA	5	4	1	NA	NA	0.0162428	2:2:1:1:1:1	0.438988(0.473214:0.325893:0.517857)	NA	NA	NA	NA
Unigene0001360_T1-vs-Unigene0019457_T3	YN	0.0031289	0.0503241	0.062175	2.12193e-06	1188	226.944	961.056	NA	14	11	3	NA	NA	0.0121446	4.02287:4.02287:1:1:1:1	0.518975(0.476281:0.402277:0.678368)	NA	NA	NA	NA
Unigene0021497_T1-vs-Unigene0001368_T3	YN	0.0029764	0.0425961	0.0698749	0.000298107	843	169.542	673.458	NA	9	7	2	NA	NA	0.0109446	0.878015:0.878015:1:1:1:1	0.529656(0.567616:0.352313:0.669039)	NA	NA	NA	NA
Unigene0018701_T1-vs-Unigene0001412_T3	YN	0.00210164	0.0326658	0.0643375	0.0039962	633	156.423	476.577	NA	6	5	1	NA	NA	0.00965445	2:2:1:1:1:1	0.437599(0.552133:0.364929:0.395735)	NA	NA	NA	NA
Unigene0001459_T1-vs-Unigene0014220_T3	YN	0.00223192	0.0443951	0.0502739	0.00051887	612	163.287	448.713	NA	8	7	1	NA	NA	0.0134815	4.85842:4.85842:1:1:1:1	0.429012(0.506944:0.421296:0.358796)	NA	NA	NA	NA
Unigene0027248_T1-vs-Unigene0004472_T3	YN	0.00112378	0.021789	0.0515754	0	1170	279.388	890.612	NA	7	6	1	NA	NA	0.00605849	2:2:1:1:1:1	0.438034(0.446154:0.446154:0.421795)	NA	NA	NA	NA
Unigene0020481_T1-vs-Unigene0023041_T3	YN	0.00111832	0.0238699	0.0468505	0.000207522	1236	341.038	894.962	NA	9	8	1	NA	NA	0.00739596	2.80907:2.80907:1:1:1:1	0.523581(0.544365:0.460432:0.565947)	NA	NA	NA	NA
Unigene0001524_T1-vs-Unigene0020301_T3	YN	0.00320219	0.0542447	0.0590322	0.00579392	390	77.0465	312.954	NA	5	4	1	NA	NA	0.0132859	2.67885:2.67885:1:1:1:1	0.566919(0.522727:0.443182:0.734848)	NA	NA	NA	NA
Unigene0033491_T1-vs-Unigene0031281_T3	YN	0.000949582	0.0338504	0.0280523	2.31e-06	1356	302.134	1053.87	NA	11	10	1	NA	NA	0.00828031	2:2:1:1:1:1	0.377841(0.425189:0.369318:0.339015)	NA	NA	NA	NA
Unigene0001558_T1-vs-Unigene0025519_T3	YN	0.00155415	0.0197946	0.0785135	0.0126105	849	204.753	644.247	NA	5	4	1	NA	NA	0.00595321	2:2:1:1:1:1	0.471731(0.471731:0.409894:0.533569)	NA	NA	NA	NA
Unigene0025223_T1-vs-Unigene0006738_T3	YN	0.00308691	0.0343372	0.0898999	0.0309605	414	89.3841	324.616	NA	4	3	1	NA	NA	0.00983396	2:2:1:1:1:1	0.471014(0.431159:0.369565:0.612319)	NA	NA	NA	NA
Unigene0019159_T1-vs-Unigene0006198_T3	YN	0.000608652	0.00712838	0.0853843	0.0157886	2208	564.359	1643.64	NA	5	4	1	NA	NA	0.00227508	2.13086:2.13086:1:1:1:1	0.441123(0.452446:0.42731:0.443614)	NA	NA	NA	NA
Unigene0025597_T1-vs-Unigene0001620_T3	YN	0.0015787	0.0289706	0.0544931	0.000753554	882	247.812	634.188	NA	8	7	1	NA	NA	0.00927488	7.2438:7.2438:1:1:1:1	0.423977(0.441103:0.299499:0.531328)	NA	NA	NA	NA
Unigene0001633_T1-vs-Unigene0031142_T3	YN	0.000580617	0.010619	0.0546774	1.05606e-10	8886	1994.09	6891.91	NA	25	21	4	NA	NA	0.0028333	1.10054:1.10054:1:1:1:1	0.45431(0.540851:0.449527:0.372552)	NA	NA	NA	NA
Unigene0015478_T1-vs-Unigene0001645_T3	YN	0.00175776	0.0180992	0.097118	0.00425542	1419	279.674	1139.33	NA	7	5	2	NA	NA	0.00497854	0.672174:0.672174:1:1:1:1	0.423185(0.439746:0.382664:0.447146)	NA	NA	NA	NA
Unigene0001710_T1-vs-Unigene0019604_T3	YN	0.000560368	0.00944152	0.0593515	0.00294817	2319	533.793	1785.21	NA	6	5	1	NA	NA	0.00260465	2.16218:2.16218:1:1:1:1	0.430789(0.501294:0.407503:0.383571)	NA	NA	NA	NA
Unigene0001725_T1-vs-Unigene0004836_T3	YN	0.00102905	0.020559	0.0500536	0.000298933	1368	395.564	972.436	NA	9	8	1	NA	NA	0.00667622	7.07988:7.07988:1:1:1:1	0.452851(0.582237:0.382675:0.39364)	NA	NA	NA	NA
Unigene0001732_T1-vs-Unigene0025807_T3	YN	0.000365282	0.0038378	0.0951799	0.0341934	3522	783.722	2738.28	NA	4	3	1	NA	NA	0.00113799	1.10108:1.10108:1:1:1:1	0.467234(0.542979:0.408511:0.450213)	NA	NA	NA	NA
Unigene0007186_T1-vs-Unigene0001741_T3	YN	0.00173596	0.0257278	0.0674743	0.000127829	1470	316.524	1153.48	NA	10	8	2	NA	NA	0.00690194	1.69756:1.69756:1:1:1:1	0.544218(0.515306:0.435714:0.681633)	NA	NA	NA	NA
Unigene0005614_T1-vs-Unigene0027745_T3	YN	0.0020494	0.0253574	0.0808204	0.0087477	690	201.385	488.615	NA	6	5	1	NA	NA	0.00885212	4.16691:4.16691:1:1:1:1	0.383092(0.404348:0.32029:0.424638)	NA	NA	NA	NA
Unigene0009230_T1-vs-Unigene0001838_T3	YN	0.00324228	0.0331426	0.0978284	0.0372077	402	92.8203	309.18	NA	4	3	1	NA	NA	0.0101461	1.85821:1.85821:1:1:1:1	0.450249(0.447761:0.451493:0.451493)	NA	NA	NA	NA
Unigene0036410_T1-vs-Unigene0004115_T3	YN	0.000633834	0.0168789	0.0375518	0.000225684	1938	359.634	1578.37	NA	7	6	1	NA	NA	0.00364843	0.701296:0.701296:1:1:1:1	0.450026(0.474498:0.393354:0.482226)	NA	NA	NA	NA
Unigene0001945_T1-vs-Unigene0029611_T3	YN	0.00151672	0.0327894	0.0462564	0.000335614	879	219.015	659.985	NA	8	7	1	NA	NA	0.00930873	3.61811:3.61811:1:1:1:1	0.543356(0.503378:0.45777:0.668919)	NA	NA	NA	NA
Unigene0034583_T1-vs-Unigene0001949_T3	YN	0.00230847	0.0483093	0.0477853	0.000415545	585	151.146	433.854	NA	8	7	1	NA	NA	0.0141937	7.60016:7.60016:1:1:1:1	0.5(0.438224:0.484556:0.57722)	NA	NA	NA	NA
Unigene0035226_T1-vs-Unigene0001992_T3	YN	0.00069426	0.012879	0.0539063	0.00207229	1833	391.951	1441.05	NA	6	5	1	NA	NA	0.00329973	1.19362:1.19362:1:1:1:1	0.435079(0.457447:0.430442:0.417349)	NA	NA	NA	NA
Unigene0007293_T1-vs-Unigene0027027_T3	YN	0.00548125	0.0860503	0.0636982	3.59646e-05	492	125.599	366.401	NA	12	10	2	NA	NA	0.0260491	10.9332:10.9332:1:1:1:1	0.438124(0.52994:0.443114:0.341317)	NA	NA	NA	NA
Unigene0002087_T1-vs-Unigene0024643_T3	YN	0.00288261	0.0495706	0.0581515	1.58071e-07	1335	292.014	1042.99	NA	17	14	3	NA	NA	0.013095	0.735861:0.735861:1:1:1:1	0.560606(0.519956:0.507761:0.654102)	NA	NA	NA	NA
Unigene0002093_T1-vs-Unigene0013060_T3	YN	0.00208146	0.0222445	0.0935719	0.0334352	618	136.9	481.1	NA	4	3	1	NA	NA	0.006548	1.0471:1.0471:1:1:1:1	0.488095(0.554762:0.447619:0.461905)	NA	NA	NA	NA
Unigene0034862_T1-vs-Unigene0031599_T3	YN	0.000411577	0.00430369	0.0956335	0.0212999	3363	932.653	2430.35	NA	5	4	1	NA	NA	0.00149097	4.63343:4.63343:1:1:1:1	0.43369(0.519625:0.395183:0.386262)	NA	NA	NA	NA
Unigene0005861_T1-vs-Unigene0011711_T3	YN	0.00447028	0.0604762	0.0739181	0.0205116	276	51.6332	224.367	NA	4	3	1	NA	NA	0.0149477	2:2:1:1:1:1	0.450122(0.445255:0.357664:0.547445)	NA	NA	NA	NA
Unigene0002121_T1-vs-Unigene0018267_T3	YN	0.00249788	0.0526017	0.0474867	0.00288107	480	78.8849	401.115	NA	5	4	1	NA	NA	0.0107321	3.68076:3.68076:1:1:1:1	0.593168(0.586957:0.36646:0.826087)	NA	NA	NA	NA
Unigene0006800_T1-vs-Unigene0002194_T3	YN	0.00146853	0.0457202	0.0321199	6.84754e-06	909	227.278	681.722	NA	11	10	1	NA	NA	0.0125328	5.56663:5.56663:1:1:1:1	0.5818(0.59816:0.453988:0.693252)	NA	NA	NA	NA
Unigene0017904_T1-vs-Unigene0003714_T3	YN	0.000726255	0.0107833	0.0673497	0.00460887	1845	467.318	1377.68	NA	6	5	1	NA	NA	0.0032736	2.2082:2.2082:1:1:1:1	0.43794(0.513821:0.395122:0.404878)	NA	NA	NA	NA
Unigene0027329_T1-vs-Unigene0005820_T3	YN	0.00191131	0.0277157	0.0689613	8.77672e-07	2088	516.14	1571.86	NA	17	14	3	NA	NA	0.00828999	1.96992:1.96992:1:1:1:1	0.461207(0.523707:0.364224:0.49569)	NA	NA	NA	NA
Unigene0008138_T1-vs-Unigene0002219_T3	YN	0.00185246	0.0230247	0.0804552	0.0135364	717	176.407	540.593	NA	5	4	1	NA	NA	0.00706156	2:2:1:1:1:1	0.457639(0.479167:0.433333:0.460417)	NA	NA	NA	NA
Unigene0002272_T1-vs-Unigene0035180_T3	YN	0.00143525	0.0172827	0.0830455	0.0257355	873	175.591	697.409	NA	4	3	1	NA	NA	0.00462274	2:2:1:1:1:1	0.363126(0.373057:0.32772:0.388601)	NA	NA	NA	NA
Unigene0002298_T1-vs-Unigene0015225_T3	YN	0.00244997	0.0278504	0.0879692	0.0295745	519	110.049	408.951	NA	4	3	1	NA	NA	0.00783586	4.04116:4.04116:1:1:1:1	0.645472(0.595376:0.554913:0.786127)	NA	NA	NA	NA
Unigene0002301_T1-vs-Unigene0021781_T3	YN	0.000704498	0.0152992	0.0460481	0.000320453	1884	463.792	1420.21	NA	8	7	1	NA	NA	0.00429733	2:2:1:1:1:1	0.447452(0.573248:0.370223:0.398885)	NA	NA	NA	NA
Unigene0002375_T1-vs-Unigene0026456_T3	YN	0.000631847	0.00928073	0.0680816	0.00300578	2235	651.671	1583.33	NA	7	6	1	NA	NA	0.00315365	6.12099:6.12099:1:1:1:1	0.477852(0.561745:0.444295:0.427517)	NA	NA	NA	NA
Unigene0004740_T1-vs-Unigene0022521_T3	YN	0.00343895	0.0413948	0.0830769	0.0262696	366	74.5465	291.454	NA	4	3	1	NA	NA	0.0111698	1.23293:1.23293:1:1:1:1	0.266943(0.325726:0.246888:0.228216)	NA	NA	NA	NA
Unigene0026601_T1-vs-Unigene0002380_T3	YN	0.00408215	0.0506189	0.0806448	9.55255e-07	1272	289.428	982.572	NA	18	14	4	NA	NA	0.014671	1.47255:1.47255:1:1:1:1	0.428848(0.460557:0.429234:0.396752)	NA	NA	NA	NA
Unigene0002394_T1-vs-Unigene0016187_T3	YN	0.00225118	0.0333339	0.0675342	0.0163168	537	92.0134	444.987	NA	4	3	1	NA	NA	0.0075771	2:2:1:1:1:1	0.573557(0.527933:0.430168:0.76257)	NA	NA	NA	NA
Unigene0008269_T1-vs-Unigene0025247_T3	YN	0.00225553	0.0289574	0.0778914	0.00778478	621	176.879	444.121	NA	6	5	1	NA	NA	0.00986104	4.62934:4.62934:1:1:1:1	0.462963(0.461353:0.444444:0.483092)	NA	NA	NA	NA
Unigene0002452_T1-vs-Unigene0033941_T3	YN	0.00067382	0.0104372	0.0645597	0.00398878	1968	483.257	1484.74	NA	6	5	1	NA	NA	0.00307128	2:2:1:1:1:1	0.398904(0.439708:0.381851:0.375152)	NA	NA	NA	NA
Unigene0021194_T1-vs-Unigene0002541_T3	YN	0.00268093	0.036796	0.0728593	0.00616797	513	139.245	373.755	NA	6	5	1	NA	NA	0.0119409	2:2:1:1:1:1	0.486355(0.505848:0.450292:0.502924)	NA	NA	NA	NA
Unigene0015882_T1-vs-Unigene0002544_T3	YN	0.00369743	0.0385319	0.0959578	0.0356611	351	79.8748	271.125	NA	4	3	1	NA	NA	0.0116245	2:2:1:1:1:1	0.48433(0.504274:0.363248:0.58547)	NA	NA	NA	NA
Unigene0029004_T1-vs-Unigene0002559_T3	YN	0.000771459	0.00819485	0.0941395	0.0335108	1665	368.087	1296.91	NA	4	3	1	NA	NA	0.00241257	2:2:1:1:1:1	0.451439(0.51259:0.469424:0.372302)	NA	NA	NA	NA
Unigene0029570_T1-vs-Unigene0002567_T3	YN	0.00145882	0.024249	0.0601599	0.0011874	981	294.847	686.153	NA	8	7	1	NA	NA	0.00830857	4.3519:4.3519:1:1:1:1	0.380855(0.459267:0.310591:0.372709)	NA	NA	NA	NA
Unigene0002581_T1-vs-Unigene0029335_T3	YN	0.00396829	0.0807909	0.049118	4.45894e-12	1260	249.317	1010.68	NA	23	19	4	NA	NA	0.0191692	1.12718:1.12718:1:1:1:1	0.597255(0.514118:0.522353:0.755294)	NA	NA	NA	NA
Unigene0025274_T1-vs-Unigene0002639_T3	YN	0.00108563	0.0114901	0.0944841	0.0338424	1185	263.099	921.901	NA	4	3	1	NA	NA	0.00339569	2:2:1:1:1:1	0.434177(0.493671:0.412658:0.396203)	NA	NA	NA	NA
Unigene0002782_T1-vs-Unigene0002652_T3	YN	0.00474391	0.0517864	0.0916054	0.00120888	564	140.806	423.194	NA	9	7	2	NA	NA	0.0164884	2.17289:2.17289:1:1:1:1	0.451241(0.577128:0.420213:0.356383)	NA	NA	NA	NA
Unigene0002654_T1-vs-Unigene0022325_T3	YN	0.00148111	0.0157178	0.0942316	0.0206411	933	257.165	675.835	NA	5	4	1	NA	NA	0.0054052	2:2:1:1:1:1	0.596072(0.628981:0.519108:0.640127)	NA	NA	NA	NA
Unigene0030656_T1-vs-Unigene0027438_T3	YN	0.00143306	0.0447918	0.0319938	4.2991e-09	1719	322.002	1397	NA	16	14	2	NA	NA	0.00955498	0.646357:0.646357:1:1:1:1	0.499426(0.552496:0.379518:0.566265)	NA	NA	NA	NA
Unigene0019533_T1-vs-Unigene0019038_T3	YN	0.00118688	0.0127177	0.0933246	0.0201747	1161	317.787	843.213	NA	5	4	1	NA	NA	0.00434309	2:2:1:1:1:1	0.507634(0.624682:0.493639:0.40458)	NA	NA	NA	NA
Unigene0002716_T1-vs-Unigene0022167_T3	YN	0.000540283	0.00667691	0.0809181	0.013615	2454	602.361	1851.64	NA	5	4	1	NA	NA	0.00204658	2:2:1:1:1:1	0.477588(0.593521:0.420538:0.418704)	NA	NA	NA	NA
Unigene0002723_T1-vs-Unigene0006967_T3	YN	0.000837191	0.0123295	0.0679015	0.00477385	1605	409.768	1195.23	NA	6	5	1	NA	NA	0.00377126	1.95734:1.95734:1:1:1:1	0.48041(0.49347:0.507463:0.440299)	NA	NA	NA	NA
Unigene0028111_T1-vs-Unigene0029813_T3	YN	0.0010689	0.0267761	0.0399197	2.95521e-05	1317	380.788	936.212	NA	11	10	1	NA	NA	0.0085017	1.99653:1.99653:1:1:1:1	0.462415(0.48861:0.403189:0.495444)	NA	NA	NA	NA
Unigene0003154_T1-vs-Unigene0002728_T3	YN	0.00113992	0.0161707	0.0704929	5.7461e-05	2382	626.159	1755.84	NA	12	10	2	NA	NA	0.00509109	3.75:3.75:1:1:1:1	0.435348(0.539043:0.369018:0.397985)	NA	NA	NA	NA
Unigene0003282_T1-vs-Unigene0002759_T3	YN	0.00297047	0.0610282	0.0486737	0.00026829	474	136.686	337.314	NA	9	8	1	NA	NA	0.0197124	3.23389:3.23389:1:1:1:1	0.46097(0.509494:0.405063:0.468354)	NA	NA	NA	NA
Unigene0002768_T1-vs-Unigene0031569_T3	YN	0.00105015	0.0194132	0.0540945	0.00116783	1266	313.085	952.915	NA	7	6	1	NA	NA	0.00559138	2:2:1:1:1:1	0.371909(0.448071:0.327893:0.339763)	NA	NA	NA	NA
Unigene0020530_T1-vs-Unigene0002824_T3	YN	0.00194897	0.0212226	0.0918346	0.0193587	705	191.157	513.843	NA	5	4	1	NA	NA	0.00717493	2:2:1:1:1:1	0.51844(0.538298:0.412766:0.604255)	NA	NA	NA	NA
Unigene0002832_T1-vs-Unigene0005836_T3	YN	0.00161095	0.0300073	0.053685	0.00208762	792	170.438	621.562	NA	6	5	1	NA	NA	0.00772183	2.36336:2.36336:1:1:1:1	0.561006(0.516981:0.418868:0.74717)	NA	NA	NA	NA
Unigene0002853_T1-vs-Unigene0028792_T3	YN	0.00225413	0.0332284	0.0678376	7.76808e-05	1167	278.355	888.645	NA	11	9	2	NA	NA	0.00964216	2.07277:2.07277:1:1:1:1	0.469231(0.610256:0.398718:0.398718)	NA	NA	NA	NA
Unigene0028017_T1-vs-Unigene0002923_T3	YN	0.00229859	0.0303811	0.0756586	9.7294e-05	1209	337.568	871.432	NA	12	10	2	NA	NA	0.0101396	4.03468:4.03468:1:1:1:1	0.513648(0.496278:0.486352:0.558313)	NA	NA	NA	NA
Unigene0003879_T1-vs-Unigene0035223_T3	YN	0.00259431	0.0553221	0.0468945	1.29395e-10	1575	416.618	1158.38	NA	25	22	3	NA	NA	0.0165418	2.27509:2.27509:1:1:1:1	0.536508(0.567619:0.431429:0.610476)	NA	NA	NA	NA
Unigene0037335_T1-vs-Unigene0002962_T3	YN	0.00230226	0.0867668	0.0265339	1.04176e-17	1686	380.659	1305.34	NA	34	31	3	NA	NA	0.0213724	1.74261:1.74261:1:1:1:1	0.519965(0.547743:0.390625:0.621528)	NA	NA	NA	NA
Unigene0002967_T1-vs-Unigene0036113_T3	YN	0.00293224	0.0365036	0.0803274	0.00870497	483	141.193	341.807	NA	6	5	1	NA	NA	0.012746	2.88492:2.88492:1:1:1:1	0.310633(0.362007:0.270609:0.299283)	NA	NA	NA	NA
Unigene0003634_T1-vs-Unigene0013961_T3	YN	0.0043505	0.0575137	0.0756428	0.0475442	267	36.4741	230.526	NA	3	2	1	NA	NA	0.011613	2:2:1:1:1:1	0.475248(0.455446:0.391089:0.579208)	NA	NA	NA	NA
Unigene0017697_T1-vs-Unigene0003001_T3	YN	0.000835631	0.0123973	0.0674042	0.00465251	1605	407.521	1197.48	NA	6	5	1	NA	NA	0.00377123	2.12284:2.12284:1:1:1:1	0.446106(0.536449:0.364486:0.437383)	NA	NA	NA	NA
Unigene0024626_T1-vs-Unigene0003049_T3	YN	0.00115797	0.0173209	0.0668541	0.00793867	1098	233.662	864.338	NA	5	4	1	NA	NA	0.00459755	0.690855:0.690855:1:1:1:1	0.489526(0.571038:0.45082:0.446721)	NA	NA	NA	NA
Unigene0003055_T1-vs-Unigene0031008_T3	YN	0.000820314	0.00864162	0.0949259	0.034109	1569	349.161	1219.84	NA	4	3	1	NA	NA	0.00256085	2:2:1:1:1:1	0.452836(0.500956:0.451243:0.40631)	NA	NA	NA	NA
Unigene0026664_T1-vs-Unigene0018030_T3	YN	0.00122393	0.0142542	0.0858646	0.0160803	1101	283.294	817.706	NA	5	4	1	NA	NA	0.0045767	2:2:1:1:1:1	0.483651(0.516349:0.482289:0.452316)	NA	NA	NA	NA
Unigene0006382_T1-vs-Unigene0035116_T3	YN	0.000899177	0.0122173	0.0735988	0.010454	1443	330.205	1112.8	NA	5	4	1	NA	NA	0.00348912	0.978724:0.978724:1:1:1:1	0.423225(0.474088:0.358925:0.43666)	NA	NA	NA	NA
Unigene0004636_T1-vs-Unigene0003174_T3	YN	0.00137034	0.0184109	0.0744311	0.0109151	951	220.501	730.499	NA	5	4	1	NA	NA	0.0053214	2:2:1:1:1:1	0.494217(0.425868:0.40694:0.649842)	NA	NA	NA	NA
Unigene0021754_T1-vs-Unigene0021687_T3	YN	0.000796557	0.00880728	0.0904431	0.0184124	1713	456.842	1256.16	NA	5	4	1	NA	NA	0.00293294	2:2:1:1:1:1	0.443666(0.478109:0.411559:0.441331)	NA	NA	NA	NA
Unigene0003194_T1-vs-Unigene0025697_T3	YN	0.000947892	0.0229437	0.0413138	0.000101415	1410	354.276	1055.72	NA	9	8	1	NA	NA	0.00647456	1.05176:1.05176:1:1:1:1	0.463509(0.557895:0.398947:0.433684)	NA	NA	NA	NA
Unigene0003205_T1-vs-Unigene0005340_T3	YN	0.00122314	0.0236473	0.0517241	0	1119	300.762	818.238	NA	8	7	1	NA	NA	0.00725026	2.07945:2.07945:1:1:1:1	0.511873(0.546174:0.441953:0.547493)	NA	NA	NA	NA
Unigene0003222_T1-vs-Unigene0030253_T3	YN	0.000393986	0.00473895	0.0831378	0.0255569	3174	635.066	2538.93	NA	4	3	1	NA	NA	0.00126334	1.07684:1.07684:1:1:1:1	0.425803(0.526938:0.333648:0.416824)	NA	NA	NA	NA
Unigene0003231_T1-vs-Unigene0030857_T3	YN	0.000816146	0.0209146	0.0390227	7.2602e-05	1614	388.062	1225.94	NA	9	8	1	NA	NA	0.00564851	1.91183:1.91183:1:1:1:1	0.451673(0.510223:0.377323:0.467472)	NA	NA	NA	NA
Unigene0033632_T1-vs-Unigene0030894_T3	YN	0.00306356	0.0396604	0.0772446	0.000176142	888	233.766	654.234	NA	11	9	2	NA	NA	0.0126977	3.2929:3.2929:1:1:1:1	0.510965(0.527961:0.402961:0.601974)	NA	NA	NA	NA
Unigene0028372_T1-vs-Unigene0017851_T3	YN	0.00196183	0.022663	0.0865653	2.86879e-05	2025	493.564	1531.44	NA	14	11	3	NA	NA	0.00700745	1.62112:1.62112:1:1:1:1	0.513827(0.523704:0.411852:0.605926)	NA	NA	NA	NA
Unigene0032674_T1-vs-Unigene0004200_T3	YN	0.00152068	0.0156031	0.0974597	0.0226477	918	259.584	658.416	NA	5	4	1	NA	NA	0.00550279	6.93208:6.93208:1:1:1:1	0.434829(0.530449:0.394231:0.379808)	NA	NA	NA	NA
Unigene0023528_T1-vs-Unigene0003329_T3	YN	0.000904275	0.0315893	0.028626	5.35814e-06	1398	291.389	1106.61	NA	10	9	1	NA	NA	0.00730005	0.531631:0.531631:1:1:1:1	0.502843(0.510661:0.406183:0.591684)	NA	NA	NA	NA
Unigene0003399_T1-vs-Unigene0033190_T3	YN	0.00231479	0.029396	0.078745	8.35311e-06	1716	417.966	1298.03	NA	15	12	3	NA	NA	0.00891095	1.41224:1.41224:1:1:1:1	0.464366(0.544613:0.411616:0.436869)	NA	NA	NA	NA
Unigene0003403_T1-vs-Unigene0006994_T3	YN	0.0016201	0.0195366	0.0829263	0.000692516	1599	363.126	1235.87	NA	9	7	2	NA	NA	0.00568887	1.8591:1.8591:1:1:1:1	0.441323(0.531835:0.406367:0.385768)	NA	NA	NA	NA
Unigene0003411_T1-vs-Unigene0006078_T3	YN	0.00118313	0.0218189	0.054225	0.00118233	1125	279.011	845.989	NA	7	6	1	NA	NA	0.00630099	2:2:1:1:1:1	0.311049(0.355056:0.3:0.27809)	NA	NA	NA	NA
Unigene0021247_T1-vs-Unigene0003443_T3	YN	0.00187978	0.0192278	0.0977639	0.022922	744	211.249	532.751	NA	5	4	1	NA	NA	0.00680551	4.25:4.25:1:1:1:1	0.476478(0.52621:0.41129:0.491935)	NA	NA	NA	NA
Unigene0036188_T1-vs-Unigene0032279_T3	YN	0.000789402	0.0284674	0.02773	5.90949e-07	1701	429.857	1271.14	NA	13	11.9972	1.00285	NA	NA	0.00778387	1.86865:1.86865:1:1:1:1	0.549971(0.554674:0.426808:0.66843)	NA	NA	NA	NA
Unigene0003521_T1-vs-Unigene0015608_T3	YN	0.000602838	0.00857217	0.0703251	0.00535905	2247	587.514	1659.49	NA	6	5	1	NA	NA	0.00268655	2.22306:2.22306:1:1:1:1	0.467067(0.56275:0.424566:0.413885)	NA	NA	NA	NA
Unigene0028060_T1-vs-Unigene0003532_T3	YN	0.00209404	0.0308879	0.0677948	4.26004e-06	1254	297.572	956.428	NA	11	9	2	NA	NA	0.00892677	0.851611:0.851611:1:1:1:1	0.533493(0.5311:0.4689:0.600478)	NA	NA	NA	NA
Unigene0003541_T1-vs-Unigene0018894_T3	YN	0.00187776	0.0291667	0.0643804	0.00399503	708	174.784	533.216	NA	6	5	1	NA	NA	0.00861455	2:2:1:1:1:1	0.392405(0.400316:0.332278:0.44462)	NA	NA	NA	NA
Unigene0018572_T1-vs-Unigene0019267_T3	YN	0.00522607	0.0531343	0.0983559	0.00267188	501	116.969	384.031	NA	8	6	2	NA	NA	0.0164112	2:2:1:1:1:1	0.450397(0.467262:0.372024:0.511905)	NA	NA	NA	NA
Unigene0003552_T1-vs-Unigene0021089_T3	YN	0.000921377	0.0101756	0.0905479	0.00106147	2865	692.949	2172.05	NA	9	7	2	NA	NA	0.00315966	2.27436:2.27436:1:1:1:1	0.442234(0.562304:0.387435:0.376963)	NA	NA	NA	NA
Unigene0034348_T1-vs-Unigene0030541_T3	YN	0.000565197	0.0177112	0.0319119	6.02018e-06	2343	573.038	1769.96	NA	11	10	1	NA	NA	0.00475866	2:2:1:1:1:1	0.448997(0.523047:0.395647:0.428297)	NA	NA	NA	NA
Unigene0003639_T1-vs-Unigene0014557_T3	YN	0.00486907	0.0554995	0.0877318	0.00166967	525	112.712	412.288	NA	8	6	2	NA	NA	0.0157389	1.02563:1.02563:1:1:1:1	0.521905(0.565714:0.44:0.56)	NA	NA	NA	NA
Unigene0003650_T1-vs-Unigene0029647_T3	YN	0.000808424	0.0145399	0.0556002	3.32385e-06	3309	833.716	2475.28	NA	14	12	2	NA	NA	0.00426814	1.72606:1.72606:1:1:1:1	0.46577(0.547085:0.380269:0.469955)	NA	NA	NA	NA
Unigene0027307_T1-vs-Unigene0003653_T3	YN	0.00115775	0.01268	0.0913055	0.0126736	1263	398.507	864.493	NA	6	5	1	NA	NA	0.00479331	6.05692:6.05692:1:1:1:1	0.507918(0.56057:0.409739:0.553444)	NA	NA	NA	NA
Unigene0034194_T1-vs-Unigene0028954_T3	YN	0.00433401	0.0441852	0.0980875	1.48647e-05	1206	280.293	925.707	NA	16	12	4	NA	NA	0.013596	1.88279:1.88279:1:1:1:1	0.526683(0.523399:0.442118:0.614532)	NA	NA	NA	NA
Unigene0003671_T1-vs-Unigene0030660_T3	YN	0.00139318	0.0222544	0.0626026	2.47921e-05	1893	456.049	1436.95	NA	12	10	2	NA	NA	0.00641893	1.80893:1.80893:1:1:1:1	0.45906(0.545166:0.40729:0.424723)	NA	NA	NA	NA
Unigene0003673_T1-vs-Unigene0033599_T3	YN	0.00201074	0.0257998	0.0779366	0.00776932	696	198.005	497.995	NA	6	5	1	NA	NA	0.00877848	4.25085:4.25085:1:1:1:1	0.439655(0.508621:0.377155:0.43319)	NA	NA	NA	NA
Unigene0026973_T1-vs-Unigene0026776_T3	YN	0.000974349	0.020835	0.0467649	0.000344585	1368	341.007	1026.99	NA	8	7	1	NA	NA	0.00592509	2.03098:2.03098:1:1:1:1	0.524017(0.532751:0.425764:0.613537)	NA	NA	NA	NA
Unigene0003691_T1-vs-Unigene0032651_T3	YN	0.000909967	0.0133788	0.0680155	0.00202107	1629	529.392	1099.61	NA	8	7	1	NA	NA	0.0049621	12.8358:12.8358:1:1:1:1	0.465316(0.544199:0.41989:0.43186)	NA	NA	NA	NA
Unigene0028084_T1-vs-Unigene0021591_T3	YN	0.00116565	0.0131114	0.0889034	0	1167	308.311	858.689	NA	5	4	1	NA	NA	0.00432161	8.00176:8.00176:1:1:1:1	0.430591(0.475578:0.456298:0.359897)	NA	NA	NA	NA
Unigene0033384_T1-vs-Unigene0003771_T3	YN	0.00722522	0.0810565	0.0891381	4.54702e-07	891	195.57	695.43	NA	20	15	5	NA	NA	0.0234308	0.665519:0.665519:1:1:1:1	0.548896(0.547319:0.495268:0.604101)	NA	NA	NA	NA
Unigene0015662_T1-vs-Unigene0018017_T3	YN	0.00219694	0.0406898	0.0539925	0.000715834	633	177.064	455.936	NA	8	7	1	NA	NA	0.0129642	2.79647:2.79647:1:1:1:1	0.486175(0.5553:0.396313:0.506912)	NA	NA	NA	NA
Unigene0031014_T1-vs-Unigene0033994_T3	YN	0.000758093	0.0128346	0.0590664	0.00289784	1713	393.233	1319.77	NA	6	5	1	NA	NA	0.00353035	2.39475:2.39475:1:1:1:1	0.455342(0.535026:0.471103:0.359895)	NA	NA	NA	NA
Unigene0035648_T1-vs-Unigene0026915_T3	YN	0.00213042	0.0238506	0.0893235	0.0120088	684	213.829	470.171	NA	6	5	1	NA	NA	0.00892047	6.05323:6.05323:1:1:1:1	0.380952(0.490566:0.273585:0.378706)	NA	NA	NA	NA
Unigene0003874_T1-vs-Unigene0019461_T3	YN	0.00282408	0.0465179	0.0607096	0.00202588	489	134.236	354.764	NA	7	6	1	NA	NA	0.0148185	2:2:1:1:1:1	0.493865(0.469325:0.533742:0.478528)	NA	NA	NA	NA
Unigene0018483_T1-vs-Unigene0003930_T3	YN	0.00351451	0.0449251	0.0782303	0.0230216	354	68.7977	285.202	NA	4	3	1	NA	NA	0.0115624	2:2:1:1:1:1	0.55291(0.519841:0.452381:0.686508)	NA	NA	NA	NA
Unigene0023033_T1-vs-Unigene0005528_T3	YN	0.000997425	0.0100528	0.0992187	0.0235105	1404	400.66	1003.34	NA	5	4	1	NA	NA	0.00358156	1.99948:1.99948:1:1:1:1	0.527008(0.590618:0.469083:0.521322)	NA	NA	NA	NA
Unigene0031290_T1-vs-Unigene0003958_T3	YN	0.000479476	0.0187733	0.0255403	5.39301e-08	2898	811.634	2086.37	NA	16	15	1	NA	NA	0.00560296	4.61912:4.61912:1:1:1:1	0.445245(0.515963:0.371267:0.448507)	NA	NA	NA	NA
Unigene0020242_T1-vs-Unigene0005749_T3	YN	0.000969929	0.0203701	0.0476154	0.000374982	1380	348.329	1031.67	NA	8	7	1	NA	NA	0.00586677	2:2:1:1:1:1	0.487761(0.480562:0.426566:0.556156)	NA	NA	NA	NA
Unigene0008786_T1-vs-Unigene0026220_T3	YN	0.000975924	0.0375594	0.0259835	1.31673e-06	1299	273.574	1025.43	NA	11	10	1	NA	NA	0.00868052	0.491431:0.491431:1:1:1:1	0.514242(0.577367:0.475751:0.489607)	NA	NA	NA	NA
Unigene0024714_T1-vs-Unigene0020024_T3	YN	0.00136354	0.0205661	0.0663005	0.00441298	981	246.813	734.187	NA	6	5	1	NA	NA	0.00619478	2.10061:2.10061:1:1:1:1	0.440877(0.527523:0.333333:0.461774)	NA	NA	NA	NA
Unigene0035314_T1-vs-Unigene0031378_T3	YN	0.00548063	0.0888025	0.0617171	5.70526e-08	900	167.462	732.538	NA	18	14	4	NA	NA	0.0209843	1.1245:1.1245:1:1:1:1	0.569214(0.548173:0.416944:0.742525)	NA	NA	NA	NA
Unigene0011820_T1-vs-Unigene0014926_T3	YN	0.00179202	0.0212061	0.0845049	0.0154822	750	191.304	558.696	NA	5	4	1	NA	NA	0.00674402	2:2:1:1:1:1	0.429389(0.431298:0.396947:0.459924)	NA	NA	NA	NA
Unigene0004072_T1-vs-Unigene0022306_T3	YN	0.00495549	0.0873227	0.0567491	0.00159297	276	73.4117	202.588	NA	7	6	1	NA	NA	0.0268639	2.44446:2.44446:1:1:1:1	0.328682(0.360465:0.306977:0.318605)	NA	NA	NA	NA
Unigene0004099_T1-vs-Unigene0030037_T3	YN	0.000926178	0.0113007	0.0819578	0.00897284	1527	446.627	1080.37	NA	6	5	1	NA	NA	0.00396058	4.33639:4.33639:1:1:1:1	0.462999(0.581532:0.333006:0.47446)	NA	NA	NA	NA
Unigene0004113_T1-vs-Unigene0020133_T3	YN	0.00138544	0.0258313	0.0536341	0.00115964	960	237.541	722.459	NA	7	6	1	NA	NA	0.00743429	1.8568:1.8568:1:1:1:1	0.466146(0.532813:0.41875:0.446875)	NA	NA	NA	NA
Unigene0004124_T1-vs-Unigene0016663_T3	YN	0.00413533	0.0912016	0.0453428	0.000319811	324	81.5143	242.486	NA	8	7	1	NA	NA	0.0260401	2:2:1:1:1:1	0.487654(0.476852:0.527778:0.458333)	NA	NA	NA	NA
Unigene0004144_T1-vs-Unigene0035688_T3	YN	0.00108959	0.0151187	0.0720692	6.60412e-05	2505	668.12	1836.88	NA	12	10	2	NA	NA	0.00483137	2:2:1:1:1:1	0.466707(0.582536:0.404904:0.412679)	NA	NA	NA	NA
Unigene0004193_T1-vs-Unigene0029021_T3	YN	0.000989858	0.0175737	0.0563262	0.00244361	1299	287.994	1011.01	NA	6	5	1	NA	NA	0.00466657	2:2:1:1:1:1	0.430428(0.485092:0.447248:0.358945)	NA	NA	NA	NA
Unigene0014110_T1-vs-Unigene0004259_T3	YN	0.0027211	0.0390482	0.0696857	0.00927578	474	105.733	368.267	NA	5	4	1	NA	NA	0.0108244	2.08655:2.08655:1:1:1:1	0.62037(0.558642:0.561728:0.740741)	NA	NA	NA	NA
Unigene0004264_T1-vs-Unigene0034474_T3	YN	0.00110063	0.0158021	0.0696507	0.00523613	1230	320.604	909.396	NA	6	5	1	NA	NA	0.0049326	2.05554:2.05554:1:1:1:1	0.480894(0.578049:0.387805:0.476829)	NA	NA	NA	NA
Unigene0004274_T1-vs-Unigene0025943_T3	YN	0.000472036	0.00850845	0.0554785	0.00128987	2829	709.762	2119.24	NA	7	6	1	NA	NA	0.00248827	2.09519:2.09519:1:1:1:1	0.448517(0.529319:0.411518:0.404712)	NA	NA	NA	NA
Unigene0035153_T1-vs-Unigene0004313_T3	YN	0.00119712	0.0207845	0.0575966	0.00265978	1080	243.994	836.006	NA	6	5	1	NA	NA	0.00562231	1.62947:1.62947:1:1:1:1	0.558333(0.536111:0.429167:0.709722)	NA	NA	NA	NA
Unigene0019426_T1-vs-Unigene0004331_T3	YN	0.000737392	0.0271285	0.0271814	5.21947e-07	1809	452.117	1356.88	NA	13	12	1	NA	NA	0.00733324	2.12406:2.12406:1:1:1:1	0.455224(0.552239:0.424544:0.388889)	NA	NA	NA	NA
Unigene0021411_T1-vs-Unigene0017250_T3	YN	0.00206146	0.0265913	0.0775238	0.0122364	639	153.107	485.893	NA	5	4	1	NA	NA	0.00793893	2:2:1:1:1:1	0.444444(0.544601:0.384977:0.403756)	NA	NA	NA	NA
Unigene0027449_T1-vs-Unigene0024453_T3	YN	0.00309456	0.0499347	0.0619722	2.43033e-05	855	207.313	647.687	NA	12	10	2	NA	NA	0.014452	1.55401:1.55401:1:1:1:1	0.532749(0.584211:0.449123:0.564912)	NA	NA	NA	NA
Unigene0029319_T1-vs-Unigene0004373_T3	YN	0.00306814	0.0406457	0.0754849	0.000406429	843	177.593	665.407	NA	9	6.96273	2.03727	NA	NA	0.0109845	2:2:1:1:1:1	0.552788(0.532028:0.412811:0.713523)	NA	NA	NA	NA
Unigene0018122_T1-vs-Unigene0008859_T3	YN	0.00139345	0.0401842	0.0346764	1.14869e-05	975	256.688	718.312	NA	11	10	1	NA	NA	0.0116059	2.69235:2.69235:1:1:1:1	0.438974(0.472308:0.390769:0.453846)	NA	NA	NA	NA
Unigene0021052_T1-vs-Unigene0023588_T3	YN	0.000477546	0.00819644	0.0582626	0.000989535	2955	860.192	2094.81	NA	8	7	1	NA	NA	0.00272449	9.64682:9.64682:1:1:1:1	0.458545(0.56802:0.425381:0.382234)	NA	NA	NA	NA
Unigene0004441_T1-vs-Unigene0033575_T3	YN	0.00562693	0.0867835	0.0648387	1.23807e-07	744	208.838	535.162	NA	20	17	3	NA	NA	0.0284073	3.48896:3.48896:1:1:1:1	0.372571(0.381166:0.309417:0.42713)	NA	NA	NA	NA
Unigene0021657_T1-vs-Unigene0022449_T3	YN	0.001845	0.0263563	0.070002	0.000292953	1356	270.652	1085.35	NA	9	7	2	NA	NA	0.00673736	0.760016:0.760016:1:1:1:1	0.505735(0.519355:0.38172:0.616129)	NA	NA	NA	NA
Unigene0007720_T1-vs-Unigene0004509_T3	YN	0.000759899	0.0155775	0.0487817	0.000752241	1707	390.368	1316.63	NA	7	6	1	NA	NA	0.00414849	2:2:1:1:1:1	0.42853(0.497364:0.373462:0.414763)	NA	NA	NA	NA
Unigene0004535_T1-vs-Unigene0020870_T3	YN	0.00143658	0.0193143	0.0743792	0.00658902	960	263.142	696.858	NA	6	5	1	NA	NA	0.00633698	2:2:1:1:1:1	0.473438(0.489063:0.334375:0.596875)	NA	NA	NA	NA
Unigene0035111_T1-vs-Unigene0004555_T3	YN	0.00069647	0.0092411	0.0753665	0.0111455	1872	435.521	1436.48	NA	5	4	1	NA	NA	0.00268438	2:2:1:1:1:1	0.45219(0.518429:0.420673:0.417468)	NA	NA	NA	NA
Unigene0006377_T1-vs-Unigene0017462_T3	YN	0.00125459	0.0165606	0.0757573	0	1104	306.162	797.838	NA	6	5	1	NA	NA	0.00549927	4.21856:4.21856:1:1:1:1	0.452446(0.53125:0.402174:0.423913)	NA	NA	NA	NA
Unigene0021915_T1-vs-Unigene0012005_T3	YN	0.00152832	0.026699	0.0572427	0.00262695	846	190.937	655.063	NA	6	5	1	NA	NA	0.00720918	0.877548:0.877548:1:1:1:1	0.556925(0.549296:0.452465:0.669014)	NA	NA	NA	NA
Unigene0004594_T1-vs-Unigene0034579_T3	YN	0.00130029	0.0186977	0.0695429	3.48566e-07	3177	867.568	2309.43	NA	19	16	3	NA	NA	0.00605114	3.44376:3.44376:1:1:1:1	0.455786(0.484478:0.411101:0.471778)	NA	NA	NA	NA
Unigene0024479_T1-vs-Unigene0004629_T3	YN	0.00338481	0.054057	0.0626155	4.60955e-05	765	172.74	592.26	NA	11	9	2	NA	NA	0.0148268	1.57888:1.57888:1:1:1:1	0.523438(0.560547:0.386719:0.623047)	NA	NA	NA	NA
Unigene0004653_T1-vs-Unigene0006568_T3	YN	0.00283864	0.0346726	0.0818698	0.0143491	471	118.052	352.948	NA	5	4	1	NA	NA	0.0108176	2:2:1:1:1:1	0.442675(0.452229:0.407643:0.468153)	NA	NA	NA	NA
Unigene0008167_T1-vs-Unigene0004681_T3	YN	0.00123131	0.0258635	0.047608	4.99398e-07	2139	513.324	1625.68	NA	15	13	2	NA	NA	0.00714261	2.07006:2.07006:1:1:1:1	0.450816(0.529371:0.352448:0.470629)	NA	NA	NA	NA
Unigene0004714_T1-vs-Unigene0017267_T3	YN	0.00178588	0.0250676	0.0712427	0.0096079	723	162.25	560.75	NA	5	4	1	NA	NA	0.00701059	2:2:1:1:1:1	0.430152(0.477178:0.381743:0.431535)	NA	NA	NA	NA
Unigene0019186_T1-vs-Unigene0018508_T3	YN	0.000914175	0.0146582	0.0623661	0.00355045	1440	345.322	1094.68	NA	6	5	1	NA	NA	0.00421009	4.494:4.494:1:1:1:1	0.523264(0.535417:0.4:0.634375)	NA	NA	NA	NA
Unigene0028254_T1-vs-Unigene0027338_T3	YN	0.00141534	0.0737629	0.0191876	5.20514e-08	864	156.787	707.213	NA	12	11	1	NA	NA	0.014544	1.47036:1.47036:1:1:1:1	0.570023(0.545139:0.414931:0.75)	NA	NA	NA	NA
Unigene0022706_T1-vs-Unigene0004828_T3	YN	0.00131888	0.0175102	0.075321	0.0112034	990	231.116	758.884	NA	5	4	1	NA	NA	0.00509874	2:2:1:1:1:1	0.435859(0.490909:0.389394:0.427273)	NA	NA	NA	NA
Unigene0024525_T1-vs-Unigene0004832_T3	YN	0.00494598	0.0861502	0.0574111	0.00534801	252	49.1482	202.852	NA	5	4	1	NA	NA	0.0207835	2:2:1:1:1:1	0.462264(0.485849:0.273585:0.627358)	NA	NA	NA	NA
Unigene0004854_T1-vs-Unigene0025331_T3	YN	0.00103053	0.0147462	0.0698847	0.000154365	2490	547.865	1942.13	NA	10	8	2	NA	NA	0.00404833	1.85476:1.85476:1:1:1:1	0.41786(0.465746:0.402863:0.384969)	NA	NA	NA	NA
Unigene0032130_T1-vs-Unigene0025070_T3	YN	0.000309634	0.00386127	0.0801897	0.0132151	4269	1038.71	3230.29	NA	5	4	1	NA	NA	0.0011738	2.2792:2.2792:1:1:1:1	0.447294(0.552003:0.413914:0.375966)	NA	NA	NA	NA
Unigene0004906_T1-vs-Unigene0017684_T3	YN	0.00155375	0.0779382	0.0199357	7.94473e-09	834	189.636	644.364	NA	15	14	1	NA	NA	0.0189221	1.50628:1.50628:1:1:1:1	0.532759(0.57931:0.398276:0.62069)	NA	NA	NA	NA
Unigene0004931_T1-vs-Unigene0025792_T3	YN	0.00175647	0.05312	0.0330661	2.75041e-16	2376	665.767	1710.23	NA	37	34	3	NA	NA	0.0161488	2.86221:2.86221:1:1:1:1	0.451178(0.497475:0.381313:0.474747)	NA	NA	NA	NA
Unigene0004954_T1-vs-Unigene0023532_T3	YN	0.00116576	0.0134819	0.0864692	0.0280326	1083	224.527	858.473	NA	4	3	1	NA	NA	0.00371913	2:2:1:1:1:1	0.378146(0.401473:0.313076:0.41989)	NA	NA	NA	NA
Unigene0025835_T1-vs-Unigene0020937_T3	YN	0.00356252	0.0359084	0.0992113	0.0242686	396	114.633	281.367	NA	5	4	1	NA	NA	0.0129259	3.79678:3.79678:1:1:1:1	0.460859(0.534091:0.393939:0.454545)	NA	NA	NA	NA
Unigene0004972_T1-vs-Unigene0014972_T3	YN	0.00149774	0.0296888	0.050448	0.000322231	945	276.66	668.34	NA	9	8	1	NA	NA	0.00975102	6.11686:6.11686:1:1:1:1	0.467725(0.526984:0.369841:0.506349)	NA	NA	NA	NA
Unigene0023640_T1-vs-Unigene0004977_T3	YN	0.00145785	0.0228313	0.0638533	0.00235997	954	267.392	686.608	NA	7	6	1	NA	NA	0.00744849	1.87384:1.87384:1:1:1:1	0.487421(0.578616:0.394654:0.488994)	NA	NA	NA	NA
Unigene0018673_T1-vs-Unigene0004990_T3	YN	0.000827076	0.00909193	0.0909682	0.0187645	1653	443.168	1209.83	NA	5	4	1	NA	NA	0.00304287	2.03606:2.03606:1:1:1:1	0.453418(0.529946:0.392015:0.438294)	NA	NA	NA	NA
Unigene0021843_T1-vs-Unigene0004991_T3	YN	0.00162699	0.0230017	0.0707334	0.00558449	837	221.612	615.388	NA	6	5	1	NA	NA	0.00728637	2.1304:2.1304:1:1:1:1	0.436081(0.519713:0.397849:0.390681)	NA	NA	NA	NA
Unigene0018850_T1-vs-Unigene0019619_T3	YN	0.00524744	0.0684617	0.0766479	0.000666748	498	91.2016	406.798	NA	8	5.87374	2.12626	NA	NA	0.0168242	2:2:1:1:1:1	0.582329(0.524096:0.448795:0.774096)	NA	NA	NA	NA
Unigene0008410_T1-vs-Unigene0005037_T3	YN	0.000756207	0.0104247	0.0725401	0.0100449	1710	386.944	1323.06	NA	5	4	1	NA	NA	0.00294402	2:2:1:1:1:1	0.405612(0.478741:0.363946:0.37415)	NA	NA	NA	NA
Unigene0038484_T1-vs-Unigene0036184_T3	YN	0.00341286	0.0358387	0.0952284	8.74317e-06	1785	316.543	1468.46	NA	16	11	5	NA	NA	0.0091631	1.12637:1.12637:1:1:1:1	0.316282(0.40264:0.257838:0.288366)	NA	NA	NA	NA
Unigene0005055_T1-vs-Unigene0021790_T3	YN	0.00215957	0.0431504	0.0500476	0.000141146	705	240.988	464.012	NA	11	10	1	NA	NA	0.0161713	18.9246:18.9246:1:1:1:1	0.537271(0.624473:0.548523:0.438819)	NA	NA	NA	NA
Unigene0023681_T1-vs-Unigene0019746_T3	YN	0.00197967	0.0270723	0.0731254	0.00405421	732	226.199	505.801	NA	7	6	1	NA	NA	0.00973368	4.51363:4.51363:1:1:1:1	0.477733(0.593117:0.398785:0.441296)	NA	NA	NA	NA
Unigene0005115_T1-vs-Unigene0006808_T3	YN	0.00171189	0.0217979	0.0785345	0.0126485	771	186.183	584.817	NA	5	4	1	NA	NA	0.00656232	2:2:1:1:1:1	0.471466(0.437743:0.463035:0.513619)	NA	NA	NA	NA
Unigene0034706_T1-vs-Unigene0031834_T3	YN	0.00258313	0.0384926	0.0671073	0.00476517	522	134.121	387.879	NA	6	5	1	NA	NA	0.0118096	7.19384:7.19384:1:1:1:1	0.637311(0.642045:0.556818:0.713068)	NA	NA	NA	NA
Unigene0005146_T1-vs-Unigene0018013_T3	YN	0.00281692	0.0369872	0.0761595	0.000131213	981	249.215	731.785	NA	11	8.94265	2.05735	NA	NA	0.0114976	2.20165:2.20165:1:1:1:1	0.450561(0.538226:0.388379:0.425076)	NA	NA	NA	NA
Unigene0005170_T1-vs-Unigene0029616_T3	YN	0.000270524	0.00278673	0.0970755	0.0356315	4776	1078.8	3697.2	NA	4	3	1	NA	NA	0.000838883	2.20561:2.20561:1:1:1:1	0.42389(0.469535:0.405779:0.396357)	NA	NA	NA	NA
Unigene0024270_T1-vs-Unigene0033472_T3	YN	0.00130613	0.0409862	0.0318675	6.04804e-06	1017	250.712	766.288	NA	11	10	1	NA	NA	0.0110881	2:2:1:1:1:1	0.466958(0.497085:0.396501:0.507289)	NA	NA	NA	NA
Unigene0005188_T1-vs-Unigene0017981_T3	YN	0.000368139	0.00467185	0.0787994	0.012594	3576	858.969	2717.03	NA	5	4	1	NA	NA	0.00140191	2.35598:2.35598:1:1:1:1	0.440157(0.522651:0.420302:0.377517)	NA	NA	NA	NA
Unigene0005190_T1-vs-Unigene0011640_T3	YN	0.00274056	0.0299785	0.0914173	0.0321444	468	102.346	365.654	NA	4	3	1	NA	NA	0.00869717	2.14515:2.14515:1:1:1:1	0.458861(0.455696:0.360759:0.560127)	NA	NA	NA	NA
Unigene0019495_T1-vs-Unigene0005191_T3	YN	0.00119095	0.0124706	0.0955007	0.034642	1083	242.575	840.425	NA	4	3	1	NA	NA	0.00371742	1.04166:1.04166:1:1:1:1	0.481735(0.531507:0.461644:0.452055)	NA	NA	NA	NA
Unigene0005233_T1-vs-Unigene0018814_T3	YN	0.000761734	0.01186	0.0642274	0.00237813	1824	510.439	1313.56	NA	7	6	1	NA	NA	0.00386753	4.31346:4.31346:1:1:1:1	0.444627(0.519737:0.381579:0.432566)	NA	NA	NA	NA
Unigene0005256_T1-vs-Unigene0005996_T3	YN	0.000739029	0.00826904	0.089373	0.0300387	1719	365.089	1353.91	NA	4	3	1	NA	NA	0.00233828	2.57426:2.57426:1:1:1:1	0.381979(0.471808:0.320896:0.353234)	NA	NA	NA	NA
Unigene0005296_T1-vs-Unigene0029132_T3	YN	0.00313661	0.0350751	0.0894258	0.00064537	873	233.989	639.011	NA	10	8	2	NA	NA	0.011697	2.20972:2.20972:1:1:1:1	0.561433(0.604096:0.47099:0.609215)	NA	NA	NA	NA
Unigene0034807_T1-vs-Unigene0005315_T3	YN	0.00246043	0.0259647	0.0947608	0.000264779	1536	314.685	1221.31	NA	11	8	3	NA	NA	0.00727582	1.17088:1.17088:1:1:1:1	0.433919(0.533203:0.345703:0.422852)	NA	NA	NA	NA
Unigene0019587_T1-vs-Unigene0005327_T3	YN	0.0015318	0.0218254	0.0701842	0.00926213	840	186.507	653.493	NA	5	4	1	NA	NA	0.00603763	2:2:1:1:1:1	0.4625(0.5:0.485714:0.401786)	NA	NA	NA	NA
Unigene0022770_T1-vs-Unigene0015593_T3	YN	0.00251398	0.0283534	0.0886662	0.0118185	579	180.558	398.442	NA	6	5	1	NA	NA	0.0105719	6.26035:6.26035:1:1:1:1	0.453368(0.549223:0.365285:0.445596)	NA	NA	NA	NA
Unigene0005456_T1-vs-Unigene0008277_T3	YN	0.00148001	0.01914	0.0773257	0.0120831	888	211.664	676.336	NA	5	4	1	NA	NA	0.00568946	2:2:1:1:1:1	0.423986(0.454392:0.442568:0.375)	NA	NA	NA	NA
Unigene0005489_T1-vs-Unigene0018453_T3	YN	0.00163117	0.0328798	0.0496101	0.000827186	801	187.185	613.815	NA	7	6	1	NA	NA	0.00893364	1.18085:1.18085:1:1:1:1	0.353448(0.455819:0.304957:0.299569)	NA	NA	NA	NA
Unigene0005500_T1-vs-Unigene0013402_T3	YN	0.00284104	0.0512324	0.055454	0.00135216	474	121.349	352.651	NA	7	6	1	NA	NA	0.0152297	0.537471:0.537471:1:1:1:1	0.267262(0.278571:0.264286:0.258929)	NA	NA	NA	NA
Unigene0034646_T1-vs-Unigene0032341_T3	YN	0.00119218	0.0148834	0.0801011	0.000576858	2154	475.005	1679	NA	9	7	2	NA	NA	0.0042114	2:2:1:1:1:1	0.419101(0.459666:0.372045:0.425591)	NA	NA	NA	NA
Unigene0021667_T1-vs-Unigene0005531_T3	YN	0.000545753	0.0123765	0.0440959	0.000471679	2322	489.002	1833	NA	7	6	1	NA	NA	0.00303725	1.14844:1.14844:1:1:1:1	0.387616(0.475598:0.348108:0.339143)	NA	NA	NA	NA
Unigene0019728_T1-vs-Unigene0005554_T3	YN	0.000598524	0.00673531	0.0888635	0.0175384	2268	596.555	1671.44	NA	5	4	1	NA	NA	0.00221269	2:2:1:1:1:1	0.47112(0.561508:0.468254:0.383598)	NA	NA	NA	NA
Unigene0005555_T1-vs-Unigene0033804_T3	YN	0.000700185	0.0189632	0.0369233	0.000100829	1803	374.14	1428.86	NA	8	7	1	NA	NA	0.00448994	1.34086:1.34086:1:1:1:1	0.48863(0.504992:0.397671:0.563228)	NA	NA	NA	NA
Unigene0027997_T1-vs-Unigene0005568_T3	YN	0.00212171	0.0225361	0.0941472	0.00216739	1215	270.857	944.143	NA	8	6	2	NA	NA	0.00667265	1.09008:1.09008:1:1:1:1	0.444992(0.523399:0.401478:0.410099)	NA	NA	NA	NA
Unigene0028259_T1-vs-Unigene0022194_T3	YN	0.00138181	0.0663993	0.0208106	2.34267e-09	996	271.645	724.355	NA	18	17	1	NA	NA	0.0191144	8.95725:8.95725:1:1:1:1	0.434237(0.495482:0.439759:0.36747)	NA	NA	NA	NA
Unigene0018424_T1-vs-Unigene0020138_T3	YN	0.00116107	0.0132576	0.0875775	0.0170333	1167	304.967	862.033	NA	5	4	1	NA	NA	0.00432219	2.03617:2.03617:1:1:1:1	0.468723(0.537275:0.447301:0.421594)	NA	NA	NA	NA
Unigene0031186_T1-vs-Unigene0005592_T3	YN	0.00260614	0.0325987	0.0799462	0.013443	510	125.525	384.475	NA	5	4	1	NA	NA	0.00998813	1.35701:1.35701:1:1:1:1	0.449153(0.567797:0.423729:0.355932)	NA	NA	NA	NA
Unigene0015955_T1-vs-Unigene0005649_T3	YN	0.00304636	0.0637756	0.0477668	3.23231e-07	888	230.1	657.9	NA	16	14	2	NA	NA	0.0187826	2.1971:2.1971:1:1:1:1	0.51015(0.455128:0.471154:0.604167)	NA	NA	NA	NA
Unigene0030451_T1-vs-Unigene0005703_T3	YN	0.00138316	0.026841	0.0515317	0.000358496	1029	305.257	723.743	NA	9	8	1	NA	NA	0.00893535	8.8968:8.8968:1:1:1:1	0.461127(0.540816:0.387755:0.45481)	NA	NA	NA	NA
Unigene0005736_T1-vs-Unigene0028067_T3	YN	0.00307005	0.0456952	0.0671855	2.78153e-05	903	250.169	652.831	NA	13	11	2	NA	NA	0.014879	2.79301:2.79301:1:1:1:1	0.407764(0.436077:0.321366:0.465849)	NA	NA	NA	NA
Unigene0005738_T1-vs-Unigene0025471_T3	YN	0.00159966	0.0365721	0.04374	0.00024882	822	196.107	625.893	NA	8	7	1	NA	NA	0.00994316	2:2:1:1:1:1	0.48236(0.5:0.419708:0.527372)	NA	NA	NA	NA
Unigene0031571_T1-vs-Unigene0005742_T3	YN	0.000576281	0.00605392	0.0951912	0.021081	2400	663.948	1736.05	NA	5	4	1	NA	NA	0.00209164	4.35235:4.35235:1:1:1:1	0.462292(0.52:0.38875:0.478125)	NA	NA	NA	NA
Unigene0008693_T1-vs-Unigene0005747_T3	YN	0.000758621	0.0346419	0.0218989	1.08151e-08	1764	445.153	1318.85	NA	16	15	1	NA	NA	0.00930921	3.00176:3.00176:1:1:1:1	0.450113(0.533163:0.454082:0.363095)	NA	NA	NA	NA
Unigene0030152_T1-vs-Unigene0030918_T3	YN	0.00146894	0.0251616	0.0583802	0.00162434	924	242.571	681.429	NA	7	6	1	NA	NA	0.00768879	0.503169:0.503169:1:1:1:1	0.469156(0.527597:0.472403:0.407468)	NA	NA	NA	NA
Unigene0015776_T1-vs-Unigene0005796_T3	YN	0.00157828	0.0183518	0.0860014	0.0162215	855	220.732	634.268	NA	5	4	1	NA	NA	0.00590862	2.04354:2.04354:1:1:1:1	0.515571(0.538062:0.437716:0.570934)	NA	NA	NA	NA
Unigene0006001_T1-vs-Unigene0005843_T3	YN	0.00356503	0.0765812	0.0465523	8.53632e-17	2115	427.814	1687.19	NA	37	31	6	NA	NA	0.0183345	0.696483:0.696483:1:1:1:1	0.507714(0.489481:0.476157:0.557504)	NA	NA	NA	NA
Unigene0033601_T1-vs-Unigene0026842_T3	YN	0.00145366	0.0179339	0.0810565	0.0138561	915	226.276	688.724	NA	5	4	1	NA	NA	0.00552917	2:2:1:1:1:1	0.456831(0.547541:0.409836:0.413115)	NA	NA	NA	NA
Unigene0024108_T1-vs-Unigene0021717_T3	YN	0.00151123	0.0181939	0.0830623	0.0147274	885	222.531	662.469	NA	5	4	1	NA	NA	0.00570605	2:2:1:1:1:1	0.455367(0.508475:0.413559:0.444068)	NA	NA	NA	NA
Unigene0035440_T1-vs-Unigene0033039_T3	YN	0.0045344	0.0455141	0.0996262	6.80893e-06	1203	318.185	884.815	NA	18	14	4	NA	NA	0.0153732	3.15331:3.15331:1:1:1:1	0.523691(0.507481:0.415212:0.648379)	NA	NA	NA	NA
Unigene0009865_T1-vs-Unigene0009412_T3	YN	0.00516244	0.0539553	0.0956798	0.0358416	252	57.6255	194.374	NA	4	3	1	NA	NA	0.01632	2:2:1:1:1:1	0.180384(0.164609:0.187243:0.1893)	NA	NA	NA	NA
Unigene0005930_T1-vs-Unigene0027149_T3	YN	0.000872171	0.0089427	0.0975288	0.0361871	1485	337.769	1147.23	NA	4	3	1	NA	NA	0.00270785	2:2:1:1:1:1	0.454545(0.486869:0.507071:0.369697)	NA	NA	NA	NA
Unigene0031368_T1-vs-Unigene0005971_T3	YN	0.00385469	0.0573921	0.0671641	0.00481373	351	90.8184	260.182	NA	6	5	1	NA	NA	0.0177071	3.73248:3.73248:1:1:1:1	0.59944(0.529412:0.558824:0.710084)	NA	NA	NA	NA
Unigene0005981_T1-vs-Unigene0023643_T3	YN	0.00102802	0.0195767	0.0525127	0.00102777	1284	310.505	973.495	NA	7	6	1	NA	NA	0.00551357	2:2:1:1:1:1	0.381083(0.42792:0.375912:0.339416)	NA	NA	NA	NA
Unigene0028996_T1-vs-Unigene0005983_T3	YN	0.00282951	0.0457017	0.0619124	4.31775e-05	912	203.828	708.172	NA	11	9	2	NA	NA	0.0124113	1.38675:1.38675:1:1:1:1	0.508772(0.519737:0.391447:0.615132)	NA	NA	NA	NA
Unigene0024088_T1-vs-Unigene0026284_T3	YN	0.00107875	0.0174265	0.061903	0.00343934	1218	290.335	927.665	NA	6	5	1	NA	NA	0.00497556	2:2:1:1:1:1	0.460591(0.555419:0.465517:0.360837)	NA	NA	NA	NA
Unigene0006064_T1-vs-Unigene0031573_T3	YN	0.000759739	0.00979387	0.0775729	0.0120981	1728	411.091	1316.91	NA	5	4	1	NA	NA	0.00290896	2:2:1:1:1:1	0.418833(0.480069:0.336222:0.440208)	NA	NA	NA	NA
Unigene0029019_T1-vs-Unigene0006103_T3	YN	0.00282178	0.0289468	0.0974817	0.00155384	957	246.835	710.165	NA	9	7	2	NA	NA	0.0095601	2:2:1:1:1:1	0.490596(0.512539:0.420063:0.539185)	NA	NA	NA	NA
Unigene0033961_T1-vs-Unigene0006139_T3	YN	0.0012695	0.0220374	0.0576068	1.19147e-06	2271	693.975	1577.03	NA	17	15	2	NA	NA	0.00761576	13.076:13.076:1:1:1:1	0.464706(0.54902:0.406536:0.438562)	NA	NA	NA	NA
Unigene0024928_T1-vs-Unigene0006162_T3	YN	0.00145076	0.0158561	0.0914954	0.00113286	1827	447.083	1379.92	NA	9	7	2	NA	NA	0.00497589	1.09297:1.09297:1:1:1:1	0.424117(0.503439:0.404402:0.364512)	NA	NA	NA	NA
Unigene0022135_T1-vs-Unigene0006169_T3	YN	0.00145118	0.018218	0.0796566	0.0131211	912	222.24	689.76	NA	5	4	1	NA	NA	0.005537	2:2:1:1:1:1	0.499452(0.501645:0.463816:0.532895)	NA	NA	NA	NA
Unigene0030966_T1-vs-Unigene0006279_T3	YN	0.00167887	0.0207374	0.0809586	0.0137791	792	195.694	596.306	NA	5	4	1	NA	NA	0.006388	2:2:1:1:1:1	0.438628(0.509025:0.402527:0.404332)	NA	NA	NA	NA
Unigene0006331_T1-vs-Unigene0021358_T3	YN	0.00152141	0.0162591	0.0935729	0.00207869	1689	373.039	1315.96	NA	8	6	2	NA	NA	0.00477643	2:2:1:1:1:1	0.417111(0.507993:0.358792:0.384547)	NA	NA	NA	NA
Unigene0025153_T1-vs-Unigene0020664_T3	YN	0.00488957	0.0734364	0.0665823	1.33566e-07	789	173.44	615.56	NA	15	12	3	NA	NA	0.0199577	1.57878:1.57878:1:1:1:1	0.523632(0.531716:0.369403:0.669776)	NA	NA	NA	NA
Unigene0032707_T1-vs-Unigene0036281_T3	YN	0.00549254	0.0580033	0.0946936	0.00143511	492	126.334	365.666	NA	9	7	2	NA	NA	0.0189761	5.23123:5.23123:1:1:1:1	0.341639(0.418605:0.30897:0.297342)	NA	NA	NA	NA
Unigene0021951_T1-vs-Unigene0019503_T3	YN	0.00119955	0.0221	0.054278	0.00119148	1110	275.685	834.315	NA	7	6	1	NA	NA	0.00639049	1.42533:1.42533:1:1:1:1	0.457841(0.477541:0.481087:0.414894)	NA	NA	NA	NA
Unigene0006427_T1-vs-Unigene0027039_T3	YN	0.00111339	0.0270482	0.0411633	5.99501e-05	1239	340.179	898.821	NA	10	9	1	NA	NA	0.00823403	5.78735:5.78735:1:1:1:1	0.420904(0.470944:0.354722:0.437046)	NA	NA	NA	NA
Unigene0032693_T1-vs-Unigene0024878_T3	YN	0.00297194	0.0373584	0.0795523	8.89228e-06	1341	329.28	1011.72	NA	15	12	3	NA	NA	0.0114155	2:2:1:1:1:1	0.446682(0.514541:0.420582:0.404922)	NA	NA	NA	NA
Unigene0016662_T1-vs-Unigene0015116_T3	YN	0.00135622	0.0402724	0.0336763	1.69397e-05	969	230.992	738.008	NA	10	9	1	NA	NA	0.0106331	5.70151:5.70151:1:1:1:1	0.573045(0.567901:0.455247:0.695988)	NA	NA	NA	NA
Unigene0031496_T1-vs-Unigene0006468_T3	YN	0.0020994	0.0835782	0.0251189	1.06481e-08	723	245.921	477.079	NA	20	19	1	NA	NA	0.0298135	28.1176:28.1176:1:1:1:1	0.542497(0.605578:0.412351:0.609562)	NA	NA	NA	NA
Unigene0020201_T1-vs-Unigene0006617_T3	YN	0.00116326	0.017006	0.0684026	0.00490075	1158	297.678	860.322	NA	6	5	1	NA	NA	0.00523583	3.40543:3.40543:1:1:1:1	0.531826(0.525126:0.432161:0.638191)	NA	NA	NA	NA
Unigene0006658_T1-vs-Unigene0028239_T3	YN	0.00119347	0.023491	0.0508054	0.000894655	1098	259.438	838.562	NA	7	6	1	NA	NA	0.00646198	2:2:1:1:1:1	0.396602(0.534707:0.318872:0.336226)	NA	NA	NA	NA
Unigene0012183_T1-vs-Unigene0007506_T3	YN	0.00232841	0.031807	0.0732044	0.00414989	624	193.856	430.144	NA	7	6	1	NA	NA	0.0114864	8.42932:8.42932:1:1:1:1	0.440883(0.465812:0.384615:0.472222)	NA	NA	NA	NA
Unigene0006722_T1-vs-Unigene0024357_T3	YN	0.000503054	0.008127	0.0618991	0.00130941	2856	867.475	1988.53	NA	8	7	1	NA	NA	0.00281873	7.81777:7.81777:1:1:1:1	0.472514(0.526261:0.443803:0.447479)	NA	NA	NA	NA
Unigene0023654_T1-vs-Unigene0006750_T3	YN	0.00636405	0.0897685	0.070894	7.03664e-05	435	119.339	315.661	NA	12	10	2	NA	NA	0.0292455	2.43003:2.43003:1:1:1:1	0.556667(0.58:0.46:0.63)	NA	NA	NA	NA
Unigene0006766_T1-vs-Unigene0025013_T3	YN	0.00102503	0.011005	0.0931422	0.0328205	1251	274.614	976.386	NA	4	3	1	NA	NA	0.00321579	2:2:1:1:1:1	0.363724(0.46165:0.311867:0.317656)	NA	NA	NA	NA
Unigene0006778_T1-vs-Unigene0031341_T3	YN	0.000588793	0.00979193	0.0601304	0.00309139	2214	514.837	1699.16	NA	6	5	1	NA	NA	0.00272886	2:2:1:1:1:1	0.431798(0.48374:0.414634:0.397019)	NA	NA	NA	NA
Unigene0030010_T1-vs-Unigene0027315_T3	YN	0.00247287	0.0402029	0.0615099	3.53794e-06	1170	359.891	810.109	NA	16	14	2	NA	NA	0.0140786	5.5539:5.5539:1:1:1:1	0.49188(0.552564:0.416667:0.50641)	NA	NA	NA	NA
Unigene0006812_T1-vs-Unigene0028622_T3	YN	0.00337619	0.0372542	0.0906257	0.00185933	759	165.283	593.717	NA	8	6	2	NA	NA	0.0107536	0.718202:0.718202:1:1:1:1	0.477602(0.539526:0.470356:0.422925)	NA	NA	NA	NA
Unigene0027656_T1-vs-Unigene0027851_T3	YN	0.000922079	0.0144766	0.0636945	0.00379209	1434	348.729	1085.27	NA	6	5	1	NA	NA	0.00421835	2:2:1:1:1:1	0.444561(0.523013:0.414226:0.396444)	NA	NA	NA	NA
Unigene0025582_T1-vs-Unigene0006889_T3	YN	0.00261553	0.0291438	0.0897455	0.000659091	1047	280.953	766.047	NA	10	8	2	NA	NA	0.00973416	3.14475:3.14475:1:1:1:1	0.550663(0.588068:0.428977:0.634943)	NA	NA	NA	NA
Unigene0022755_T1-vs-Unigene0006906_T3	YN	0.00142973	0.0288272	0.0495966	0.000467166	948	247.901	700.099	NA	8	7	1	NA	NA	0.00859413	3.31119:3.31119:1:1:1:1	0.470992(0.571203:0.468354:0.373418)	NA	NA	NA	NA
Unigene0023016_T1-vs-Unigene0006908_T3	YN	0.0014872	0.0207695	0.0716051	0.00580258	918	244.928	673.072	NA	6	5	1	NA	NA	0.00663183	2:2:1:1:1:1	0.406438(0.426895:0.374549:0.41787)	NA	NA	NA	NA
Unigene0006948_T1-vs-Unigene0028998_T3	YN	0.000423614	0.005402	0.078418	0.0124532	3105	743.695	2361.31	NA	5	4	1	NA	NA	0.00161601	2.24448:2.24448:1:1:1:1	0.422941(0.519305:0.349903:0.399614)	NA	NA	NA	NA
Unigene0031936_T1-vs-Unigene0007002_T3	YN	0.00122173	0.0145153	0.0841688	0.000451124	2196	557.6	1638.4	NA	10	8	2	NA	NA	0.00459718	4.6041:4.6041:1:1:1:1	0.437842(0.493169:0.434426:0.385929)	NA	NA	NA	NA
Unigene0017106_T1-vs-Unigene0023022_T3	YN	0.00179073	0.0262532	0.0682101	0.00487377	753	193.806	559.194	NA	6	5	1	NA	NA	0.00808684	2:2:1:1:1:1	0.459495(0.557769:0.35259:0.468127)	NA	NA	NA	NA
Unigene0023661_T1-vs-Unigene0021978_T3	YN	0.00479017	0.0694946	0.0689286	2.57016e-07	888	259.46	628.54	NA	20	17	3	NA	NA	0.0236958	3.95198:3.95198:1:1:1:1	0.50732(0.54223:0.454392:0.525338)	NA	NA	NA	NA
Unigene0008238_T1-vs-Unigene0025069_T3	YN	0.00168135	0.0509743	0.0329843	2.85444e-06	840	244.574	595.426	NA	13	12	1	NA	NA	0.0160335	5.31512:5.31512:1:1:1:1	0.441472(0.489967:0.35786:0.476589)	NA	NA	NA	NA
Unigene0014170_T1-vs-Unigene0014614_T3	YN	0.00154085	0.0170195	0.0905347	0.0186931	888	238.249	649.751	NA	5	4	1	NA	NA	0.00569373	2.0466:2.0466:1:1:1:1	0.489302(0.554054:0.429054:0.484797)	NA	NA	NA	NA
Unigene0032172_T1-vs-Unigene0030948_T3	YN	0.00200477	0.0290416	0.0690308	0	675	175.522	499.478	NA	6	5	1	NA	NA	0.00903521	2:2:1:1:1:1	0.487407(0.542222:0.415556:0.504444)	NA	NA	NA	NA
Unigene0019088_T1-vs-Unigene0017899_T3	YN	0.00563035	0.0894697	0.0629302	4.14376e-07	702	167.151	534.849	NA	17	14	3	NA	NA	0.025593	1.10987:1.10987:1:1:1:1	0.452935(0.410299:0.383721:0.564784)	NA	NA	NA	NA
Unigene0019455_T1-vs-Unigene0007203_T3	YN	0.00129582	0.0145775	0.0888919	0.0177574	1050	277.621	772.379	NA	5	4	1	NA	NA	0.0048075	2.1334:2.1334:1:1:1:1	0.49619(0.58:0.432857:0.475714)	NA	NA	NA	NA
Unigene0031269_T1-vs-Unigene0007273_T3	YN	0.00106827	0.0473817	0.022546	0	1266	329.239	936.761	NA	16	15	1	NA	NA	0.0131127	2.07778:2.07778:1:1:1:1	0.477093(0.520142:0.345972:0.565166)	NA	NA	NA	NA
Unigene0007291_T1-vs-Unigene0019993_T3	YN	0.00331465	0.0514555	0.0644178	3.31915e-05	807	202.284	604.716	NA	12	10	2	NA	NA	0.0153817	1.88873:1.88873:1:1:1:1	0.512281(0.536842:0.429825:0.570175)	NA	NA	NA	NA
Unigene0008261_T1-vs-Unigene0007317_T3	YN	0.00102476	0.0145603	0.0703806	0.00919668	1254	277.395	976.605	NA	5	4	1	NA	NA	0.00401893	2:2:1:1:1:1	0.447767(0.462919:0.373206:0.507177)	NA	NA	NA	NA
Unigene0007346_T1-vs-Unigene0018418_T3	YN	0.00219771	0.0257586	0.0853195	0.0104241	654	198.314	455.686	NA	6	5	1	NA	NA	0.00934212	5.7243:5.7243:1:1:1:1	0.499235(0.566514:0.412844:0.518349)	NA	NA	NA	NA
Unigene0007400_T1-vs-Unigene0034664_T3	YN	0.00054156	0.00613007	0.0883448	0.0113303	2667	819.815	1847.18	NA	6	5	1	NA	NA	0.00225943	8.07252:8.07252:1:1:1:1	0.447507(0.534871:0.373453:0.434196)	NA	NA	NA	NA
Unigene0007441_T1-vs-Unigene0037534_T3	YN	0.00556417	0.0622159	0.0894333	0.0317483	231	50.6111	180.389	NA	4	3	1	NA	NA	0.0179763	2:2:1:1:1:1	0.336449(0.434579:0.299065:0.275701)	NA	NA	NA	NA
Unigene0019987_T1-vs-Unigene0021733_T3	YN	0.00133934	0.0230871	0.0580123	0.000661142	1101	353.695	747.305	NA	9	8	1	NA	NA	0.00832578	8.69295:8.69295:1:1:1:1	0.410517(0.399491:0.384224:0.447837)	NA	NA	NA	NA
Unigene0007489_T1-vs-Unigene0010956_T3	YN	0.00332697	0.0854289	0.0389444	0.00457515	339	37.6635	301.336	NA	4	3	1	NA	NA	0.0124486	1.39277:1.39277:1:1:1:1	0.605797(0.595652:0.478261:0.743478)	NA	NA	NA	NA
Unigene0007513_T1-vs-Unigene0021314_T3	YN	0.00200459	0.0384833	0.0520899	0.00102833	660	160.478	499.522	NA	7	6	1	NA	NA	0.0108743	2.12567:2.12567:1:1:1:1	0.439394(0.522727:0.343182:0.452273)	NA	NA	NA	NA
Unigene0025113_T1-vs-Unigene0015821_T3	YN	0.00538919	0.0583879	0.0922997	0.00126841	498	125.478	372.522	NA	9	7	2	NA	NA	0.0187429	2.60055:2.60055:1:1:1:1	0.413655(0.48494:0.325301:0.430723)	NA	NA	NA	NA
Unigene0007586_T1-vs-Unigene0033328_T3	YN	0.00139373	0.0210777	0.0661235	0.00273177	1008	289.834	718.166	NA	7	6	1	NA	NA	0.00705353	4.12204:4.12204:1:1:1:1	0.43006(0.462798:0.337798:0.489583)	NA	NA	NA	NA
Unigene0007614_T1-vs-Unigene0029514_T3	YN	0.00122875	0.0127387	0.0964584	0.00145348	2184	554.998	1629	NA	9	7	2	NA	NA	0.00415365	3.17114:3.17114:1:1:1:1	0.446429(0.521978:0.348901:0.468407)	NA	NA	NA	NA
Unigene0037225_T1-vs-Unigene0033835_T3	YN	0.00083811	0.00949326	0.0882847	0.00160542	3024	636.297	2387.7	NA	8	6	2	NA	NA	0.00265929	1.32999:1.32999:1:1:1:1	0.436839(0.528274:0.425595:0.356647)	NA	NA	NA	NA
Unigene0042108_T1-vs-Unigene0013541_T3	YN	0.00350859	0.0540584	0.0649037	0.00124216	441	155.23	285.77	NA	9	8	1	NA	NA	0.0213019	10.6463:10.6463:1:1:1:1	0.410873(0.465241:0.307487:0.459893)	NA	NA	NA	NA
Unigene0007651_T1-vs-Unigene0029014_T3	YN	0.00180737	0.0193575	0.093368	0.00206764	1422	314.043	1107.96	NA	8	6	2	NA	NA	0.00568324	1.17967:1.17967:1:1:1:1	0.447609(0.53903:0.424051:0.379747)	NA	NA	NA	NA
Unigene0022252_T1-vs-Unigene0007675_T3	YN	0.00205193	0.0575566	0.0356506	5.91245e-06	708	219.797	488.203	NA	13	12	1	NA	NA	0.0192833	10.1635:10.1635:1:1:1:1	0.439623(0.432075:0.356604:0.530189)	NA	NA	NA	NA
Unigene0032985_T1-vs-Unigene0031611_T3	YN	0.00379053	0.0658012	0.0576058	0.00160629	360	95.3664	264.634	NA	7	6	1	NA	NA	0.0202176	2:2:1:1:1:1	0.345652(0.43913:0.195652:0.402174)	NA	NA	NA	NA
Unigene0017922_T1-vs-Unigene0022346_T3	YN	0.000605257	0.00793785	0.0762495	0.0115431	2160	507.143	1652.86	NA	5	4	1	NA	NA	0.00232687	2:2:1:1:1:1	0.444137(0.535319:0.382271:0.41482)	NA	NA	NA	NA
Unigene0019012_T1-vs-Unigene0018663_T3	YN	0.00146008	0.0234628	0.0622298	0.00357018	903	217.314	685.686	NA	6	5	1	NA	NA	0.00675519	2:2:1:1:1:1	0.45515(0.55814:0.368771:0.438538)	NA	NA	NA	NA
Unigene0016403_T1-vs-Unigene0007703_T3	YN	0.00373185	0.0502052	0.074332	0.0110914	351	82.3694	268.631	NA	5	4	1	NA	NA	0.0146378	2:2:1:1:1:1	0.326415(0.381132:0.335849:0.262264)	NA	NA	NA	NA
Unigene0007706_T1-vs-Unigene0033825_T3	YN	0.000454097	0.00519525	0.0874062	0.0167863	2976	773.162	2202.84	NA	5	4	1	NA	NA	0.00168584	4.72848:4.72848:1:1:1:1	0.43582(0.549395:0.410282:0.347782)	NA	NA	NA	NA
Unigene0007861_T1-vs-Unigene0016198_T3	YN	0.00255397	0.0265073	0.0963496	0	546	153.698	392.302	NA	5	4	1	NA	NA	0.0092968	2.19943:2.19943:1:1:1:1	0.422161(0.475275:0.307692:0.483516)	NA	NA	NA	NA
Unigene0033122_T1-vs-Unigene0019563_T3	YN	0.00279491	0.0589977	0.0473732	1.49942e-05	858	141.032	716.968	NA	10	8	2	NA	NA	0.0120331	0.364897:0.364897:1:1:1:1	0.480091(0.493174:0.360068:0.587031)	NA	NA	NA	NA
Unigene0016885_T1-vs-Unigene0024917_T3	YN	0.00167728	0.034075	0.0492234	0.000449444	807	210.131	596.869	NA	8	7	1	NA	NA	0.0101132	2:2:1:1:1:1	0.440719(0.488338:0.361516:0.472303)	NA	NA	NA	NA
Unigene0015084_T1-vs-Unigene0007971_T3	YN	0.0035789	0.0480642	0.0744607	0.0111259	366	85.9171	280.083	NA	5	4	1	NA	NA	0.0140217	2:2:1:1:1:1	0.506831(0.614754:0.372951:0.532787)	NA	NA	NA	NA
Unigene0019258_T1-vs-Unigene0023750_T3	YN	0.00135076	0.0172003	0.0785313	0.00528396	1095	354.011	740.989	NA	7	6	1	NA	NA	0.00647489	6.06128:6.06128:1:1:1:1	0.431963(0.465753:0.376712:0.453425)	NA	NA	NA	NA
Unigene0025213_T1-vs-Unigene0027633_T3	YN	0.000700725	0.0101051	0.0693439	0.00508514	1926	498.142	1427.86	NA	6	5	1	NA	NA	0.00313307	2:2:1:1:1:1	0.457825(0.488567:0.423018:0.46189)	NA	NA	NA	NA
Unigene0035641_T1-vs-Unigene0030075_T3	YN	0.00196761	0.02321	0.0847742	4.13684e-05	1965	438.304	1526.7	NA	13	10	3	NA	NA	0.00670583	1.23715:1.23715:1:1:1:1	0.446819(0.558015:0.396947:0.385496)	NA	NA	NA	NA
Unigene0029658_T1-vs-Unigene0008248_T3	YN	0.00231727	0.0348598	0.0664739	0.00449428	579	146.791	432.209	NA	6	5	1	NA	NA	0.0105676	2:2:1:1:1:1	0.320295(0.365646:0.261905:0.333333)	NA	NA	NA	NA
Unigene0021702_T1-vs-Unigene0026344_T3	YN	0.00120067	0.0177773	0.0675391	0.00472467	1119	285.462	833.538	NA	6	5	1	NA	NA	0.00542944	2.17516:2.17516:1:1:1:1	0.46886(0.563158:0.418421:0.425)	NA	NA	NA	NA
Unigene0013106_T1-vs-Unigene0008343_T3	YN	0.0014147	0.017412	0.0812487	0.0245434	882	174.381	707.619	NA	4	3	1	NA	NA	0.00457754	0.973048:0.973048:1:1:1:1	0.406285(0.410774:0.368687:0.439394)	NA	NA	NA	NA
Unigene0032863_T1-vs-Unigene0028308_T3	YN	0.00125635	0.0185645	0.067675	0.00298329	1125	328.377	796.623	NA	7	6	1	NA	NA	0.00630844	3.95329:3.95329:1:1:1:1	0.479556(0.570667:0.417333:0.450667)	NA	NA	NA	NA
Unigene0008399_T1-vs-Unigene0031908_T3	YN	0.000992472	0.0112931	0.0878829	0.000340137	2841	802.416	2038.58	NA	11	8.97828	2.02172	NA	NA	0.0039018	6.54096:6.54096:1:1:1:1	0.457937(0.514256:0.462513:0.397043)	NA	NA	NA	NA
Unigene0015178_T1-vs-Unigene0020547_T3	YN	0.00111249	0.0118662	0.0937527	0.000156525	2310	510.837	1799.16	NA	8	6	2	NA	NA	0.00349057	1.8813:1.8813:1:1:1:1	0.432035(0.511688:0.378571:0.405844)	NA	NA	NA	NA
Unigene0008468_T1-vs-Unigene0018685_T3	YN	0.00179785	0.0385176	0.046676	0.000133259	798	241.113	556.887	NA	10	9	1	NA	NA	0.0128926	4.94895:4.94895:1:1:1:1	0.48183(0.548872:0.400376:0.496241)	NA	NA	NA	NA
Unigene0026929_T1-vs-Unigene0008523_T3	YN	0.00147199	0.0166656	0.0883247	0.000944072	1785	424.788	1360.21	NA	9	7	2	NA	NA	0.00508771	0.970488:0.970488:1:1:1:1	0.4875(0.5425:0.441667:0.478333)	NA	NA	NA	NA
Unigene0008549_T1-vs-Unigene0016062_T3	YN	0.00185585	0.0340006	0.054583	0.00123264	720	180.498	539.502	NA	7	6	1	NA	NA	0.00991426	2:2:1:1:1:1	0.459028(0.504167:0.433333:0.439583)	NA	NA	NA	NA
Unigene0008568_T1-vs-Unigene0013482_T3	YN	0.00248691	0.0331271	0.0750718	0.00692754	558	155.141	402.859	NA	6	5	1	NA	NA	0.0110058	1.92472:1.92472:1:1:1:1	0.53853(0.580645:0.456989:0.577957)	NA	NA	NA	NA
Unigene0032068_T1-vs-Unigene0030852_T3	YN	0.00139398	0.021005	0.0663641	2.31929e-05	1968	531.881	1436.12	NA	13	11	2	NA	NA	0.00669416	1.85621:1.85621:1:1:1:1	0.463439(0.534039:0.3941:0.462179)	NA	NA	NA	NA
Unigene0019036_T1-vs-Unigene0023193_T3	YN	0.000662865	0.00975819	0.0679291	0.00473431	2025	515.731	1509.27	NA	6	5	1	NA	NA	0.00297928	2:2:1:1:1:1	0.471111(0.515556:0.427407:0.47037)	NA	NA	NA	NA
Unigene0008654_T1-vs-Unigene0016916_T3	YN	0.00387266	0.0414602	0.0934067	2.14604e-05	1107	323.654	783.346	NA	16	12.9752	3.0248	NA	NA	0.0148621	3.24025:3.24025:1:1:1:1	0.488257(0.501355:0.394309:0.569106)	NA	NA	NA	NA
Unigene0033811_T1-vs-Unigene0031400_T3	YN	0.00215318	0.0558534	0.0385505	7.37904e-05	615	149.753	465.247	NA	9	8	1	NA	NA	0.0152292	5.1055:5.1055:1:1:1:1	0.548287(0.516355:0.471963:0.656542)	NA	NA	NA	NA
Unigene0031555_T1-vs-Unigene0028131_T3	YN	0.00192584	0.0398766	0.048295	1.0506e-06	1350	310.158	1039.84	NA	14	12	2	NA	NA	0.0106449	1.81161:1.81161:1:1:1:1	0.534207(0.524017:0.443231:0.635371)	NA	NA	NA	NA
Unigene0008787_T1-vs-Unigene0023454_T3	YN	0.00127013	0.0134325	0.0945566	0.0208932	1089	301.015	787.985	NA	5	4	1	NA	NA	0.00463199	4.54503:4.54503:1:1:1:1	0.436639(0.488981:0.432507:0.38843)	NA	NA	NA	NA
Unigene0008816_T1-vs-Unigene0030890_T3	YN	0.00193733	0.0488655	0.0396461	4.90079e-05	708	191.158	516.842	NA	10	9	1	NA	NA	0.0146078	2.75785:2.75785:1:1:1:1	0.430791(0.476695:0.447034:0.368644)	NA	NA	NA	NA
Unigene0008900_T1-vs-Unigene0018796_T3	YN	0.00555153	0.0653438	0.0849588	0.0105709	261	80.113	180.887	NA	6	5	1	NA	NA	0.0239045	2:2:1:1:1:1	0.519157(0.494253:0.632184:0.431034)	NA	NA	NA	NA
Unigene0008965_T1-vs-Unigene0024261_T3	YN	0.0020788	0.035703	0.0582248	2.12961e-06	1368	404.505	963.495	NA	16	14	2	NA	NA	0.0120212	4.9351:4.9351:1:1:1:1	0.441648(0.498906:0.345733:0.480306)	NA	NA	NA	NA
Unigene0009008_T1-vs-Unigene0027054_T3	YN	0.00160939	0.0232741	0.0691492	0.00327496	885	262.978	622.022	NA	7	6	1	NA	NA	0.00804708	9.40492:9.40492:1:1:1:1	0.521469(0.5:0.481356:0.583051)	NA	NA	NA	NA
Unigene0009325_T1-vs-Unigene0017087_T3	YN	0.00450841	0.0607954	0.074157	0.00694236	309	86.5248	222.475	NA	6	5	1	NA	NA	0.0202696	2:2:1:1:1:1	0.533981(0.543689:0.514563:0.543689)	NA	NA	NA	NA
Unigene0017226_T1-vs-Unigene0016527_T3	YN	0.00346729	0.0404158	0.0857904	0.0108251	417	127.923	289.077	NA	6	5	1	NA	NA	0.014802	8.30827:8.30827:1:1:1:1	0.450783(0.456376:0.35906:0.536913)	NA	NA	NA	NA
Unigene0012333_T1-vs-Unigene0014647_T3	YN	0.000923822	0.0117116	0.0788809	0.0127532	1428	344.768	1083.23	NA	5	4	1	NA	NA	0.00352836	2.18784:2.18784:1:1:1:1	0.421488(0.518595:0.354339:0.391529)	NA	NA	NA	NA
Unigene0034561_T1-vs-Unigene0009854_T3	YN	0.000121788	0.00227064	0.0536362	0.00041826	11742	3530.38	8211.62	NA	9	8	1	NA	NA	0.000767867	8.60842:8.60842:1:1:1:1	0.443323(0.544584:0.371742:0.413643)	NA	NA	NA	NA
Unigene0012095_T1-vs-Unigene0009872_T3	YN	0.00114684	0.0115666	0.0991512	0.0374557	1134	261.373	872.627	NA	4	3	1	NA	NA	0.00354846	2:2:1:1:1:1	0.362374(0.427083:0.293561:0.366477)	NA	NA	NA	NA
Unigene0015708_T1-vs-Unigene0010132_T3	YN	0.00515487	0.0962817	0.0535395	0.00987638	228	33.2014	194.799	NA	4	3	1	NA	NA	0.0184248	2:2:1:1:1:1	0.613725(0.6:0.441176:0.8)	NA	NA	NA	NA
Unigene0015228_T1-vs-Unigene0010156_T3	YN	0.00387878	0.041153	0.0942526	0.00388526	642	124.862	517.138	NA	7	5	2	NA	NA	0.0111282	2:2:1:1:1:1	0.543896(0.502058:0.434156:0.695473)	NA	NA	NA	NA
Unigene0010198_T1-vs-Unigene0025253_T3	YN	0.00427405	0.0476519	0.0896931	0.0313973	300	65.2759	234.724	NA	4	3	1	NA	NA	0.0137125	5.30759:5.30759:1:1:1:1	0.374328(0.334677:0.304435:0.483871)	NA	NA	NA	NA
Unigene0010677_T1-vs-Unigene0016245_T3	YN	0.00500746	0.0822534	0.0608784	0.0064155	252	51.5112	200.489	NA	5	4	1	NA	NA	0.0207973	0.696666:0.696666:1:1:1:1	0.159817(0.179452:0.123288:0.176712)	NA	NA	NA	NA
Unigene0014532_T1-vs-Unigene0042238_T3	YN	0.00332355	0.081586	0.0407368	0.000192552	393	91.4497	301.55	NA	8	7	1	NA	NA	0.0215349	1.64296:1.64296:1:1:1:1	0.52799(0.507634:0.515267:0.561069)	NA	NA	NA	NA
Unigene0025914_T1-vs-Unigene0010845_T3	YN	0.00204184	0.0415748	0.0491124	0.000792162	639	148.578	490.422	NA	7	6	1	NA	NA	0.0112339	1.31123:1.31123:1:1:1:1	0.406886(0.460094:0.36385:0.396714)	NA	NA	NA	NA
Unigene0022244_T1-vs-Unigene0010880_T3	YN	0.00403673	0.0446087	0.090492	0	318	69.6074	248.393	NA	4	3	1	NA	NA	0.0129176	2:2:1:1:1:1	0.46648(0.472067:0.340782:0.586592)	NA	NA	NA	NA
Unigene0014459_T1-vs-Unigene0011225_T3	YN	0.000680148	0.00884185	0.0769238	0.0118058	1926	455.066	1470.93	NA	5	4	1	NA	NA	0.00260856	2:2:1:1:1:1	0.461319(0.573988:0.448598:0.361371)	NA	NA	NA	NA
Unigene0014423_T1-vs-Unigene0011331_T3	YN	0.00167722	0.0215863	0.0776982	0.0222716	738	141.005	596.995	NA	4	3	1	NA	NA	0.00548112	0.946788:0.946788:1:1:1:1	0.514905(0.5:0.406504:0.638211)	NA	NA	NA	NA
Unigene0016048_T1-vs-Unigene0011442_T3	YN	0.00194137	0.022599	0.0859049	0.0163461	696	180.233	515.767	NA	5	4	1	NA	NA	0.00729078	2:2:1:1:1:1	0.468391(0.588362:0.37069:0.446121)	NA	NA	NA	NA
Unigene0011450_T1-vs-Unigene0022966_T3	YN	0.00832319	0.0926493	0.0898354	0.000134492	468	105.532	362.468	NA	12	9	3	NA	NA	0.0273383	2.41732:2.41732:1:1:1:1	0.435897(0.443439:0.307692:0.556561)	NA	NA	NA	NA
Unigene0019042_T1-vs-Unigene0011489_T3	YN	0.00229809	0.0424249	0.0541684	0.00222183	558	122.083	435.917	NA	6	5	1	NA	NA	0.0110773	1.69265:1.69265:1:1:1:1	0.457265(0.5:0.420513:0.451282)	NA	NA	NA	NA
Unigene0011592_T1-vs-Unigene0019724_T3	YN	0.00153775	0.0193152	0.0796134	0.0131382	861	209.941	651.059	NA	5	4	1	NA	NA	0.00587249	1.1245:1.1245:1:1:1:1	0.426335(0.526243:0.35221:0.400552)	NA	NA	NA	NA
Unigene0019279_T1-vs-Unigene0011630_T3	YN	0.00221009	0.0456942	0.0483671	0.000428707	612	158.753	453.247	NA	8	7	1	NA	NA	0.0134899	2.14462:2.14462:1:1:1:1	0.457516(0.507353:0.406863:0.458333)	NA	NA	NA	NA
Unigene0012001_T1-vs-Unigene0015682_T3	YN	0.00241482	0.0312813	0.0771971	0.0122928	546	131.13	414.87	NA	5	4	1	NA	NA	0.00934752	2.04393:2.04393:1:1:1:1	0.3527(0.417254:0.322183:0.318662)	NA	NA	NA	NA
Unigene0022013_T1-vs-Unigene0011784_T3	YN	0.000643379	0.00927523	0.0693653	0.00878609	1989	434.039	1554.96	NA	5	4	1	NA	NA	0.00252702	1.08114:1.08114:1:1:1:1	0.444696(0.531674:0.383107:0.419306)	NA	NA	NA	NA
Unigene0028257_T1-vs-Unigene0011836_T3	YN	0.00741545	0.0960147	0.0772324	0.0128184	180	44.3838	135.616	NA	5	4	1	NA	NA	0.029262	2:2:1:1:1:1	0.436111(0.45:0.441667:0.416667)	NA	NA	NA	NA
Unigene0019376_T1-vs-Unigene0012109_T3	YN	0.00453338	0.049244	0.0920594	0.0202208	306	84.4813	221.519	NA	5	4	1	NA	NA	0.0168772	4.44639:4.44639:1:1:1:1	0.576052(0.601942:0.461165:0.665049)	NA	NA	NA	NA
Unigene0012570_T1-vs-Unigene0012130_T3	YN	0.00164426	0.0175135	0.0938852	0.0204632	840	231.072	608.928	NA	5	4	1	NA	NA	0.00600967	2:2:1:1:1:1	0.553819(0.585069:0.512153:0.564236)	NA	NA	NA	NA
Unigene0018506_T1-vs-Unigene0026505_T3	YN	0.00279838	0.035423	0.0789989	1.4171e-05	1392	317.924	1074.08	NA	14	11	3	NA	NA	0.0102496	1.89825:1.89825:1:1:1:1	0.42492(0.440895:0.370607:0.463259)	NA	NA	NA	NA
Unigene0012489_T1-vs-Unigene0014314_T3	YN	0.00506057	0.0744794	0.0679459	0.00888988	255	56.7264	198.274	NA	5	4	1	NA	NA	0.0205032	2:2:1:1:1:1	0.558824(0.576471:0.376471:0.723529)	NA	NA	NA	NA
Unigene0017173_T1-vs-Unigene0012517_T3	YN	0.00341617	0.0359172	0.0951122	0.0217609	408	114.607	293.393	NA	5	4	1	NA	NA	0.0125457	2.02473:2.02473:1:1:1:1	0.503676(0.536765:0.444853:0.529412)	NA	NA	NA	NA
Unigene0031107_T1-vs-Unigene0012570_T3	YN	0.000444446	0.0092511	0.0480426	0.000386947	3012	761.343	2250.66	NA	8	7	1	NA	NA	0.0026705	2:2:1:1:1:1	0.427623(0.503984:0.364044:0.414841)	NA	NA	NA	NA
Unigene0024115_T1-vs-Unigene0012712_T3	YN	0.00323287	0.0483588	0.0668518	0.00832405	396	86.0102	309.99	NA	5	4	1	NA	NA	0.0130341	2.45601:2.45601:1:1:1:1	0.518939(0.5:0.352273:0.704545)	NA	NA	NA	NA
Unigene0016646_T1-vs-Unigene0012762_T3	YN	0.00143385	0.0145761	0.0983702	0.036913	906	207.823	698.177	NA	4	3	1	NA	NA	0.00444849	2:2:1:1:1:1	0.439845(0.5:0.440397:0.379139)	NA	NA	NA	NA
Unigene0021022_T1-vs-Unigene0012789_T3	YN	0.0016439	0.0291723	0.0563515	0.00140987	819	209.938	609.062	NA	7	6	1	NA	NA	0.00870037	1.86229:1.86229:1:1:1:1	0.479927(0.574818:0.421533:0.443431)	NA	NA	NA	NA
Unigene0022954_T1-vs-Unigene0023480_T3	YN	0.00271206	0.0427003	0.0635139	2.48618e-06	1374	265.831	1108.17	NA	14	11	3	NA	NA	0.0104487	1.80827:1.80827:1:1:1:1	0.573477(0.533333:0.430108:0.756989)	NA	NA	NA	NA
Unigene0012970_T1-vs-Unigene0013397_T3	YN	0.00506787	0.0555315	0.0912612	0.00118925	528	131.622	396.378	NA	9	7	2	NA	NA	0.0176477	2.02862:2.02862:1:1:1:1	0.486817(0.528249:0.347458:0.584746)	NA	NA	NA	NA
Unigene0018360_T1-vs-Unigene0013090_T3	YN	0.0015244	0.016024	0.095132	0.0344549	846	189.249	656.751	NA	4	3	1	NA	NA	0.00476795	0.937536:0.937536:1:1:1:1	0.468676(0.567376:0.390071:0.448582)	NA	NA	NA	NA
Unigene0019190_T1-vs-Unigene0013094_T3	YN	0.00460963	0.0554451	0.0831386	0.000300803	606	170.735	435.265	NA	11	9	2	NA	NA	0.018932	3.43009:3.43009:1:1:1:1	0.484323(0.512376:0.430693:0.509901)	NA	NA	NA	NA
Unigene0013908_T1-vs-Unigene0016988_T3	YN	0.00310893	0.0393032	0.0791012	0.00813089	453	130.579	322.421	NA	6	5	1	NA	NA	0.013542	2:2:1:1:1:1	0.484547(0.456954:0.463576:0.533113)	NA	NA	NA	NA
Unigene0013179_T1-vs-Unigene0019495_T3	YN	0.00240008	0.0356557	0.0673126	0.00469505	561	143.59	417.41	NA	6	5	1	NA	NA	0.010912	2:2:1:1:1:1	0.526738(0.5:0.459893:0.620321)	NA	NA	NA	NA
Unigene0013237_T1-vs-Unigene0019881_T3	YN	0.00233449	0.0289248	0.0807088	0.0137287	570	140.973	429.027	NA	5	4	1	NA	NA	0.00891085	2:2:1:1:1:1	0.376274(0.447598:0.31441:0.366812)	NA	NA	NA	NA
Unigene0017888_T1-vs-Unigene0013286_T3	YN	0.00350327	0.0375428	0.0933141	0.0207149	396	109.779	286.221	NA	5	4	1	NA	NA	0.0129397	4.0459:4.0459:1:1:1:1	0.498737(0.518939:0.393939:0.583333)	NA	NA	NA	NA
Unigene0015387_T1-vs-Unigene0013292_T3	YN	0.00186924	0.0189574	0.0986024	0.0234294	750	214.234	535.766	NA	5	4	1	NA	NA	0.00675037	4.14429:4.14429:1:1:1:1	0.478121(0.496139:0.440154:0.498069)	NA	NA	NA	NA
Unigene0021478_T1-vs-Unigene0013310_T3	YN	0.00459568	0.0697304	0.0659063	0.00285178	309	90.6502	218.35	NA	7	6	1	NA	NA	0.023704	2:2:1:1:1:1	0.504854(0.524272:0.466019:0.524272)	NA	NA	NA	NA
Unigene0020022_T1-vs-Unigene0013381_T3	YN	0.00263385	0.0334903	0.0786452	0.00808321	534	153.509	380.491	NA	6	5	1	NA	NA	0.0115041	4.25741:4.25741:1:1:1:1	0.486891(0.505618:0.421348:0.533708)	NA	NA	NA	NA
Unigene0014859_T1-vs-Unigene0013389_T3	YN	0.00164533	0.0168398	0.097705	0.0365641	789	180.432	608.568	NA	4	3	1	NA	NA	0.00512007	2:2:1:1:1:1	0.390982(0.446918:0.318493:0.407534)	NA	NA	NA	NA
Unigene0044012_T1-vs-Unigene0016749_T3	YN	0.00239444	0.0336391	0.0711803	0.00968472	540	121.699	418.301	NA	5	4	1	NA	NA	0.00943603	1.03116:1.03116:1:1:1:1	0.453704(0.444444:0.408333:0.508333)	NA	NA	NA	NA
Unigene0017798_T1-vs-Unigene0013946_T3	YN	0.00195277	0.0610045	0.0320103	4.03482e-05	648	119.09	528.91	NA	8	6.96912	1.03088	NA	NA	0.0128054	0.712416:0.712416:1:1:1:1	0.546083(0.513825:0.453917:0.670507)	NA	NA	NA	NA
Unigene0024571_T1-vs-Unigene0014024_T3	YN	0.00158391	0.0216757	0.0730734	0.00622196	867	234.873	632.127	NA	6	5	1	NA	NA	0.00702683	7.03573:7.03573:1:1:1:1	0.465398(0.531142:0.49481:0.370242)	NA	NA	NA	NA
Unigene0014150_T1-vs-Unigene0014446_T3	YN	0.000953577	0.0139155	0.0685262	0.00494047	1413	363.562	1049.44	NA	6	5	1	NA	NA	0.00428866	2.30074:2.30074:1:1:1:1	0.453291(0.569002:0.387473:0.403397)	NA	NA	NA	NA
Unigene0029053_T1-vs-Unigene0014207_T3	YN	0.00080142	0.00832723	0.0962409	0.0351691	1611	362.547	1248.45	NA	4	3	1	NA	NA	0.00249506	2:2:1:1:1:1	0.407511(0.472998:0.3473:0.402235)	NA	NA	NA	NA
Unigene0014229_T1-vs-Unigene0014500_T3	YN	0.00479806	0.0607374	0.0789967	0.00557425	312	102.915	209.085	NA	7	6	1	NA	NA	0.02325	1.03581:1.03581:1:1:1:1	0.516667(0.490909:0.636364:0.422727)	NA	NA	NA	NA
Unigene0029836_T1-vs-Unigene0014377_T3	YN	0.00228701	0.0260784	0.0876972	0.000920543	1149	273.115	875.885	NA	9	7	2	NA	NA	0.00794218	1.96105:1.96105:1:1:1:1	0.452838(0.458034:0.374101:0.526379)	NA	NA	NA	NA
Unigene0014386_T1-vs-Unigene0019320_T3	YN	0.00318487	0.061778	0.0515535	0.00183869	399	84.3486	314.651	NA	6	5	1	NA	NA	0.0155715	2.74273:2.74273:1:1:1:1	0.525063(0.507519:0.357143:0.710526)	NA	NA	NA	NA
Unigene0016245_T1-vs-Unigene0028338_T3	YN	0.00559725	0.0691412	0.0809539	0.0143868	240	60.6734	179.327	NA	5	4	1	NA	NA	0.0216615	2:2:1:1:1:1	0.331197(0.451923:0.259615:0.282051)	NA	NA	NA	NA
Unigene0015394_T1-vs-Unigene0014515_T3	YN	0.00279242	0.0374047	0.0746542	0.0206057	441	82.2204	358.78	NA	4	3	1	NA	NA	0.00924556	2:2:1:1:1:1	0.575964(0.57483:0.387755:0.765306)	NA	NA	NA	NA
Unigene0014547_T1-vs-Unigene0017625_T3	YN	0.00117974	0.0198277	0.0594995	0.00562806	1053	204.598	848.402	NA	5	4	1	NA	NA	0.00480305	1.38651:1.38651:1:1:1:1	0.423552(0.492877:0.430199:0.347578)	NA	NA	NA	NA
Unigene0014616_T1-vs-Unigene0018398_T3	YN	0.00347058	0.0357584	0.0970562	0.0365966	375	86.1043	288.896	NA	4	3	1	NA	NA	0.0108842	2:2:1:1:1:1	0.518667(0.492:0.492:0.572)	NA	NA	NA	NA
Unigene0014617_T1-vs-Unigene0024081_T3	YN	0.00896812	0.0989464	0.0906361	0.0206044	156	43.7397	112.26	NA	5	4	1	NA	NA	0.0341965	2:2:1:1:1:1	0.442308(0.480769:0.423077:0.423077)	NA	NA	NA	NA
Unigene0014632_T1-vs-Unigene0017886_T3	YN	0.000709875	0.01394	0.0509237	0.000905344	1845	435.635	1409.37	NA	7	6	1	NA	NA	0.00383371	2.40491:2.40491:1:1:1:1	0.398217(0.493314:0.346211:0.355126)	NA	NA	NA	NA
Unigene0019319_T1-vs-Unigene0014686_T3	YN	0.00176207	0.0224134	0.0786171	0.0127966	750	181.707	568.293	NA	5	4	1	NA	NA	0.0067654	4.46275:4.46275:1:1:1:1	0.421333(0.486:0.384:0.394)	NA	NA	NA	NA
Unigene0018145_T1-vs-Unigene0017990_T3	YN	0.0014861	0.0360375	0.0412377	0.000185485	873	199.341	673.659	NA	8	7	1	NA	NA	0.00937558	1.56269:1.56269:1:1:1:1	0.46449(0.47079:0.45189:0.47079)	NA	NA	NA	NA
Unigene0017057_T1-vs-Unigene0014759_T3	YN	0.000398232	0.00540625	0.0736614	0.0104307	3255	743.14	2511.86	NA	5	4	1	NA	NA	0.0015416	2:2:1:1:1:1	0.433487(0.504608:0.418433:0.377419)	NA	NA	NA	NA
Unigene0024261_T1-vs-Unigene0014795_T3	YN	0.00119566	0.0148607	0.0804577	0.00106877	2082	407.952	1674.05	NA	8	6	2	NA	NA	0.00387323	0.672903:0.672903:1:1:1:1	0.44119(0.472143:0.412857:0.438571)	NA	NA	NA	NA
Unigene0014805_T1-vs-Unigene0023002_T3	YN	0.00152988	0.0214668	0.0712675	0.00566756	891	236.57	654.43	NA	6	5	1	NA	NA	0.00682334	3.27281:3.27281:1:1:1:1	0.478676(0.525253:0.441077:0.469697)	NA	NA	NA	NA
Unigene0022851_T1-vs-Unigene0014861_T3	YN	0.00201577	0.0220974	0.0912217	0.0191914	681	184.244	496.756	NA	5	4	1	NA	NA	0.00744884	2:2:1:1:1:1	0.497063(0.537445:0.460352:0.493392)	NA	NA	NA	NA
Unigene0017472_T1-vs-Unigene0015587_T3	YN	0.00170104	0.0187988	0.0904865	0.018585	804	215.457	588.543	NA	5	4	1	NA	NA	0.00628293	2:2:1:1:1:1	0.473358(0.578067:0.39777:0.444238)	NA	NA	NA	NA
Unigene0029770_T1-vs-Unigene0014958_T3	YN	0.00597567	0.068088	0.0877639	0.0141393	240	60.3945	179.606	NA	5	3.931	1.069	NA	NA	0.0216058	2:2:1:1:1:1	0.276539(0.326433:0.232484:0.270701)	NA	NA	NA	NA
Unigene0016699_T1-vs-Unigene0015857_T3	YN	0.0011949	0.0155525	0.0768299	0.0119045	1098	260.44	837.56	NA	5	4	1	NA	NA	0.00460043	2.1743:2.1743:1:1:1:1	0.42122(0.483607:0.372951:0.407104)	NA	NA	NA	NA
Unigene0015197_T1-vs-Unigene0018280_T3	YN	0.000705463	0.0117126	0.060231	0.00182888	1935	516.824	1418.18	NA	7	6	1	NA	NA	0.00364539	2:2:1:1:1:1	0.496899(0.565891:0.46124:0.463566)	NA	NA	NA	NA
Unigene0018135_T1-vs-Unigene0015202_T3	YN	0.00179388	0.0269917	0.0664604	0.00448193	747	188.881	558.119	NA	6	5	1	NA	NA	0.00816523	2.23143:2.23143:1:1:1:1	0.47992(0.564257:0.333333:0.542169)	NA	NA	NA	NA
Unigene0015973_T1-vs-Unigene0018057_T3	YN	0.00173844	0.0214682	0.0809773	0.00875469	813	237.104	575.896	NA	6	5	1	NA	NA	0.00749243	4.3527:4.3527:1:1:1:1	0.467466(0.537671:0.450342:0.414384)	NA	NA	NA	NA
Unigene0015819_T1-vs-Unigene0020223_T3	YN	0.00130132	0.0391836	0.0332109	6.07924e-05	954	184.884	769.116	NA	8	7	1	NA	NA	0.00864286	2:2:1:1:1:1	0.408915(0.47093:0.329942:0.425872)	NA	NA	NA	NA
Unigene0022087_T1-vs-Unigene0015357_T3	YN	0.0010038	0.0202879	0.0494781	0.000456216	1347	350.123	996.877	NA	8	7	1	NA	NA	0.00601628	2.13105:2.13105:1:1:1:1	0.458426(0.584633:0.356347:0.434298)	NA	NA	NA	NA
Unigene0016260_T1-vs-Unigene0015460_T3	YN	0.00261298	0.0338637	0.0771616	0.0221489	474	90.6278	383.372	NA	4	3	1	NA	NA	0.00858805	1.07203:1.07203:1:1:1:1	0.542194(0.582278:0.376582:0.667722)	NA	NA	NA	NA
Unigene0024331_T1-vs-Unigene0015466_T3	YN	0.00177638	0.0214478	0.0828233	0.014676	753	189.304	563.696	NA	5	4	1	NA	NA	0.00672176	0.86901:0.86901:1:1:1:1	0.466135(0.581673:0.430279:0.386454)	NA	NA	NA	NA
Unigene0018904_T1-vs-Unigene0015779_T3	YN	0.00210667	0.033465	0.0629514	0.00229284	660	184.556	475.444	NA	7	6	1	NA	NA	0.0108754	4.79359:4.79359:1:1:1:1	0.450758(0.525:0.422727:0.404545)	NA	NA	NA	NA
Unigene0025413_T1-vs-Unigene0024332_T3	YN	0.00155568	0.0662975	0.0234652	2.57126e-08	882	238.442	643.558	NA	16	15	1	NA	NA	0.0190581	2.52315:2.52315:1:1:1:1	0.39654(0.40572:0.340042:0.443856)	NA	NA	NA	NA
Unigene0021730_T1-vs-Unigene0015892_T3	YN	0.00426442	0.0618626	0.0689338	2.83857e-06	909	203.21	705.79	NA	15	12	3	NA	NA	0.0171407	8.20864:8.20864:1:1:1:1	0.561321(0.504717:0.435535:0.743711)	NA	NA	NA	NA
Unigene0018903_T1-vs-Unigene0018019_T3	YN	0.00255656	0.0299863	0.0852577	0.0160075	528	136.183	391.817	NA	5	4	1	NA	NA	0.00963131	2.15766:2.15766:1:1:1:1	0.463068(0.454545:0.522727:0.411932)	NA	NA	NA	NA
Unigene0016050_T1-vs-Unigene0021635_T3	YN	0.00143859	0.0144163	0.0997892	0.0380231	906	210.104	695.896	NA	4	3	1	NA	NA	0.00444816	2:2:1:1:1:1	0.412082(0.477346:0.383495:0.375405)	NA	NA	NA	NA
Unigene0016184_T1-vs-Unigene0022457_T3	YN	0.00230183	0.0314367	0.073221	0.000125833	1164	293.744	870.256	NA	11	9	2	NA	NA	0.00965424	2.22596:2.22596:1:1:1:1	0.429993(0.459488:0.359275:0.471215)	NA	NA	NA	NA
Unigene0016148_T1-vs-Unigene0025716_T3	YN	0.00230981	0.026681	0.0865714	1.8463e-05	1761	460.17	1300.83	NA	15	12	3	NA	NA	0.00867829	3.5833:3.5833:1:1:1:1	0.420216(0.507666:0.384157:0.368825)	NA	NA	NA	NA
Unigene0032228_T1-vs-Unigene0016219_T3	YN	0.00176326	0.0217819	0.0809505	0.000365111	1509	373.22	1135.78	NA	10	8	2	NA	NA	0.00671447	2.15678:2.15678:1:1:1:1	0.456925(0.50497:0.436382:0.429423)	NA	NA	NA	NA
Unigene0022869_T1-vs-Unigene0016352_T3	YN	0.0021467	0.0227812	0.0942314	0.0207914	645	178.416	466.584	NA	5	4	1	NA	NA	0.00785448	2.12913:2.12913:1:1:1:1	0.412669(0.450185:0.387454:0.400369)	NA	NA	NA	NA
Unigene0021382_T1-vs-Unigene0016361_T3	YN	0.00259786	0.0280581	0.0925888	0.0199544	531	145.401	385.599	NA	5	4	1	NA	NA	0.0095695	2:2:1:1:1:1	0.57533(0.579096:0.497175:0.649718)	NA	NA	NA	NA
Unigene0016372_T1-vs-Unigene0036367_T3	YN	0.00227979	0.0306611	0.0743543	0	573	133.695	439.305	NA	5	4	1	NA	NA	0.00890187	2.1152:2.1152:1:1:1:1	0.420593(0.492147:0.400524:0.36911)	NA	NA	NA	NA
Unigene0016492_T1-vs-Unigene0022168_T3	YN	0.00423017	0.0643915	0.0656946	2.41237e-05	654	179.702	474.298	NA	13	11	2	NA	NA	0.0207609	2.73881:2.73881:1:1:1:1	0.444954(0.495413:0.412844:0.426606)	NA	NA	NA	NA
Unigene0016530_T1-vs-Unigene0017494_T3	YN	0.00100973	0.0163167	0.0618829	0.00631285	1239	247.967	991.033	NA	5	4	1	NA	NA	0.00407319	1.11554:1.11554:1:1:1:1	0.32761(0.378434:0.311813:0.292582)	NA	NA	NA	NA
Unigene0016557_T1-vs-Unigene0017812_T3	YN	0.00153	0.0182952	0.0836285	0.0150914	876	221.74	654.26	NA	5	4	1	NA	NA	0.00577375	2:2:1:1:1:1	0.460182(0.515358:0.409556:0.455631)	NA	NA	NA	NA
Unigene0018872_T1-vs-Unigene0019716_T3	YN	0.00136052	0.035475	0.0383514	0.000255249	909	173.318	735.682	NA	7	6	1	NA	NA	0.00786506	1.00055:1.00055:1:1:1:1	0.489035(0.527632:0.363158:0.576316)	NA	NA	NA	NA
Unigene0020078_T1-vs-Unigene0016579_T3	YN	0.00162677	0.0248436	0.0654806	0.00259317	861	245.533	615.467	NA	7	6	1	NA	NA	0.00824756	2:2:1:1:1:1	0.455285(0.494774:0.45993:0.41115)	NA	NA	NA	NA
Unigene0027055_T1-vs-Unigene0016684_T3	YN	0.00209047	0.044832	0.0466288	0.00123439	594	114.971	479.029	NA	6	5	1	NA	NA	0.0103632	0.538114:0.538114:1:1:1:1	0.435057(0.418966:0.405172:0.481034)	NA	NA	NA	NA
Unigene0029613_T1-vs-Unigene0016722_T3	YN	0.000773973	0.0139119	0.0556338	0.00130847	1728	435.298	1292.7	NA	7	6	1	NA	NA	0.00408353	2:2:1:1:1:1	0.445338(0.5209:0.354502:0.460611)	NA	NA	NA	NA
Unigene0016784_T1-vs-Unigene0017406_T3	YN	0.00212893	0.0323197	0.0658709	0.00770673	597	126.527	470.473	NA	5	4	1	NA	NA	0.0085275	0.790043:0.790043:1:1:1:1	0.429648(0.517588:0.386935:0.384422)	NA	NA	NA	NA
Unigene0018445_T1-vs-Unigene0016809_T3	YN	0.00213379	0.0318533	0.066988	0.00463993	630	160.683	469.317	NA	6	5	1	NA	NA	0.00971383	2:2:1:1:1:1	0.46746(0.507143:0.459524:0.435714)	NA	NA	NA	NA
Unigene0021048_T1-vs-Unigene0017063_T3	YN	0.00272958	0.0551759	0.0494705	0.000830784	480	112.976	367.024	NA	7	6	1	NA	NA	0.0150737	1.34212:1.34212:1:1:1:1	0.355825(0.391003:0.32872:0.347751)	NA	NA	NA	NA
Unigene0023637_T1-vs-Unigene0017122_T3	YN	0.00346826	0.0763521	0.0454245	7.70494e-10	1116	248.757	867.243	NA	21	18	3	NA	NA	0.0197141	3.35946:3.35946:1:1:1:1	0.564444(0.54:0.414667:0.738667)	NA	NA	NA	NA
Unigene0019099_T1-vs-Unigene0017193_T3	YN	0.0045742	0.0480005	0.0952949	0.0221621	306	86.6098	219.39	NA	5	4	1	NA	NA	0.0168655	2.78431:2.78431:1:1:1:1	0.45045(0.59009:0.292793:0.468468)	NA	NA	NA	NA
Unigene0020716_T1-vs-Unigene0017274_T3	YN	0.00103283	0.0129264	0.079901	0.0131763	1281	312.119	968.881	NA	5	4	1	NA	NA	0.00393072	2:2:1:1:1:1	0.459407(0.550351:0.45082:0.377049)	NA	NA	NA	NA
Unigene0023495_T1-vs-Unigene0017276_T3	YN	0.00181857	0.0302533	0.0601113	0.00183955	753	202.352	550.648	NA	7	6	1	NA	NA	0.00945978	2:2:1:1:1:1	0.494071(0.529644:0.448617:0.503953)	NA	NA	NA	NA
Unigene0019887_T1-vs-Unigene0019527_T3	YN	0.00224275	0.0774413	0.0289607	2.34391e-06	600	135.795	464.205	NA	11	9.96046	1.03954	NA	NA	0.0192621	1.02353:1.02353:1:1:1:1	0.373932(0.450321:0.360577:0.310897)	NA	NA	NA	NA
Unigene0022928_T1-vs-Unigene0017371_T3	YN	0.00225919	0.0355046	0.0636309	0.00389285	588	144.599	443.401	NA	6	5	1	NA	NA	0.0104348	3.07708:3.07708:1:1:1:1	0.519558(0.520408:0.397959:0.640306)	NA	NA	NA	NA
Unigene0022358_T1-vs-Unigene0017377_T3	YN	0.00107133	0.010971	0.0976509	0.0226507	1302	367.811	934.189	NA	5	4	1	NA	NA	0.00386795	4.15679:4.15679:1:1:1:1	0.484255(0.511521:0.407834:0.53341)	NA	NA	NA	NA
Unigene0017386_T1-vs-Unigene0018926_T3	YN	0.00247496	0.0260582	0.0949783	0	561	156.287	404.713	NA	5	4	1	NA	NA	0.00904492	2:2:1:1:1:1	0.516043(0.553476:0.475936:0.518717)	NA	NA	NA	NA
Unigene0021901_T1-vs-Unigene0017395_T3	YN	0.00180517	0.0198407	0.090983	0.0188657	759	204.284	554.716	NA	5	4	1	NA	NA	0.00665942	2:2:1:1:1:1	0.488801(0.521739:0.450593:0.494071)	NA	NA	NA	NA
Unigene0017447_T1-vs-Unigene0021607_T3	YN	0.00161952	0.017763	0.0911737	0.0189478	846	227.865	618.135	NA	5	4	1	NA	NA	0.00596765	2:2:1:1:1:1	0.467723(0.559859:0.40669:0.43662)	NA	NA	NA	NA
Unigene0037071_T1-vs-Unigene0017473_T3	YN	0.00162894	0.0217943	0.0747419	0.011019	801	186.353	614.647	NA	5	4	1	NA	NA	0.00632042	1.1621:1.1621:1:1:1:1	0.434149(0.493007:0.424825:0.384615)	NA	NA	NA	NA
Unigene0018191_T1-vs-Unigene0021122_T3	YN	0.00206514	0.0599757	0.034433	2.00909e-05	642	157.014	484.986	NA	10	9	1	NA	NA	0.0162284	2.45716:2.45716:1:1:1:1	0.443925(0.490654:0.443925:0.397196)	NA	NA	NA	NA
Unigene0019466_T1-vs-Unigene0017507_T3	YN	0.00107057	0.0330075	0.032434	5.1171e-05	1152	217.248	934.752	NA	8	7	1	NA	NA	0.00709334	0.532399:0.532399:1:1:1:1	0.506944(0.498698:0.416667:0.605469)	NA	NA	NA	NA
Unigene0020612_T1-vs-Unigene0017525_T3	YN	0.00200928	0.0219619	0.0914896	4.34114e-05	2004	508.669	1495.33	NA	14	11	3	NA	NA	0.00707379	3.84567:3.84567:1:1:1:1	0.472305(0.574102:0.470808:0.372006)	NA	NA	NA	NA
Unigene0024883_T1-vs-Unigene0017632_T3	YN	0.00253607	0.0381791	0.0664257	2.40031e-05	1086	296.001	789.999	NA	13	11	2	NA	NA	0.012251	2.03291:2.03291:1:1:1:1	0.526703(0.542818:0.447514:0.589779)	NA	NA	NA	NA
Unigene0021671_T1-vs-Unigene0017877_T3	YN	0.0053804	0.0685232	0.0785194	0.000554815	480	106.893	373.107	NA	9	7	2	NA	NA	0.0194419	2:2:1:1:1:1	0.540625(0.53125:0.428125:0.6625)	NA	NA	NA	NA
Unigene0024095_T1-vs-Unigene0019883_T3	YN	0.00250768	0.0564118	0.0444531	0.00105513	492	92.4634	399.537	NA	6	5	1	NA	NA	0.0126381	1.93396:1.93396:1:1:1:1	0.606707(0.542683:0.5:0.777439)	NA	NA	NA	NA
Unigene0023799_T1-vs-Unigene0019081_T3	YN	0.00137864	0.0175205	0.0786875	0.0126728	957	230.981	726.019	NA	5	4	1	NA	NA	0.00527463	2:2:1:1:1:1	0.430426(0.442368:0.389408:0.459502)	NA	NA	NA	NA
Unigene0019476_T1-vs-Unigene0022854_T3	YN	0.00293431	0.0341423	0.0859435	0.0165803	462	120.417	341.583	NA	5	4	1	NA	NA	0.0110685	2.02828:2.02828:1:1:1:1	0.488172(0.635484:0.341935:0.487097)	NA	NA	NA	NA
Unigene0025765_T1-vs-Unigene0017944_T3	YN	0.00047978	0.00992295	0.0483505	0.000402025	2796	710.946	2085.05	NA	8	7	1	NA	NA	0.00288092	2.21828:2.21828:1:1:1:1	0.452077(0.539404:0.407881:0.408946)	NA	NA	NA	NA
Unigene0017948_T1-vs-Unigene0023157_T3	YN	0.000399744	0.0143355	0.027885	1.14678e-06	3279	776.735	2502.26	NA	12	11	1	NA	NA	0.00370086	2:2:1:1:1:1	0.441141(0.573193:0.342635:0.407594)	NA	NA	NA	NA
Unigene0023695_T1-vs-Unigene0017970_T3	YN	0.001799	0.0287641	0.0625434	0.00666427	699	142.384	556.616	NA	5	4	1	NA	NA	0.00729168	2.8287:2.8287:1:1:1:1	0.602289(0.566524:0.463519:0.776824)	NA	NA	NA	NA
Unigene0024393_T1-vs-Unigene0018042_T3	YN	0.00137628	0.0247053	0.0557081	0.00235968	933	205.738	727.262	NA	6	5	1	NA	NA	0.0065206	2:2:1:1:1:1	0.413719(0.477492:0.347267:0.416399)	NA	NA	NA	NA
Unigene0020974_T1-vs-Unigene0018061_T3	YN	0.00127169	0.0132566	0.0959283	0.0216652	1092	304.87	787.13	NA	5	4	1	NA	NA	0.0046177	2:2:1:1:1:1	0.553571(0.622253:0.489011:0.549451)	NA	NA	NA	NA
Unigene0032058_T1-vs-Unigene0018105_T3	YN	0.000504161	0.00891873	0.0565283	0.00139228	2661	676.749	1984.25	NA	7	6	1	NA	NA	0.00264417	2:2:1:1:1:1	0.434799(0.474634:0.384442:0.445321)	NA	NA	NA	NA
Unigene0023972_T1-vs-Unigene0018125_T3	YN	0.00142345	0.0258451	0.0550761	0.000508093	1020	316.71	703.29	NA	9	8	1	NA	NA	0.00900639	8.27268:8.27268:1:1:1:1	0.482843(0.538235:0.467647:0.442647)	NA	NA	NA	NA
Unigene0021957_T1-vs-Unigene0018133_T3	YN	0.00527917	0.0566955	0.0931145	7.14047e-05	768	183.549	584.451	NA	13	9.92546	3.07454	NA	NA	0.0175675	1.53852:1.53852:1:1:1:1	0.455729(0.519531:0.359375:0.488281)	NA	NA	NA	NA
Unigene0020869_T1-vs-Unigene0018167_T3	YN	0.00280318	0.0506112	0.0553866	0.00133524	480	122.596	357.404	NA	7	6	1	NA	NA	0.0150137	2:2:1:1:1:1	0.536195(0.54798:0.492424:0.568182)	NA	NA	NA	NA
Unigene0027508_T1-vs-Unigene0018173_T3	YN	0.00141326	0.0168855	0.0836964	0.015059	948	239.747	708.253	NA	5	4	1	NA	NA	0.00532615	2.0139:2.0139:1:1:1:1	0.508966(0.439873:0.463608:0.623418)	NA	NA	NA	NA
Unigene0022714_T1-vs-Unigene0018197_T3	YN	0.00107337	0.0127365	0.0842751	0.0264906	1170	237.582	932.418	NA	4	3	1	NA	NA	0.00344171	1.24127:1.24127:1:1:1:1	0.421795(0.482051:0.429487:0.353846)	NA	NA	NA	NA
Unigene0023225_T1-vs-Unigene0018212_T3	YN	0.00368303	0.0723732	0.0508894	0.00180026	345	72.817	272.183	NA	6	5	1	NA	NA	0.018181	1.19036:1.19036:1:1:1:1	0.392512(0.391304:0.32971:0.456522)	NA	NA	NA	NA
Unigene0024113_T1-vs-Unigene0021258_T3	YN	0.00121069	0.0173004	0.0699806	0.00528397	1119	292.358	826.642	NA	6	5	1	NA	NA	0.00541439	2:2:1:1:1:1	0.44695(0.484085:0.408488:0.448276)	NA	NA	NA	NA
Unigene0018918_T1-vs-Unigene0018222_T3	YN	0.0021241	0.0252826	0.0840144	0.0154293	633	161.46	471.54	NA	5	4	1	NA	NA	0.00803115	2:2:1:1:1:1	0.459502(0.46028:0.385514:0.53271)	NA	NA	NA	NA
Unigene0027420_T1-vs-Unigene0018350_T3	YN	0.0014933	0.01497	0.0997528	0.000779594	1950	609.351	1340.65	NA	11	9	2	NA	NA	0.00570461	5.99023:5.99023:1:1:1:1	0.481311(0.47235:0.417051:0.554531)	NA	NA	NA	NA
Unigene0018489_T1-vs-Unigene0018430_T3	YN	0.00169691	0.0289373	0.058641	0.00104147	837	246.941	590.059	NA	8	7	1	NA	NA	0.00973367	4.08349:4.08349:1:1:1:1	0.480287(0.514337:0.437276:0.489247)	NA	NA	NA	NA
Unigene0028457_T1-vs-Unigene0018513_T3	YN	0.00152174	0.0208157	0.0731053	0.000120404	1755	439.197	1315.8	NA	11	9	2	NA	NA	0.00635016	1.9577:1.9577:1:1:1:1	0.479238(0.513652:0.416382:0.507679)	NA	NA	NA	NA
Unigene0024710_T1-vs-Unigene0018471_T3	YN	0.00231073	0.0244195	0.0946264	0.0209995	600	166.485	433.515	NA	5	4	1	NA	NA	0.00844535	2:2:1:1:1:1	0.539167(0.5725:0.455:0.59)	NA	NA	NA	NA
Unigene0018573_T1-vs-Unigene0020027_T3	YN	0.00271645	0.0304871	0.0891014	0.000422783	1041	303.41	737.59	NA	11	9	2	NA	NA	0.0108105	14.1414:14.1414:1:1:1:1	0.452381(0.568571:0.452857:0.335714)	NA	NA	NA	NA
Unigene0032476_T1-vs-Unigene0018586_T3	YN	0.000509414	0.00591645	0.0861013	0.0161285	2643	679.294	1963.71	NA	5	4	1	NA	NA	0.00189911	2:2:1:1:1:1	0.408134(0.469378:0.348804:0.40622)	NA	NA	NA	NA
Unigene0030678_T1-vs-Unigene0018591_T3	YN	0.00287117	0.0318086	0.0902638	0.00182285	891	193.039	697.961	NA	8	6	2	NA	NA	0.00914061	1.7563:1.7563:1:1:1:1	0.514541(0.479866:0.424497:0.639262)	NA	NA	NA	NA
Unigene0026829_T1-vs-Unigene0018618_T3	YN	0.00118003	0.026391	0.0447133	0.000514639	1080	231.898	848.102	NA	7	6	1	NA	NA	0.00659334	2.25581:2.25581:1:1:1:1	0.537037(0.545833:0.365278:0.7)	NA	NA	NA	NA
Unigene0020793_T1-vs-Unigene0022551_T3	YN	0.00511715	0.0728107	0.0702803	0.00133087	465	72.6047	392.395	NA	7	5	2	NA	NA	0.0156868	2.44303:2.44303:1:1:1:1	0.616129(0.648387:0.406452:0.793548)	NA	NA	NA	NA
Unigene0025046_T1-vs-Unigene0018684_T3	YN	0.00114871	0.0163094	0.0704321	0.00544968	1182	310.788	871.212	NA	6	5	1	NA	NA	0.00513497	4.62246:4.62246:1:1:1:1	0.44797(0.521574:0.423858:0.398477)	NA	NA	NA	NA
Unigene0018707_T1-vs-Unigene0026868_T3	YN	0.000919904	0.0102321	0.0899038	0.0182117	1482	394.176	1087.82	NA	5	4	1	NA	NA	0.00339672	2:2:1:1:1:1	0.461616(0.568687:0.411111:0.405051)	NA	NA	NA	NA
Unigene0025205_T1-vs-Unigene0018744_T3	YN	0.00101683	0.0121836	0.0834587	0.000426339	2631	662.547	1968.45	NA	10	8	2	NA	NA	0.00382887	2:2:1:1:1:1	0.466591(0.583144:0.387244:0.429385)	NA	NA	NA	NA
Unigene0028099_T1-vs-Unigene0018803_T3	YN	0.00174219	0.0244969	0.0711189	0.00570478	783	208.344	574.656	NA	6	5	1	NA	NA	0.00779687	8.09521:8.09521:1:1:1:1	0.368351(0.462766:0.337766:0.304521)	NA	NA	NA	NA
Unigene0021732_T1-vs-Unigene0018808_T3	YN	0.00123522	0.0294465	0.0419481	2.81652e-05	1194	383.764	810.236	NA	12	11	1	NA	NA	0.0103026	12.8725:12.8725:1:1:1:1	0.476309(0.533666:0.44389:0.451372)	NA	NA	NA	NA
Unigene0018868_T1-vs-Unigene0021167_T3	YN	0.00331523	0.038385	0.0863679	0.000873132	792	187.389	604.611	NA	9	7	2	NA	NA	0.0116128	1.36971:1.36971:1:1:1:1	0.485816(0.528369:0.411348:0.51773)	NA	NA	NA	NA
Unigene0020299_T1-vs-Unigene0022004_T3	YN	0.00798341	0.08455	0.0944223	0.000102294	504	126.212	377.788	NA	13	10	3	NA	NA	0.0271573	1.21848:1.21848:1:1:1:1	0.477183(0.455357:0.422619:0.553571)	NA	NA	NA	NA
Unigene0029522_T1-vs-Unigene0028464_T3	YN	0.00170921	0.0178154	0.0959401	0.0216872	813	227.269	585.731	NA	5	4	1	NA	NA	0.00621161	0.975353:0.975353:1:1:1:1	0.50123(0.583026:0.45572:0.464945)	NA	NA	NA	NA
Unigene0031209_T1-vs-Unigene0019001_T3	YN	0.00113519	0.0204526	0.0555033	0.000808003	1230	348.422	881.578	NA	8	7	1	NA	NA	0.00660723	2:2:1:1:1:1	0.538618(0.553659:0.489024:0.573171)	NA	NA	NA	NA
Unigene0020803_T1-vs-Unigene0019271_T3	YN	0.00304556	0.039882	0.0763642	0.0118679	432	102.986	329.014	NA	5	4	1	NA	NA	0.0118271	2:2:1:1:1:1	0.435897(0.390533:0.467456:0.449704)	NA	NA	NA	NA
Unigene0032840_T1-vs-Unigene0019288_T3	YN	0.000868218	0.0143406	0.0605426	0.00186782	1575	422.549	1152.45	NA	7	6	1	NA	NA	0.00448267	0.644864:0.644864:1:1:1:1	0.547619(0.538095:0.554286:0.550476)	NA	NA	NA	NA
Unigene0027205_T1-vs-Unigene0019312_T3	YN	0.0011895	0.0128216	0.0927735	0.00121281	2235	552.247	1682.75	NA	9	7	2	NA	NA	0.00406368	3.12233:3.12233:1:1:1:1	0.414827(0.504967:0.399558:0.339956)	NA	NA	NA	NA
Unigene0023801_T1-vs-Unigene0019451_T3	YN	0.00193611	0.0206492	0.0937618	0.00210731	1329	294.62	1034.38	NA	8	6	2	NA	NA	0.00608452	1.65516:1.65516:1:1:1:1	0.557938(0.544018:0.437923:0.691874)	NA	NA	NA	NA
Unigene0030266_T1-vs-Unigene0025214_T3	YN	0.00157262	0.015839	0.0992879	0.0376931	828	191.451	636.549	NA	4	3	1	NA	NA	0.00487131	2.86654:2.86654:1:1:1:1	0.426932(0.527174:0.427536:0.326087)	NA	NA	NA	NA
Unigene0030254_T1-vs-Unigene0019548_T3	YN	0.00228856	0.0440089	0.0520022	0.000624241	603	165.378	437.622	NA	8	7	1	NA	NA	0.0137307	11.4382:11.4382:1:1:1:1	0.456053(0.552239:0.470149:0.345771)	NA	NA	NA	NA
Unigene0022327_T1-vs-Unigene0019583_T3	YN	0.00192317	0.0209382	0.0918497	0.0321303	666	145.357	520.643	NA	4	3	1	NA	NA	0.00607327	1.02307:1.02307:1:1:1:1	0.466216(0.545045:0.376126:0.477477)	NA	NA	NA	NA
Unigene0019584_T1-vs-Unigene0030922_T3	YN	0.00113025	0.0162696	0.06947	0.00519981	1197	311.574	885.426	NA	6	5	1	NA	NA	0.00507096	2.2585:2.2585:1:1:1:1	0.473333(0.5525:0.49125:0.37625)	NA	NA	NA	NA
Unigene0027876_T1-vs-Unigene0019612_T3	YN	0.00112116	0.0114555	0.097871	0.0228039	1245	352.403	892.597	NA	5	4	1	NA	NA	0.00404635	3.84347:3.84347:1:1:1:1	0.452209(0.473494:0.39759:0.485542)	NA	NA	NA	NA
Unigene0025843_T1-vs-Unigene0019643_T3	YN	0.00229555	0.0917595	0.025017	3.47728e-07	579	142.614	436.386	NA	13	12	1	NA	NA	0.0243314	2:2:1:1:1:1	0.433506(0.569948:0.404145:0.326425)	NA	NA	NA	NA
Unigene0024329_T1-vs-Unigene0020035_T3	YN	0.00151637	0.0309539	0.0489881	0.000769037	858	197.864	660.136	NA	7	6	1	NA	NA	0.00830499	2:2:1:1:1:1	0.450466(0.451049:0.41958:0.480769)	NA	NA	NA	NA
Unigene0019663_T1-vs-Unigene0020360_T3	YN	0.00141797	0.016919	0.0838093	0.0150837	945	239.098	705.902	NA	5	4	1	NA	NA	0.00533993	2:2:1:1:1:1	0.506835(0.570978:0.529968:0.419558)	NA	NA	NA	NA
Unigene0024646_T1-vs-Unigene0027698_T3	YN	0.000988971	0.0133061	0.0743244	0.00651211	1392	380.018	1011.98	NA	6	5	1	NA	NA	0.00435158	4.18397:4.18397:1:1:1:1	0.466737(0.592357:0.333333:0.474522)	NA	NA	NA	NA
Unigene0019724_T1-vs-Unigene0027469_T3	YN	0.00209199	0.0254384	0.0822377	1.98807e-05	1878	441.939	1436.06	NA	14	11	3	NA	NA	0.00758597	2.38379:2.38379:1:1:1:1	0.449681(0.540735:0.429712:0.378594)	NA	NA	NA	NA
Unigene0029340_T1-vs-Unigene0019815_T3	YN	0.00163555	0.0213272	0.0766885	0.000267001	1605	380.638	1224.36	NA	10	8	2	NA	NA	0.00630559	1.63036:1.63036:1:1:1:1	0.485047(0.542056:0.306542:0.606542)	NA	NA	NA	NA
Unigene0021705_T1-vs-Unigene0019890_T3	YN	0.00419698	0.0456196	0.0919995	0.0201605	330	90.9616	239.038	NA	5	4	1	NA	NA	0.0156148	2.55874:2.55874:1:1:1:1	0.487879(0.654545:0.327273:0.481818)	NA	NA	NA	NA
Unigene0022568_T1-vs-Unigene0037817_T3	YN	0.000985659	0.0224463	0.043912	0.000143059	1377	361.783	1015.22	NA	9	8	1	NA	NA	0.00662406	1.17804:1.17804:1:1:1:1	0.507609(0.53587:0.457609:0.529348)	NA	NA	NA	NA
Unigene0020004_T1-vs-Unigene0025844_T3	YN	0.00167307	0.0258698	0.0646724	0.00404669	795	196.628	598.372	NA	6	5	1	NA	NA	0.00765767	2:2:1:1:1:1	0.48805(0.635849:0.377358:0.450943)	NA	NA	NA	NA
Unigene0021788_T1-vs-Unigene0020023_T3	YN	0.00136308	0.0347953	0.0391743	0	999	264.702	734.298	NA	10	9	1	NA	NA	0.0102215	2:2:1:1:1:1	0.532533(0.54955:0.451952:0.596096)	NA	NA	NA	NA
Unigene0021737_T1-vs-Unigene0020084_T3	YN	0.00135963	0.0173925	0.0781733	0.0124503	969	232.751	736.249	NA	5	4	1	NA	NA	0.00521069	2:2:1:1:1:1	0.5(0.510836:0.346749:0.642415)	NA	NA	NA	NA
Unigene0020106_T1-vs-Unigene0024684_T3	YN	0.00108024	0.0240292	0.0449553	0.000289936	1224	297.615	926.385	NA	8	7	1	NA	NA	0.00666029	2:2:1:1:1:1	0.455065(0.535539:0.432598:0.397059)	NA	NA	NA	NA
Unigene0020113_T1-vs-Unigene0021525_T3	YN	0.000647927	0.010602	0.0611136	0.00326054	2019	474.95	1544.05	NA	6	5	1	NA	NA	0.00298953	2:2:1:1:1:1	0.386667(0.45871:0.300645:0.400645)	NA	NA	NA	NA
Unigene0020217_T1-vs-Unigene0020919_T3	YN	0.00287044	0.0514159	0.0558279	0.00144289	471	121.954	349.046	NA	7	6	1	NA	NA	0.0154401	3.29043:3.29043:1:1:1:1	0.474684(0.490506:0.379747:0.553797)	NA	NA	NA	NA
Unigene0022960_T1-vs-Unigene0020233_T3	YN	0.000800148	0.0126055	0.0634762	0.00227123	1731	480.565	1250.43	NA	7	6	1	NA	NA	0.00407758	3.23937:3.23937:1:1:1:1	0.468226(0.590121:0.429809:0.384749)	NA	NA	NA	NA
Unigene0020303_T1-vs-Unigene0024860_T3	YN	0.00156444	0.0208935	0.0748769	0.011048	834	194.126	639.874	NA	5	4	1	NA	NA	0.00606357	2:2:1:1:1:1	0.562724(0.562724:0.417563:0.707885)	NA	NA	NA	NA
Unigene0024359_T1-vs-Unigene0020303_T3	YN	0.0011127	0.0141507	0.0786317	0.007864	1257	357.523	899.477	NA	6	5	1	NA	NA	0.00482105	4.48973:4.48973:1:1:1:1	0.453063(0.570406:0.381862:0.406921)	NA	NA	NA	NA
Unigene0020409_T1-vs-Unigene0024575_T3	YN	0.00111256	0.0124285	0.089517	0.030188	1143	243.408	899.592	NA	4	3	1	NA	NA	0.00352234	1.0066:1.0066:1:1:1:1	0.427609(0.461616:0.40404:0.417172)	NA	NA	NA	NA
Unigene0032654_T1-vs-Unigene0020445_T3	YN	0.00233943	0.0501712	0.0466289	1.00291e-08	1146	289.552	856.448	NA	16	14	2	NA	NA	0.0144248	2.03986:2.03986:1:1:1:1	0.497847(0.489664:0.431525:0.572351)	NA	NA	NA	NA
Unigene0020454_T1-vs-Unigene0032335_T3	YN	0.00198662	0.0199219	0.0997202	0.0382601	657	152.875	504.125	NA	4	3	1	NA	NA	0.0061599	1.87425:1.87425:1:1:1:1	0.44357(0.456693:0.391732:0.482283)	NA	NA	NA	NA
Unigene0023286_T1-vs-Unigene0020486_T3	YN	0.00094928	0.0122877	0.0772546	0.0120441	1383	328.815	1054.19	NA	5	4	1	NA	NA	0.00364504	2.32744:2.32744:1:1:1:1	0.445409(0.508677:0.442516:0.385033)	NA	NA	NA	NA
Unigene0023864_T1-vs-Unigene0022327_T3	YN	0.00190207	0.0854915	0.0222487	1.97655e-07	663	136.59	526.41	NA	12	11	1	NA	NA	0.019123	1.62603:1.62603:1:1:1:1	0.566524(0.60515:0.375536:0.718884)	NA	NA	NA	NA
Unigene0031448_T1-vs-Unigene0020533_T3	YN	0.00337151	0.038198	0.0882639	0.0016634	756	161.416	594.584	NA	8	6	2	NA	NA	0.0108074	1.99763:1.99763:1:1:1:1	0.56235(0.530576:0.465827:0.690647)	NA	NA	NA	NA
Unigene0021170_T1-vs-Unigene0022171_T3	YN	0.00348499	0.0881345	0.0395417	2.24988e-05	423	135.265	287.735	NA	12	11	1	NA	NA	0.0305537	13.5553:13.5553:1:1:1:1	0.533097(0.574468:0.453901:0.570922)	NA	NA	NA	NA
Unigene0020567_T1-vs-Unigene0023648_T3	YN	0.00172405	0.0224653	0.0767426	0.0119678	762	181.304	580.696	NA	5	4	1	NA	NA	0.00665905	2.18754:2.18754:1:1:1:1	0.432415(0.51378:0.330709:0.452756)	NA	NA	NA	NA
Unigene0027961_T1-vs-Unigene0020651_T3	YN	0.00145397	0.0220063	0.0660707	0.00771094	873	184.562	688.438	NA	5	4	1	NA	NA	0.00579896	1.0429:1.0429:1:1:1:1	0.434135(0.498282:0.369416:0.434708)	NA	NA	NA	NA
Unigene0020721_T1-vs-Unigene0022370_T3	YN	0.00125309	0.019762	0.063409	0.00379546	1056	257.214	798.786	NA	6	5	1	NA	NA	0.00576138	2:2:1:1:1:1	0.471591(0.481534:0.397727:0.535511)	NA	NA	NA	NA
Unigene0025334_T1-vs-Unigene0020747_T3	YN	0.001471	0.0309998	0.047452	0.000380465	912	231.413	680.587	NA	8	7	1	NA	NA	0.00896371	1.45023:1.45023:1:1:1:1	0.538585(0.559486:0.421222:0.635048)	NA	NA	NA	NA
Unigene0026943_T1-vs-Unigene0021218_T3	YN	0.00438414	0.0626022	0.0700318	0	279	50.238	228.762	NA	4	3	1	NA	NA	0.0148672	2.45139:2.45139:1:1:1:1	0.547138(0.555556:0.353535:0.732323)	NA	NA	NA	NA
Unigene0024437_T1-vs-Unigene0020798_T3	YN	0.00116533	0.0161338	0.072229	0.00999683	1110	251.206	858.794	NA	5	4	1	NA	NA	0.00455287	2.50874:2.50874:1:1:1:1	0.431532(0.510811:0.383784:0.4)	NA	NA	NA	NA
Unigene0024722_T1-vs-Unigene0020813_T3	YN	0.00209911	0.021726	0.0966175	0.000113707	1281	326.883	954.117	NA	9	7	2	NA	NA	0.00710748	2:2:1:1:1:1	0.421936(0.485948:0.367681:0.412178)	NA	NA	NA	NA
Unigene0022393_T1-vs-Unigene0023198_T3	YN	0.00134075	0.0238687	0.0561719	0.00137668	1002	255.397	746.603	NA	7	6	1	NA	NA	0.00708282	2:2:1:1:1:1	0.419324(0.452174:0.386957:0.418841)	NA	NA	NA	NA
Unigene0023051_T1-vs-Unigene0022124_T3	YN	0.00148629	0.021616	0.0687587	0.00505616	909	235.516	673.484	NA	6	5	1	NA	NA	0.00670177	2.16346:2.16346:1:1:1:1	0.462046(0.546205:0.379538:0.460396)	NA	NA	NA	NA
Unigene0028210_T1-vs-Unigene0021039_T3	YN	0.00593728	0.0908653	0.0653416	6.6366e-05	444	105.767	338.233	NA	11	9	2	NA	NA	0.0261682	1.73709:1.73709:1:1:1:1	0.536062(0.450292:0.523392:0.634503)	NA	NA	NA	NA
Unigene0021053_T1-vs-Unigene0026188_T3	YN	0.00119759	0.0339767	0.0352474	1.24715e-05	1137	301.324	835.676	NA	11	10	1	NA	NA	0.00988459	2.22277:2.22277:1:1:1:1	0.455145(0.55409:0.411609:0.399736)	NA	NA	NA	NA
Unigene0027528_T1-vs-Unigene0021084_T3	YN	0.00105649	0.0132848	0.0795256	0.00550184	1404	456.799	947.201	NA	7	6	1	NA	NA	0.00503505	6.46561:6.46561:1:1:1:1	0.446581(0.53312:0.371795:0.434829)	NA	NA	NA	NA
Unigene0036450_T1-vs-Unigene0021211_T3	YN	0.000570981	0.0113218	0.050432	0.000854902	2286	533.961	1752.04	NA	7	6	1	NA	NA	0.00308214	2:2:1:1:1:1	0.439791(0.503927:0.412958:0.402487)	NA	NA	NA	NA
Unigene0026711_T1-vs-Unigene0021212_T3	YN	0.000414517	0.00884504	0.0468644	0.000203663	3324	910.888	2413.11	NA	9	8	1	NA	NA	0.00272476	5.39206:5.39206:1:1:1:1	0.43923(0.538809:0.388538:0.390343)	NA	NA	NA	NA
Unigene0026021_T1-vs-Unigene0021277_T3	YN	0.00320708	0.0833347	0.0384843	7.25444e-05	414	101.43	312.57	NA	9	8	1	NA	NA	0.0228384	2:2:1:1:1:1	0.565217(0.605072:0.42029:0.67029)	NA	NA	NA	NA
Unigene0021296_T1-vs-Unigene0026222_T3	YN	0.00128508	0.0206531	0.062222	0.0021152	1074	295.063	778.937	NA	7	6	1	NA	NA	0.00660611	4.40235:4.40235:1:1:1:1	0.460422(0.5:0.478892:0.402375)	NA	NA	NA	NA
Unigene0029724_T1-vs-Unigene0024621_T3	YN	0.00121065	0.0195576	0.0619021	0.00345909	1086	259.334	826.666	NA	6	5	1	NA	NA	0.00559184	1.07223:1.07223:1:1:1:1	0.46547(0.527624:0.459945:0.40884)	NA	NA	NA	NA
Unigene0031957_T1-vs-Unigene0021341_T3	YN	0.00362342	0.0486773	0.0744375	0.000782613	681	127.526	553.474	NA	8	6	2	NA	NA	0.0120604	0.656849:0.656849:1:1:1:1	0.470631(0.429515:0.431718:0.550661)	NA	NA	NA	NA
Unigene0028014_T1-vs-Unigene0021344_T3	YN	0.00268318	0.0303299	0.0884665	0.000997357	984	237.072	746.928	NA	9	7	2	NA	NA	0.00934402	2:2:1:1:1:1	0.471125(0.56079:0.460486:0.392097)	NA	NA	NA	NA
Unigene0025831_T1-vs-Unigene0021371_T3	YN	0.000920585	0.0105154	0.0875464	0.0168975	1470	383.068	1086.93	NA	5	4	1	NA	NA	0.0034209	2:2:1:1:1:1	0.468367(0.562245:0.426531:0.416327)	NA	NA	NA	NA
Unigene0026260_T1-vs-Unigene0022527_T3	YN	0.00728288	0.0897617	0.0811357	0.000274197	384	108.001	275.999	NA	11	9	2	NA	NA	0.0304803	3.05685:3.05685:1:1:1:1	0.521964(0.5:0.507752:0.55814)	NA	NA	NA	NA
Unigene0023748_T1-vs-Unigene0021421_T3	YN	0.00141895	0.0212231	0.0668588	0.00797188	897	191.292	705.708	NA	5	4	1	NA	NA	0.00564232	4.92986:4.92986:1:1:1:1	0.528428(0.561873:0.324415:0.698997)	NA	NA	NA	NA
Unigene0023952_T1-vs-Unigene0021428_T3	YN	0.00218299	0.042096	0.0518574	0.00101447	606	147.147	458.853	NA	7	6	1	NA	NA	0.0118745	2:2:1:1:1:1	0.481848(0.527228:0.405941:0.512376)	NA	NA	NA	NA
Unigene0023321_T1-vs-Unigene0023596_T3	YN	0.00182973	0.0398475	0.0459182	0.000586157	702	154.804	547.196	NA	7	6	1	NA	NA	0.0102133	0.747595:0.747595:1:1:1:1	0.430912(0.512821:0.373932:0.405983)	NA	NA	NA	NA
Unigene0028388_T1-vs-Unigene0030527_T3	YN	0.00159904	0.0167985	0.0951892	0.0346162	807	180.863	626.137	NA	4	3	1	NA	NA	0.0050055	2:2:1:1:1:1	0.551661(0.498155:0.5:0.656827)	NA	NA	NA	NA
Unigene0021592_T1-vs-Unigene0024601_T3	YN	0.00126583	0.0418108	0.0302752	2.34532e-06	1062	271.339	790.661	NA	12	11	1	NA	NA	0.011625	2.92742:2.92742:1:1:1:1	0.52354(0.526836:0.389831:0.653955)	NA	NA	NA	NA
Unigene0021664_T1-vs-Unigene0021751_T3	YN	0.00323695	0.0410362	0.0788804	0.000204714	846	226.8	619.2	NA	11	9	2	NA	NA	0.0133704	3.69892:3.69892:1:1:1:1	0.433806(0.562057:0.363475:0.375887)	NA	NA	NA	NA
Unigene0026355_T1-vs-Unigene0027078_T3	YN	0.00148195	0.0272946	0.0542947	0.000467387	975	299.548	675.452	NA	9	8	1	NA	NA	0.00941236	5.12247:5.12247:1:1:1:1	0.471726(0.528274:0.431548:0.455357)	NA	NA	NA	NA
Unigene0028645_T1-vs-Unigene0021845_T3	YN	0.000379029	0.00520388	0.0728358	0.0100959	3411	771.895	2639.1	NA	5	4	1	NA	NA	0.00147087	2:2:1:1:1:1	0.428906(0.533861:0.370712:0.382146)	NA	NA	NA	NA
Unigene0029952_T1-vs-Unigene0021861_T3	YN	0.00117527	0.0131714	0.0892285	0.0178172	1158	306.362	851.638	NA	5	4	1	NA	NA	0.00434899	2:2:1:1:1:1	0.494387(0.567358:0.406736:0.509067)	NA	NA	NA	NA
Unigene0021863_T1-vs-Unigene0028135_T3	YN	0.00136676	0.0204102	0.0669642	0.00457168	981	248.674	732.326	NA	6	5	1	NA	NA	0.0061941	2.53691:2.53691:1:1:1:1	0.445122(0.560976:0.425305:0.349085)	NA	NA	NA	NA
Unigene0028264_T1-vs-Unigene0021881_T3	YN	0.00173328	0.0444153	0.0390243	0.000279967	717	139.293	577.707	NA	7	6	1	NA	NA	0.0100252	0.686425:0.686425:1:1:1:1	0.593056(0.635417:0.466667:0.677083)	NA	NA	NA	NA
Unigene0022192_T1-vs-Unigene0021985_T3	YN	0.000730277	0.00870235	0.0839172	0.0150852	1833	462.89	1370.11	NA	5	4	1	NA	NA	0.00274348	2:2:1:1:1:1	0.467803(0.525974:0.44237:0.435065)	NA	NA	NA	NA
Unigene0026791_T1-vs-Unigene0022005_T3	YN	0.00071362	0.0144203	0.0494872	0.000454504	1893	490.926	1402.07	NA	8	7	1	NA	NA	0.00426827	3.09307:3.09307:1:1:1:1	0.453971(0.537936:0.427921:0.396055)	NA	NA	NA	NA
Unigene0022012_T1-vs-Unigene0033758_T3	YN	0.000767675	0.0209311	0.0366762	2.78444e-05	1746	438.002	1308	NA	10	8.99665	1.00335	NA	NA	0.00582589	2:2:1:1:1:1	0.502291(0.454467:0.428694:0.623711)	NA	NA	NA	NA
Unigene0022791_T1-vs-Unigene0022020_T3	YN	0.00165278	0.024679	0.0669713	0.000229566	1500	288.399	1211.6	NA	9	7	2	NA	NA	0.00607993	0.701228:0.701228:1:1:1:1	0.505346(0.587736:0.4:0.528302)	NA	NA	NA	NA
Unigene0022047_T1-vs-Unigene0024184_T3	YN	0.00251845	0.059275	0.0424875	8.11193e-05	558	160.116	397.884	NA	10	9	1	NA	NA	0.0188045	6.17524:6.17524:1:1:1:1	0.462366(0.478495:0.373656:0.534946)	NA	NA	NA	NA
Unigene0028738_T1-vs-Unigene0022054_T3	YN	0.000792644	0.021874	0.0362368	2.56616e-05	1680	417.641	1262.36	NA	10	9	1	NA	NA	0.00603339	1.35873:1.35873:1:1:1:1	0.496448(0.580817:0.438721:0.469805)	NA	NA	NA	NA
Unigene0023773_T1-vs-Unigene0022087_T3	YN	0.000937582	0.0112872	0.0830657	0.0147153	1425	357.648	1067.35	NA	5	4	1	NA	NA	0.00353515	2.33812:2.33812:1:1:1:1	0.37679(0.47037:0.32963:0.33037)	NA	NA	NA	NA
Unigene0029729_T1-vs-Unigene0027659_T3	YN	0.00108652	0.0117207	0.092701	0.0325161	1179	257.963	921.037	NA	4	3	1	NA	NA	0.00341325	2:2:1:1:1:1	0.425785(0.470738:0.438931:0.367684)	NA	NA	NA	NA
Unigene0022288_T1-vs-Unigene0028752_T3	YN	0.00162991	0.017167	0.0949446	0.000590878	1761	532.44	1228.56	NA	11	9	2	NA	NA	0.00632757	9.27167:9.27167:1:1:1:1	0.451448(0.520443:0.437819:0.396082)	NA	NA	NA	NA
Unigene0022356_T1-vs-Unigene0028245_T3	YN	0.00139796	0.0175628	0.0795977	0.00822372	1005	288.874	716.126	NA	6	5	1	NA	NA	0.00604433	4.16187:4.16187:1:1:1:1	0.440299(0.480597:0.402985:0.437313)	NA	NA	NA	NA
Unigene0028903_T1-vs-Unigene0022365_T3	YN	0.00268117	0.0346388	0.0774035	0.000176857	1014	266.677	747.323	NA	11	9	2	NA	NA	0.0110859	2.11013:2.11013:1:1:1:1	0.474852(0.525148:0.436391:0.463018)	NA	NA	NA	NA
Unigene0023798_T1-vs-Unigene0023010_T3	YN	0.0034877	0.0384772	0.0906432	0.00185012	735	159.971	575.029	NA	8	6	2	NA	NA	0.0111031	2:2:1:1:1:1	0.408163(0.506122:0.346939:0.371429)	NA	NA	NA	NA
Unigene0024876_T1-vs-Unigene0025426_T3	YN	0.00132371	0.0149829	0.088348	0.0173961	1026	269.779	756.221	NA	5	4	1	NA	NA	0.00491528	1.83232:1.83232:1:1:1:1	0.488857(0.585756:0.395349:0.485465)	NA	NA	NA	NA
Unigene0027084_T1-vs-Unigene0022515_T3	YN	0.0017111	0.0214674	0.079707	0.00020543	1596	425.651	1170.35	NA	11	9	2	NA	NA	0.00698009	2.55358:2.55358:1:1:1:1	0.5(0.49718:0.421053:0.581767)	NA	NA	NA	NA
Unigene0022611_T1-vs-Unigene0023989_T3	YN	0.00263814	0.0291014	0.0906533	0.000695732	1041	281.388	759.612	NA	10	8	2	NA	NA	0.00979131	3.80377:3.80377:1:1:1:1	0.521012(0.492837:0.448424:0.621777)	NA	NA	NA	NA
Unigene0032404_T1-vs-Unigene0022698_T3	YN	0.00129338	0.0144959	0.0892241	0.017934	1053	279.165	773.835	NA	5	4	1	NA	NA	0.00479354	4.73799:4.73799:1:1:1:1	0.563712(0.544321:0.479224:0.66759)	NA	NA	NA	NA
Unigene0022737_T1-vs-Unigene0027473_T3	YN	0.000677066	0.0141724	0.0477737	0.000675646	1905	427.372	1477.63	NA	7	6	1	NA	NA	0.00370463	2:2:1:1:1:1	0.428609(0.522047:0.412598:0.351181)	NA	NA	NA	NA
Unigene0022738_T1-vs-Unigene0024503_T3	YN	0.00162447	0.0256918	0.063229	0.00230099	855	238.747	616.253	NA	7	6	1	NA	NA	0.00834494	6.74897:6.74897:1:1:1:1	0.473868(0.559233:0.491289:0.37108)	NA	NA	NA	NA
Unigene0024367_T1-vs-Unigene0022796_T3	YN	0.00343288	0.0716634	0.0479029	0.000421831	396	103.223	292.777	NA	8	6.99759	1.00241	NA	NA	0.0212181	2:2:1:1:1:1	0.334601(0.397338:0.271863:0.334601)	NA	NA	NA	NA
Unigene0024073_T1-vs-Unigene0022808_T3	YN	0.00209935	0.0221267	0.0948788	0.0345414	615	137.87	477.13	NA	4	3	1	NA	NA	0.00658904	2:2:1:1:1:1	0.418699(0.509756:0.4:0.346341)	NA	NA	NA	NA
Unigene0022857_T1-vs-Unigene0024850_T3	YN	0.000784693	0.00938358	0.083624	0.0149015	1704	428.949	1275.05	NA	5	4	1	NA	NA	0.00294929	2:2:1:1:1:1	0.4375(0.536092:0.318662:0.457746)	NA	NA	NA	NA
Unigene0022868_T1-vs-Unigene0025085_T3	YN	0.00104334	0.0107192	0.0973343	0.000670748	2766	847.752	1918.25	NA	11	9	2	NA	NA	0.00400889	8.43834:8.43834:1:1:1:1	0.435105(0.5282:0.350868:0.426247)	NA	NA	NA	NA
Unigene0022875_T1-vs-Unigene0024825_T3	YN	0.00071192	0.007749	0.0918725	0.0128316	2055	649.435	1405.57	NA	6	5	1	NA	NA	0.00293583	6.20088:6.20088:1:1:1:1	0.428606(0.540521:0.328509:0.416787)	NA	NA	NA	NA
Unigene0023307_T1-vs-Unigene0022885_T3	YN	0.00144159	0.0465115	0.0309942	9.36316e-06	894	199.562	694.438	NA	10	9	1	NA	NA	0.0115023	2:2:1:1:1:1	0.511628(0.503322:0.378738:0.652824)	NA	NA	NA	NA
Unigene0022936_T1-vs-Unigene0025428_T3	YN	0.00117922	0.0246888	0.0477634	0.000383435	1137	288.317	848.683	NA	8	7	1	NA	NA	0.00714073	1.43944:1.43944:1:1:1:1	0.439662(0.48234:0.423841:0.412804)	NA	NA	NA	NA
Unigene0024426_T1-vs-Unigene0022970_T3	YN	0.00178171	0.0218042	0.0817142	0.00894903	795	232.984	562.016	NA	6	5	1	NA	NA	0.00764953	4.24681:4.24681:1:1:1:1	0.459748(0.550943:0.4:0.428302)	NA	NA	NA	NA
Unigene0023257_T1-vs-Unigene0023252_T3	YN	0.000638033	0.0134431	0.0474617	0.000219402	2169	601.017	1567.98	NA	9	8	1	NA	NA	0.00418624	3.48504:3.48504:1:1:1:1	0.441448(0.468188:0.419087:0.437068)	NA	NA	NA	NA
Unigene0025419_T1-vs-Unigene0023301_T3	YN	0.00326873	0.0973479	0.0335778	1.85245e-11	891	277.759	613.241	NA	27	25	2	NA	NA	0.0325968	2.65671:2.65671:1:1:1:1	0.511223(0.590909:0.488215:0.454545)	NA	NA	NA	NA
Unigene0026729_T1-vs-Unigene0027683_T3	YN	0.00202622	0.025306	0.0800689	0.00848674	696	201.803	494.197	NA	6	5	1	NA	NA	0.00877612	8.58391:8.58391:1:1:1:1	0.579096(0.635593:0.436441:0.665254)	NA	NA	NA	NA
Unigene0028948_T1-vs-Unigene0023430_T3	YN	0.00124889	0.0340738	0.0366524	2.85279e-09	2115	512.193	1602.81	NA	19	17	2	NA	NA	0.00919814	1.78783:1.78783:1:1:1:1	0.484934(0.533898:0.441384:0.47952)	NA	NA	NA	NA
Unigene0023466_T1-vs-Unigene0024336_T3	YN	0.00379883	0.0423996	0.0895959	6.36751e-05	1035	243.28	791.72	NA	13	10	3	NA	NA	0.0128721	0.890143:0.890143:1:1:1:1	0.518841(0.524638:0.437681:0.594203)	NA	NA	NA	NA
Unigene0023482_T1-vs-Unigene0025430_T3	YN	0.000952876	0.00958888	0.0993731	0.0375804	1365	314.879	1050.12	NA	4	3	1	NA	NA	0.00294503	2:2:1:1:1:1	0.450183(0.553846:0.401099:0.395604)	NA	NA	NA	NA
Unigene0032700_T1-vs-Unigene0023531_T3	YN	0.000852656	0.0143769	0.0593074	0	1596	422.528	1173.47	NA	7	6	1	NA	NA	0.00443309	5.45629:5.45629:1:1:1:1	0.426065(0.535714:0.397556:0.344925)	NA	NA	NA	NA
Unigene0024455_T1-vs-Unigene0025365_T3	YN	0.0026447	0.0509666	0.0518909	0.000394962	543	164.219	378.781	NA	9	8	1	NA	NA	0.0172586	5.83218:5.83218:1:1:1:1	0.456328(0.529412:0.411765:0.427807)	NA	NA	NA	NA
Unigene0026614_T1-vs-Unigene0023628_T3	YN	0.00246983	0.0302285	0.0817054	0.000400349	1083	271.843	811.157	NA	10	8	2	NA	NA	0.00943751	1.90377:1.90377:1:1:1:1	0.449955(0.490617:0.396783:0.462466)	NA	NA	NA	NA
Unigene0031497_T1-vs-Unigene0023712_T3	YN	0.00117842	0.0185603	0.0634915	0.00376513	1122	272.74	849.26	NA	6	5	1	NA	NA	0.00540366	2:2:1:1:1:1	0.368085(0.440426:0.343617:0.320213)	NA	NA	NA	NA
Unigene0027808_T1-vs-Unigene0024100_T3	YN	0.00191736	0.0347844	0.0551212	0.000794105	729	206.782	522.218	NA	8	7	1	NA	NA	0.0112402	3.12963:3.12963:1:1:1:1	0.451989(0.469136:0.467078:0.419753)	NA	NA	NA	NA
Unigene0025752_T1-vs-Unigene0025173_T3	YN	0.00164785	0.0175937	0.0936614	0.000818638	1677	461.914	1215.09	NA	10	8	2	NA	NA	0.00603997	3.32966:3.32966:1:1:1:1	0.428444(0.505367:0.37746:0.402504)	NA	NA	NA	NA
Unigene0030887_T1-vs-Unigene0023879_T3	YN	0.00123941	0.0148313	0.0835675	0.0149407	1080	272.413	807.587	NA	5	4	1	NA	NA	0.00466775	1.00559:1.00559:1:1:1:1	0.522622(0.581717:0.436288:0.549861)	NA	NA	NA	NA
Unigene0023882_T1-vs-Unigene0025282_T3	YN	0.00105598	0.016228	0.0650714	0.00413966	1260	312.346	947.654	NA	6	5	1	NA	NA	0.00481704	3.88509:3.88509:1:1:1:1	0.420746(0.477855:0.43007:0.354312)	NA	NA	NA	NA
Unigene0033988_T1-vs-Unigene0023896_T3	YN	0.00092387	0.0137932	0.0669803	0.00452359	1449	365.842	1083.16	NA	6	5	1	NA	NA	0.0041731	2:2:1:1:1:1	0.49793(0.540373:0.360248:0.593168)	NA	NA	NA	NA
Unigene0031296_T1-vs-Unigene0023913_T3	YN	0.00123762	0.0252951	0.0489275	0.000759634	1050	241.223	808.777	NA	7	6	1	NA	NA	0.00676449	2:2:1:1:1:1	0.481905(0.505714:0.494286:0.445714)	NA	NA	NA	NA
Unigene0025016_T1-vs-Unigene0024039_T3	YN	0.00149168	0.0275829	0.05408	0.000247171	1035	292.526	742.474	NA	9	7.89357	1.10643	NA	NA	0.00886594	4.45012:4.45012:1:1:1:1	0.442678(0.507225:0.345376:0.475434)	NA	NA	NA	NA
Unigene0024054_T1-vs-Unigene0026990_T3	YN	0.00118514	0.0172948	0.0685257	0.00491235	1137	292.451	844.549	NA	6	5	1	NA	NA	0.00532874	2:2:1:1:1:1	0.465699(0.564644:0.408971:0.423483)	NA	NA	NA	NA
Unigene0029844_T1-vs-Unigene0024059_T3	YN	0.00171563	0.0306198	0.0560301	0.000562406	852	268.458	583.542	NA	9	8	1	NA	NA	0.0108231	8.53002:8.53002:1:1:1:1	0.489474(0.496491:0.433333:0.538596)	NA	NA	NA	NA
Unigene0024069_T1-vs-Unigene0028509_T3	YN	0.000910819	0.0113106	0.0805283	0.013445	1455	356.325	1098.67	NA	5	4	1	NA	NA	0.00345768	2:2:1:1:1:1	0.447423(0.463918:0.360825:0.517526)	NA	NA	NA	NA
Unigene0024562_T1-vs-Unigene0024101_T3	YN	0.000516092	0.00641099	0.0805011	0.0133877	2565	626.693	1938.31	NA	5	4	1	NA	NA	0.00195636	2.13066:2.13066:1:1:1:1	0.454634(0.539136:0.346379:0.478388)	NA	NA	NA	NA
Unigene0024137_T1-vs-Unigene0026167_T3	YN	0.00108172	0.012311	0.0878655	0.011183	1335	409.789	925.211	NA	6	5	1	NA	NA	0.00452865	4.51287:4.51287:1:1:1:1	0.501873(0.578652:0.482022:0.444944)	NA	NA	NA	NA
Unigene0024190_T1-vs-Unigene0026216_T3	YN	0.00197561	0.0561835	0.0351636	7.81277e-06	711	204.161	506.839	NA	12	11	1	NA	NA	0.0175412	2.53982:2.53982:1:1:1:1	0.411819(0.425208:0.373961:0.436288)	NA	NA	NA	NA
Unigene0024315_T1-vs-Unigene0027882_T3	YN	0.00349111	0.0697934	0.0500207	3.23816e-07	801	226.734	574.266	NA	17	15	2	NA	NA	0.0222589	2.08579:2.08579:1:1:1:1	0.526217(0.571161:0.5:0.507491)	NA	NA	NA	NA
Unigene0028108_T1-vs-Unigene0024374_T3	YN	0.00186537	0.0198813	0.0938255	0.0337171	690	153.247	536.753	NA	4	3	1	NA	NA	0.00586667	2.21709:2.21709:1:1:1:1	0.5625(0.528226:0.47379:0.685484)	NA	NA	NA	NA
Unigene0030185_T1-vs-Unigene0027335_T3	YN	0.00134419	0.024302	0.055312	0.00451818	912	167.393	744.607	NA	5	4	1	NA	NA	0.00555798	2:2:1:1:1:1	0.559759(0.550987:0.383224:0.745066)	NA	NA	NA	NA
Unigene0025981_T1-vs-Unigene0024496_T3	YN	0.000986869	0.00996897	0.0989941	0.037283	1317	302.938	1014.06	NA	4	3	1	NA	NA	0.00305294	2:2:1:1:1:1	0.422931(0.55467:0.371298:0.342825)	NA	NA	NA	NA
Unigene0024510_T1-vs-Unigene0029635_T3	YN	0.00123673	0.0169332	0.0730355	7.33576e-05	2217	598.288	1618.71	NA	12	10	2	NA	NA	0.00547265	2.48455:2.48455:1:1:1:1	0.464366(0.526387:0.354533:0.512179)	NA	NA	NA	NA
Unigene0026169_T1-vs-Unigene0024529_T3	YN	0.00184436	0.0288458	0.0639386	0	720	177.14	542.86	NA	6	5	1	NA	NA	0.00848749	1.22472:1.22472:1:1:1:1	0.478472(0.508333:0.497917:0.429167)	NA	NA	NA	NA
Unigene0030716_T1-vs-Unigene0024551_T3	YN	0.000781471	0.0104277	0.0749422	0.00666846	1764	483.696	1280.3	NA	6	5	1	NA	NA	0.00342649	7.08627:7.08627:1:1:1:1	0.467851(0.520305:0.501692:0.381557)	NA	NA	NA	NA
Unigene0026922_T1-vs-Unigene0024600_T3	YN	0.000669648	0.0069777	0.0959697	0.0215041	2070	575.926	1494.07	NA	5	4	1	NA	NA	0.00242471	2:2:1:1:1:1	0.474305(0.526167:0.464639:0.432107)	NA	NA	NA	NA
Unigene0024602_T1-vs-Unigene0030962_T3	YN	0.00120839	0.0156794	0.0770689	0.0119361	1086	257.788	828.212	NA	5	4	1	NA	NA	0.00464343	2:2:1:1:1:1	0.446133(0.5:0.404696:0.433702)	NA	NA	NA	NA
Unigene0028048_T1-vs-Unigene0028184_T3	YN	0.000604992	0.00737123	0.0820749	0.0141284	2199	545.321	1653.68	NA	5	4	1	NA	NA	0.00228292	2:2:1:1:1:1	0.459072(0.562074:0.351296:0.463847)	NA	NA	NA	NA
Unigene0034721_T1-vs-Unigene0032601_T3	YN	0.000944227	0.0163896	0.0576114	0.00154054	1431	371.265	1059.73	NA	7	6	1	NA	NA	0.00495144	4.26458:4.26458:1:1:1:1	0.426073(0.452305:0.372814:0.4531)	NA	NA	NA	NA
Unigene0026598_T1-vs-Unigene0024870_T3	YN	0.000889975	0.0104038	0.0855429	0.0159307	1512	387.706	1124.29	NA	5	4	1	NA	NA	0.00332952	2.12794:2.12794:1:1:1:1	0.471014(0.546443:0.440711:0.425889)	NA	NA	NA	NA
Unigene0025342_T1-vs-Unigene0025009_T3	YN	0.00118125	0.0174112	0.0678443	0.00300654	1197	349.773	847.227	NA	7	6	1	NA	NA	0.00592378	7.52547:7.52547:1:1:1:1	0.469884(0.455446:0.376238:0.57797)	NA	NA	NA	NA
Unigene0025361_T1-vs-Unigene0025061_T3	YN	0.00125915	0.0188108	0.0669375	0.00285748	1119	324.147	794.853	NA	7	6	1	NA	NA	0.00634346	3.87041:3.87041:1:1:1:1	0.471781(0.513228:0.444444:0.457672)	NA	NA	NA	NA
Unigene0029592_T1-vs-Unigene0026638_T3	YN	0.00197639	0.0232994	0.0848257	0.0156696	681	174.359	506.641	NA	5	4	1	NA	NA	0.00743579	2:2:1:1:1:1	0.414617(0.553279:0.331967:0.358607)	NA	NA	NA	NA
Unigene0025174_T1-vs-Unigene0027558_T3	YN	0.00215032	0.0279835	0.0768424	0.000167163	1260	328.526	931.474	NA	11	9	2	NA	NA	0.00888594	2.32627:2.32627:1:1:1:1	0.473167(0.463719:0.343537:0.612245)	NA	NA	NA	NA
Unigene0034147_T1-vs-Unigene0029040_T3	YN	0.00528311	0.058193	0.0907859	2.89513e-06	1011	251.159	759.841	NA	18	14	4	NA	NA	0.0184273	2.06848:2.06848:1:1:1:1	0.494639(0.486842:0.394737:0.602339)	NA	NA	NA	NA
Unigene0029455_T1-vs-Unigene0025232_T3	YN	0.00233755	0.0539071	0.0433625	6.32941e-08	1149	289.143	859.857	NA	17	14.9933	2.00672	NA	NA	0.0153149	2.04351:2.04351:1:1:1:1	0.495648(0.522193:0.396867:0.567885)	NA	NA	NA	NA
Unigene0025273_T1-vs-Unigene0031300_T3	YN	0.00180619	0.0191451	0.094342	0.00130574	1479	370.315	1108.68	NA	9	7	2	NA	NA	0.00614754	2:2:1:1:1:1	0.454699(0.521298:0.419878:0.422921)	NA	NA	NA	NA
Unigene0027318_T1-vs-Unigene0029367_T3	YN	0.00752765	0.0905738	0.0831108	7.93828e-07	720	163.597	556.403	NA	18	13.833	4.16702	NA	NA	0.0263972	1.12597:1.12597:1:1:1:1	0.495851(0.53527:0.375519:0.576763)	NA	NA	NA	NA
Unigene0026116_T1-vs-Unigene0027117_T3	YN	0.00153281	0.0181707	0.084356	0.0153621	876	222.812	653.188	NA	5	4	1	NA	NA	0.00576468	2:2:1:1:1:1	0.46595(0.479839:0.408602:0.509409)	NA	NA	NA	NA
Unigene0033810_T1-vs-Unigene0025596_T3	YN	0.0007835	0.0115026	0.0681148	0.00481976	1716	438.912	1277.09	NA	6	5	1	NA	NA	0.0035252	2:2:1:1:1:1	0.45338(0.543706:0.386364:0.43007)	NA	NA	NA	NA
Unigene0025599_T1-vs-Unigene0025820_T3	YN	0.00258029	0.0264731	0.0974686	0.00436866	969	192.515	776.485	NA	7	5	2	NA	NA	0.00732718	1.71761:1.71761:1:1:1:1	0.538184(0.540248:0.448916:0.625387)	NA	NA	NA	NA
Unigene0025603_T1-vs-Unigene0028281_T3	YN	0.00495579	0.0600907	0.0824718	6.66007e-06	1002	192.103	809.897	NA	15	11	4	NA	NA	0.0155262	4.29207:4.29207:1:1:1:1	0.510479(0.447605:0.287425:0.796407)	NA	NA	NA	NA
Unigene0025771_T1-vs-Unigene0030568_T3	YN	0.00188228	0.0191748	0.0981645	0.00158697	1434	370.081	1063.92	NA	9	7	2	NA	NA	0.00634507	1.68984:1.68984:1:1:1:1	0.462692(0.524059:0.381799:0.482218)	NA	NA	NA	NA
Unigene0026082_T1-vs-Unigene0025931_T3	YN	0.00267186	0.0289221	0.0923812	7.84979e-05	1479	354.17	1124.83	NA	13	10	3	NA	NA	0.0089579	1.29884:1.29884:1:1:1:1	0.488866(0.590081:0.374494:0.502024)	NA	NA	NA	NA
Unigene0033602_T1-vs-Unigene0025958_T3	YN	0.000714086	0.0269518	0.0264949	2.28472e-07	1893	491.942	1401.06	NA	14	13	1	NA	NA	0.0075326	2.19936:2.19936:1:1:1:1	0.489435(0.564184:0.435816:0.468304)	NA	NA	NA	NA
Unigene0030481_T1-vs-Unigene0027914_T3	YN	0.00127051	0.0210418	0.0603804	0.00185658	1077	289.165	787.835	NA	7	6	1	NA	NA	0.00657894	2:2:1:1:1:1	0.472145(0.52507:0.417827:0.473538)	NA	NA	NA	NA
Unigene0032346_T1-vs-Unigene0026172_T3	YN	0.00133644	0.016175	0.0826235	0.0144904	999	249.971	749.029	NA	5	4	1	NA	NA	0.00504937	2:2:1:1:1:1	0.496496(0.489489:0.537538:0.462462)	NA	NA	NA	NA
Unigene0026278_T1-vs-Unigene0029171_T3	YN	0.00185701	0.0271403	0.0684226	0.00313092	765	225.73	539.27	NA	7	6	1	NA	NA	0.00931741	1.86121:1.86121:1:1:1:1	0.440776(0.41195:0.477987:0.43239)	NA	NA	NA	NA
Unigene0031610_T1-vs-Unigene0026328_T3	YN	0.00144502	0.0188779	0.0765457	0.000160194	1869	483.559	1385.44	NA	11	9	2	NA	NA	0.00595535	2.18058:2.18058:1:1:1:1	0.530618(0.549521:0.432907:0.609425)	NA	NA	NA	NA
Unigene0028477_T1-vs-Unigene0026386_T3	YN	0.00691309	0.0822164	0.084084	6.47299e-07	792	210.136	581.864	NA	20	16	4	NA	NA	0.0268928	4.65257:4.65257:1:1:1:1	0.442529(0.493103:0.360345:0.474138)	NA	NA	NA	NA
Unigene0026417_T1-vs-Unigene0027418_T3	YN	0.000995845	0.0175141	0.0568596	0.000892959	1410	405.16	1004.84	NA	8	7	1	NA	NA	0.00574233	4.92591:4.92591:1:1:1:1	0.440426(0.588298:0.36383:0.369149)	NA	NA	NA	NA
Unigene0037500_T1-vs-Unigene0026511_T3	YN	0.000221055	0.00519941	0.0425155	0.000116659	6069	1544.58	4524.42	NA	9	8	1	NA	NA	0.00148806	3.18308:3.18308:1:1:1:1	0.437881(0.534602:0.40435:0.374691)	NA	NA	NA	NA
Unigene0026524_T1-vs-Unigene0033087_T3	YN	0.0022335	0.0469898	0.0475317	0.00293205	537	88.514	448.486	NA	5	4	1	NA	NA	0.00961071	5.27375:5.27375:1:1:1:1	0.586387(0.578534:0.390052:0.790576)	NA	NA	NA	NA
Unigene0030157_T1-vs-Unigene0026587_T3	YN	0.000316789	0.00418413	0.0757122	0.0112438	4116	958.663	3157.34	NA	5	4	1	NA	NA	0.00121754	2:2:1:1:1:1	0.427964(0.522595:0.411443:0.349854)	NA	NA	NA	NA
Unigene0027372_T1-vs-Unigene0026635_T3	YN	0.00138585	0.0294581	0.0470448	4.46321e-07	1896	451.46	1444.54	NA	15	13	2	NA	NA	0.00807019	4.54932:4.54932:1:1:1:1	0.535338(0.462025:0.44462:0.699367)	NA	NA	NA	NA
Unigene0030097_T1-vs-Unigene0026643_T3	YN	0.00099531	0.0130756	0.0761198	0.00705479	1392	386.621	1005.38	NA	6	5	1	NA	NA	0.00435055	6.92997:6.92997:1:1:1:1	0.448029(0.492473:0.488172:0.363441)	NA	NA	NA	NA
Unigene0026790_T1-vs-Unigene0026833_T3	YN	0.00122229	0.0283111	0.0431735	0.00043668	1035	216.105	818.895	NA	7	6	1	NA	NA	0.00687837	0.668221:0.668221:1:1:1:1	0.4657(0.518841:0.385507:0.492754)	NA	NA	NA	NA
Unigene0026814_T1-vs-Unigene0029990_T3	YN	0.00231117	0.0268633	0.0860344	0.000511924	1170	303.261	866.739	NA	10	8	2	NA	NA	0.00867503	1.68077:1.68077:1:1:1:1	0.491071(0.496173:0.442602:0.534439)	NA	NA	NA	NA
Unigene0032145_T1-vs-Unigene0026857_T3	YN	0.000632706	0.0109071	0.0580087	0.00270178	2043	461.821	1581.18	NA	6	5	1	NA	NA	0.00295524	1.09522:1.09522:1:1:1:1	0.458639(0.555066:0.391336:0.429515)	NA	NA	NA	NA
Unigene0029067_T1-vs-Unigene0026889_T3	YN	0.000704844	0.0141158	0.0499329	0.000471132	1920	500.579	1419.42	NA	8	7	1	NA	NA	0.00420133	2:2:1:1:1:1	0.445312(0.521094:0.432812:0.382031)	NA	NA	NA	NA
Unigene0035123_T1-vs-Unigene0027967_T3	YN	0.00285093	0.0775499	0.0367625	2.78565e-12	1356	301.71	1054.29	NA	25	22	3	NA	NA	0.0194714	1.85923:1.85923:1:1:1:1	0.559971(0.501104:0.467991:0.710817)	NA	NA	NA	NA
[truncated: 72 more rows]

## Sheet: T2-Vs-T3-sp
Sequence	Method	Ka	Ks	Ka/Ks	P-Value(Fisher)	Length	S-Sites	N-Sites	Fold-Sites(0:2:4)	Substitutions	S-Substitutions	N-Substitutions	Fold-S-Substitutions(0:2:4)	Fold-N-Substitutions(0:2:4)	Divergence-Time	Substitution-Rate-Ratio(rTC:rAG:rTA:rCG:rTG:rCA/rCA)	GC(1:2:3)	ML-Score	AICc	Akaike-Weight	Model	GO-CellularComponent
[truncated: 227 more rows]

[truncated: 2 more sheets: T2-Vs-T3-wp, T2-Vs-T3-ng]
