# Supplementary material for: Molecular footprints of selection effects and whole genome duplication (WGD) events in three blueberry species: detected by transcriptome dataset
Source: BMC Plant Biol. 2020 Jun 3;20:250. doi: 10.1186/s12870-020-02461-w (PMC7268529; doi:10.1186/s12870-020-02461-w)
Supplement: Supplementary file 2 — Additional file 2: Table S2. Annotation summary of unigenes undergone positive selection. [file 12870_2020_2461_MOESM2_ESM.xlsx]

## Sheet: Table S2
Table S2 Annotation summary of unigenes undergone positive selection
	T1, T2 and T3 indicate Rabbiteye, Norhtern highbush and Southern highbush blueberry species, respectively.

## Sheet: T1
										Table S2 Annotation summary of unigenes showing adaptive evolution in T1
Species pair	Intensity of poisitive Selection	GeneID	Nr-ID	Nr-Score	Nr-Evalue	Nr-annotation	Swissprot-ID	Swissprot-Score	Swissprot-Evalue	Swissprot-annotation	KOG-Protein-or-Domain	KOG-Score	KOG-Evalue	KOG-ID	KOG-Function-Description	KO_id	KEGG-Evalue	KEGG-Score	KEGG-Gene	ko_definition	GO-BiologicalProcess	GO-MolecularFunction	GO-CellularComponent
T1 Vs T2	Strong	Unigene0001542	gi|728829696|gb|KHG09139.1|	172	5e-49	Lecithin retinol acyltransferase [Gossypium arboreum]	--	--	--	--	--	--	--	--	--	--	--	--	--	--	-	-	-
T1 Vs T2	Strong	Unigene0003209	gi|568835713|ref|XP_006471905.1|	65.5	2e-10	PREDICTED: probable disease resistance protein At4g27220-like [Citrus sinensis]	--	--	--	--	--	--	--	--	--	--	--	--	--	--	-	-	-
T1 Vs T2	Strong	Unigene0006754	gi|357514901|ref|XP_003627739.1|	155	6e-42	Albumin-2 [Medicago truncatula]	sp|P08688|ALB2_PEA	127	3e-33	Albumin-2 OS=Pisum sativum PE=2 SV=1	--	--	--	--	--	--	--	--	--	--	-	-	-
T1 Vs T2	Strong	Unigene0017831	gi|698513906|ref|XP_009801871.1|	276	8e-85	PREDICTED: ankyrin-1-like [Nicotiana sylvestris]	sp|Q9C7A2|Y3236_ARATH	74.3	7e-13	Ankyrin repeat-containing protein At3g12360 OS=Arabidopsis thaliana GN=At3g12360 PE=2 SV=1	At5g15500	229	4e-68	KOG0504	FOG: Ankyrin repeat	--	--	--	--	--	-	-	-
T1 Vs T2	Strong	Unigene0019720	gi|747094408|ref|XP_011095036.1|	256	3e-76	PREDICTED: wall-associated receptor kinase 2-like [Sesamum indicum]	sp|Q9LMP1|WAK2_ARATH	137	1e-34	Wall-associated receptor kinase 2 OS=Arabidopsis thaliana GN=WAK2 PE=1 SV=1	7295695	56.2	4e-08	KOG1217	Fibrillins and related proteins containing Ca2+-binding EGF-like domains	--	--	--	--	--	-	GO:0016740//transferase activity;GO:0005488//binding;GO:0003824//catalytic activity;GO:0016772//transferase activity, transferring phosphorus-containing groups	-
T1 Vs T2	Strong	Unigene0024092	gi|731427211|ref|XP_002280098.3|	333	3e-109	PREDICTED: TITAN-like protein [Vitis vinifera]	sp|F4JRR5|TTL_ARATH	232	4e-71	TITAN-like protein OS=Arabidopsis thaliana GN=TTL PE=2 SV=1	--	--	--	--	--	--	--	--	--	--	-	-	-
T1 Vs T2	Strong	Unigene0024835	gi|702507744|ref|XP_010040024.1|	152	6e-42	PREDICTED: protein PHLOEM PROTEIN 2-LIKE A1-like [Eucalyptus grandis]	sp|O81865|P2A01_ARATH	120	1e-30	Protein PHLOEM PROTEIN 2-LIKE A1 OS=Arabidopsis thaliana GN=PP2A1 PE=2 SV=1	--	--	--	--	--	--	--	--	--	--	-	-	-
T1 Vs T2	Strong	Unigene0030226	gi|568865464|ref|XP_006486094.1|	144	1e-34	PREDICTED: heat shock cognate 70 kDa protein-like [Citrus sinensis]	--	--	--	--	--	--	--	--	--	--	--	--	--	--	-	-	-
T1 Vs T2	Strong	Unigene0038188	gi|590609299|ref|XP_007021499.1|	221	1e-58	Nbs-lrr resistance protein [Theobroma cacao]	sp|Q9T048|DRL27_ARATH	114	9e-25	Disease resistance protein At4g27190 OS=Arabidopsis thaliana GN=At4g27190 PE=2 SV=1	At4g27190	114	1e-25	KOG4658	Apoptotic ATPase	--	--	--	--	--	-	-	-
T1 Vs T2	Strong	Unigene0015964	--	--	--	--	--	--	--	--	--	--	--	--	--	--	--	--	--	--	-	-	-
T1 Vs T2	Strong	Unigene0029373	--	--	--	--	--	--	--	--	--	--	--	--	--	--	--	--	--	--	-	-	-
T1 Vs T2	Strong	Unigene0030697	--	--	--	--	--	--	--	--	--	--	--	--	--	--	--	--	--	--	-	-	-
T1 Vs T2	Strong	Unigene0038862	--	--	--	--	--	--	--	--	--	--	--	--	--	--	--	--	--	--	-	-	-
T1 Vs T2	Weak	Unigene0003125	gi|747084441|ref|XP_011089631.1|	524	0	PREDICTED: cytochrome b561 and DOMON domain-containing protein At3g25290-like [Sesamum indicum]	sp|Q9LSE7|B561C_ARATH	441	1e-150	Cytochrome b561 and DOMON domain-containing protein At3g25290 OS=Arabidopsis thaliana GN=At3g25290 PE=2 SV=1	At3g25290	441	1e-151	KOG4293	Predicted membrane protein, contains DoH and Cytochrome b-561/ferric reductase transmembrane domains	--	--	--	--	--	GO:0044710//single-organism metabolic process;GO:0008152//metabolic process;GO:0044699//single-organism process	GO:0016491//oxidoreductase activity;GO:0003824//catalytic activity	GO:0044425//membrane part;GO:0031224//intrinsic component of membrane;GO:0016020//membrane
T1 Vs T2	Weak	Unigene0020194	gi|225433608|ref|XP_002273954.1|	486	5e-168	PREDICTED: UV radiation resistance-associated gene protein isoform X1 [Vitis vinifera]	sp|Q9P2Y5|UVRAG_HUMAN	87	6e-17	UV radiation resistance-associated gene protein OS=Homo sapiens GN=UVRAG PE=1 SV=1	At2g32760_1	277	5e-89	KOG2896	UV radiation resistance associated protein	--	--	--	--	--	GO:0009894//regulation of catabolic process;GO:0065007//biological regulation;GO:0031323//regulation of cellular metabolic process;GO:0050794//regulation of cellular process;GO:0010506//regulation of autophagy;GO:0019222//regulation of metabolic process;GO:0050789//regulation of biological process;GO:0031329//regulation of cellular catabolic process	-	-
T1 Vs T2	Weak	Unigene0024033	gi|645252359|ref|XP_008232087.1|	280	1e-88	PREDICTED: OTU domain-containing protein At3g57810-like [Prunus mume]	sp|Q8LBZ4|OTU_ARATH	115	5e-28	OTU domain-containing protein At3g57810 OS=Arabidopsis thaliana GN=At3g57810 PE=2 SV=1	At3g57810	94.4	1e-22	KOG2606	OTU (ovarian tumor)-like cysteine protease	--	--	--	--	--	-	-	-
T1 Vs T2	Weak	Unigene0034717	gi|590579720|ref|XP_007013865.1|	822	0	FAD/NAD(P)-binding oxidoreductase family protein [Theobroma cacao]	sp|Q05627|Y202_CLOB8	257	2e-86	Uncharacterized protein Cbei_0202 OS=Clostridium beijerinckii (strain ATCC 51743 / NCIMB 8052) GN=Cbei_0202 PE=4 SV=2	--	--	--	--	--	--	--	--	--	--	GO:0008152//metabolic process	-	-
T1 Vs T3	strong	Unigene0001525	gi|815872025|gb|AKE49464.1|	73.9	7e-13	NBS-LRR disease resistance protein NBS49 [Dimocarpus longan]	--	--	--	--	At3g14460	57	3e-09	KOG4658	Apoptotic ATPase	--	--	--	--	--	-	-	-
T1 Vs T3	strong	Unigene0001542	gi|728829696|gb|KHG09139.1|	172	5e-49	Lecithin retinol acyltransferase [Gossypium arboreum]	--	--	--	--	--	--	--	--	--	--	--	--	--	--	-	-	-
T1 Vs T3	strong	Unigene0001888	gi|565369173|ref|XP_006351211.1|	144	4e-37	PREDICTED: leucine-rich repeat receptor-like tyrosine-protein kinase At2g41820-like [Solanum tuberosum]	--	--	--	--	At1g17250	50.1	8e-07	KOG0619	FOG: Leucine rich repeat	--	--	--	--	--	GO:0008152//metabolic process	GO:0016740//transferase activity;GO:0003824//catalytic activity;GO:0016772//transferase activity, transferring phosphorus-containing groups	-
T1 Vs T3	strong	Unigene0002286	gi|731359258|ref|XP_010691186.1|	80.5	2e-15	PREDICTED: F-box protein At3g07870-like [Beta vulgaris subsp. vulgaris]	--	--	--	--	--	--	--	--	--	--	--	--	--	--	-	-	-
T1 Vs T3	strong	Unigene0003209	gi|568835713|ref|XP_006471905.1|	65.5	2e-10	PREDICTED: probable disease resistance protein At4g27220-like [Citrus sinensis]	--	--	--	--	--	--	--	--	--	--	--	--	--	--	-	-	-
T1 Vs T3	strong	Unigene0004032	gi|731420074|ref|XP_010661251.1|	360	1e-150	PREDICTED: probable disease resistance protein At4g27220 isoform X2 [Vitis vinifera]	sp|Q9T048|DRL27_ARATH	144	2e-51	Disease resistance protein At4g27190 OS=Arabidopsis thaliana GN=At4g27190 PE=2 SV=1	At4g27190	144	3e-52	KOG4658	Apoptotic ATPase	--	--	--	--	--	-	-	-
T1 Vs T3	strong	Unigene0006754	gi|357514901|ref|XP_003627739.1|	155	6e-42	Albumin-2 [Medicago truncatula]	sp|P08688|ALB2_PEA	127	3e-33	Albumin-2 OS=Pisum sativum PE=2 SV=1	--	--	--	--	--	--	--	--	--	--	-	-	-
T1 Vs T3	strong	Unigene0017831	gi|698513906|ref|XP_009801871.1|	276	8e-85	PREDICTED: ankyrin-1-like [Nicotiana sylvestris]	sp|Q9C7A2|Y3236_ARATH	74.3	7e-13	Ankyrin repeat-containing protein At3g12360 OS=Arabidopsis thaliana GN=At3g12360 PE=2 SV=1	At5g15500	229	4e-68	KOG0504	FOG: Ankyrin repeat	--	--	--	--	--	-	-	-
T1 Vs T3	strong	Unigene0019720	gi|747094408|ref|XP_011095036.1|	256	3e-76	PREDICTED: wall-associated receptor kinase 2-like [Sesamum indicum]	sp|Q9LMP1|WAK2_ARATH	137	1e-34	Wall-associated receptor kinase 2 OS=Arabidopsis thaliana GN=WAK2 PE=1 SV=1	7295695	56.2	4e-08	KOG1217	Fibrillins and related proteins containing Ca2+-binding EGF-like domains	--	--	--	--	--	-	GO:0016740//transferase activity;GO:0005488//binding;GO:0003824//catalytic activity;GO:0016772//transferase activity, transferring phosphorus-containing groups	-
T1 Vs T3	strong	Unigene0031191	gi|565369988|ref|XP_006351612.1|	310	7e-96	PREDICTED: ankyrin repeat-containing protein At3g12360-like [Solanum tuberosum]	sp|Q9C7A2|Y3236_ARATH	97.1	9e-20	Ankyrin repeat-containing protein At3g12360 OS=Arabidopsis thaliana GN=At3g12360 PE=2 SV=1	At5g51160	144	1e-36	KOG0504	FOG: Ankyrin repeat	--	--	--	--	--	-	-	-
T1 Vs T3	strong	Unigene0033295	gi|590660977|ref|XP_007035545.1|	595	1e-178	CW-type Zinc Finger-like protein [Theobroma cacao]	--	--	--	--	--	--	--	--	--	--	--	--	--	--	-	-	-
T1 Vs T3	strong	Unigene0033877	gi|568836358|ref|XP_006472211.1|	152	6e-37	PREDICTED: probable disease resistance protein At4g27220-like isoform X1 [Citrus sinensis]	--	--	--	--	--	--	--	--	--	--	--	--	--	--	-	-	-
T1 Vs T3	strong	Unigene0035501	gi|224130588|ref|XP_002320878.1|	219	7e-66	NC domain-containing family protein [Populus trichocarpa]	--	--	--	--	--	--	--	--	--	--	--	--	--	--	-	-	-
T1 Vs T3	strong	Unigene0036241	gi|731402220|ref|XP_010654591.1|	314	4e-95	PREDICTED: probable LRR receptor-like serine/threonine-protein kinase At1g05700 [Vitis vinifera]	sp|O64483|SIRK_ARATH	248	9e-72	Senescence-induced receptor-like serine/threonine-protein kinase OS=Arabidopsis thaliana GN=SIRK PE=2 SV=1	At1g51870	220	9e-63	KOG1187	Serine/threonine protein kinase	--	--	--	--	--	-	GO:0003824//catalytic activity;GO:0016301//kinase activity;GO:0016772//transferase activity, transferring phosphorus-containing groups;GO:0016740//transferase activity	-
T1 Vs T3	strong	Unigene0030697	--	--	--	--	--	--	--	--	--	--	--	--	--	--	--	--	--	--	-	-	-
T1 Vs T3	Weak	Unigene0021420	gi|674964370|emb|CDX68832.1|	419	7e-142	BnaC01g06210D [Brassica napus]	--	--	--	--	--	--	--	--	--	--	--	--	--	--	-	GO:0003824//catalytic activity;GO:0008194//UDP-glycosyltransferase activity;GO:0016757//transferase activity, transferring glycosyl groups;GO:0016740//transferase activity	-
T1 Vs T3	Weak	Unigene0022670	gi|747086556|ref|XP_011090783.1|	565	0	PREDICTED: ATP-dependent (S)-NAD(P)H-hydrate dehydratase isoform X1 [Sesamum indicum]	sp|F6HDM2|NNRD_VITVI	562	0	ATP-dependent (S)-NAD(P)H-hydrate dehydratase OS=Vitis vinifera GN=VIT_05s0020g02800 PE=3 SV=1	At5g19150	476	1e-165	KOG3974	Predicted sugar kinase	K17757	0	565	vvi:100244161	ATP-dependent NAD(P)H-hydrate dehydratase [EC:4.2.1.93]	GO:0006796//phosphate-containing compound metabolic process;GO:0055086//nucleobase-containing small molecule metabolic process;GO:0006732//coenzyme metabolic process;GO:0019637//organophosphate metabolic process;GO:0044238//primary metabolic process;GO:0019362//pyridine nucleotide metabolic process;GO:0044699//single-organism process;GO:0046483//heterocycle metabolic process;GO:0044281//small mol…	GO:0097159//organic cyclic compound binding;GO:0036094//small molecule binding;GO:0005488//binding;GO:0032549//ribonucleoside binding;GO:0097367//carbohydrate derivative binding;GO:0001882//nucleoside binding;GO:0001883//purine nucleoside binding;GO:0003824//catalytic activity;GO:0032550//purine ribonucleoside binding;GO:0016835//carbon-oxygen lyase activity;GO:1901363//heterocyclic compound bind…	-
T1 Vs T3	Weak	Unigene0024033	gi|645252359|ref|XP_008232087.1|	280	1e-88	PREDICTED: OTU domain-containing protein At3g57810-like [Prunus mume]	sp|Q8LBZ4|OTU_ARATH	115	5e-28	OTU domain-containing protein At3g57810 OS=Arabidopsis thaliana GN=At3g57810 PE=2 SV=1	At3g57810	94.4	1e-22	KOG2606	OTU (ovarian tumor)-like cysteine protease	--	--	--	--	--	-	-	-
T1 Vs T3	Weak	Unigene0035236	gi|645264705|ref|XP_008237805.1|	1110	0	PREDICTED: acetolactate synthase 3, chloroplastic-like [Prunus mume]	sp|P09342|ILVB1_TOBAC	1104	0	Acetolactate synthase 1, chloroplastic OS=Nicotiana tabacum GN=ALS SURA PE=1 SV=1	At3g48560	1037	0	KOG4166	Thiamine pyrophosphate-requiring enzyme	K01652	0	1110	pmum:103336534	acetolactate synthase I/II/III large subunit [EC:2.2.1.6]	GO:0044238//primary metabolic process;GO:0006573//valine metabolic process;GO:0009987//cellular process;GO:0044711//single-organism biosynthetic process;GO:0046394//carboxylic acid biosynthetic process;GO:0044699//single-organism process;GO:0019752//carboxylic acid metabolic process;GO:1901576//organic substance biosynthetic process;GO:0050896//response to stimulus;GO:0006807//nitrogen compound m…	GO:0016740//transferase activity;GO:0046872//metal ion binding;GO:1901363//heterocyclic compound binding;GO:0016744//transferase activity, transferring aldehyde or ketonic groups;GO:0097159//organic cyclic compound binding;GO:1901265//nucleoside phosphate binding;GO:0019842//vitamin binding;GO:0003824//catalytic activity;GO:0005488//binding;GO:0036094//small molecule binding;GO:0000166//nucleotid…	GO:0044424//intracellular part;GO:0044422//organelle part;GO:0044446//intracellular organelle part;GO:0009536//plastid;GO:0044444//cytoplasmic part;GO:0005622//intracellular;GO:0005737//cytoplasm;GO:0043231//intracellular membrane-bounded organelle;GO:0009532//plastid stroma;GO:0005623//cell;GO:0043227//membrane-bounded organelle;GO:0044464//cell part;GO:0044435//plastid part;GO:0043226//organell…
T1 Vs T3	Weak	Unigene0035820	gi|747106404|ref|XP_011101493.1|	602	0	PREDICTED: UPF0481 protein At3g47200 [Sesamum indicum]	sp|Q9SD53|Y3720_ARATH	296	2e-92	UPF0481 protein At3g47200 OS=Arabidopsis thaliana GN=At3g47200 PE=2 SV=1	--	--	--	--	--	--	--	--	--	--	GO:0050896//response to stimulus;GO:0042221//response to chemical;GO:0010033//response to organic substance;GO:0009725//response to hormone;GO:0009719//response to endogenous stimulus	-	-
T1 Vs T3	Weak	Unigene0035920	gi|698553009|ref|XP_009769823.1|	681	0	PREDICTED: FRIGIDA-like protein 5 [Nicotiana sylvestris]	sp|Q67ZB3|FRL3_ARATH	146	4e-35	FRIGIDA-like protein 3 OS=Arabidopsis thaliana GN=FRL3 PE=1 SV=1	--	--	--	--	--	--	--	--	--	--	-	-	-

## Sheet: T2
						Table S2 Annotation summary of unigenes showing adaptive evolution in T2
Species pair	Intensity of poisitive Selection	GeneID	Nr-ID	Nr-Score	Nr-Evalue	Nr-annotation	Swissprot-ID	Swissprot-Score	Swissprot-Evalue	Swissprot-annotation	KOG-Protein-or-Domain	KOG-Score	KOG-Evalue	KOG-ID	KOG-Function-Description	KO_id	KEGG-Evalue	KEGG-Score	KEGG-Gene	ko_definition	GO-BiologicalProcess	GO-MolecularFunction	GO-CellularComponent
T1 Vs T2	Strong	Unigene0000191	gi|731313066|ref|XP_010677675.1|	72	1e-12	PREDICTED: albumin-2-like [Beta vulgaris subsp. vulgaris]	sp|D4AEP7|ALB2_LATSA	58.9	7e-09	Albumin-2 OS=Lathyrus sativus PE=1 SV=2	--	--	--	--	--	--	--	--	--	--	-	-	-
T1 Vs T2	Strong	Unigene0004754	gi|590689055|ref|XP_007043120.1|	125	1e-30	Cysteine/Histidine-rich C1 domain family protein [Theobroma cacao]	--	--	--	--	At3g06130	63.5	3e-10	KOG1603	Copper chaperone	--	--	--	--	--	-	-	-
T1 Vs T2	Strong	Unigene0019487	gi|728829696|gb|KHG09139.1|	171	1e-48	Lecithin retinol acyltransferase [Gossypium arboreum]	--	--	--	--	--	--	--	--	--	--	--	--	--	--	-	-	-
T1 Vs T2	Strong	Unigene0020380	gi|698513906|ref|XP_009801871.1|	279	3e-85	PREDICTED: ankyrin-1-like [Nicotiana sylvestris]	sp|Q9C7A2|Y3236_ARATH	72	5e-12	Ankyrin repeat-containing protein At3g12360 OS=Arabidopsis thaliana GN=At3g12360 PE=2 SV=1	At5g15500	246	3e-74	KOG0504	FOG: Ankyrin repeat	--	--	--	--	--	-	-	-
T1 Vs T2	Strong	Unigene0020825	gi|731427211|ref|XP_002280098.3|	256	1e-131	PREDICTED: TITAN-like protein [Vitis vinifera]	sp|F4JRR5|TTL_ARATH	201	8e-92	TITAN-like protein OS=Arabidopsis thaliana GN=TTL PE=2 SV=1	--	--	--	--	--	--	--	--	--	--	-	-	-
T1 Vs T2	Strong	Unigene0027521	gi|731371277|ref|XP_010648750.1|	148	9e-40	PREDICTED: protein PHLOEM PROTEIN 2-LIKE A1-like [Vitis vinifera]	sp|O81865|P2A01_ARATH	114	5e-28	Protein PHLOEM PROTEIN 2-LIKE A1 OS=Arabidopsis thaliana GN=PP2A1 PE=2 SV=1	--	--	--	--	--	--	--	--	--	--	-	-	-
T1 Vs T2	Strong	Unigene0028897	gi|747094408|ref|XP_011095036.1|	238	2e-70	PREDICTED: wall-associated receptor kinase 2-like [Sesamum indicum]	sp|Q9LMP1|WAK2_ARATH	147	2e-38	Wall-associated receptor kinase 2 OS=Arabidopsis thaliana GN=WAK2 PE=1 SV=1	Hs20543258	58.9	2e-09	KOG1214	Nidogen and related basement membrane protein proteins	--	--	--	--	--	-	GO:0003824//catalytic activity;GO:0005488//binding;GO:0016772//transferase activity, transferring phosphorus-containing groups;GO:0016740//transferase activity	-
T1 Vs T2	Strong	Unigene0029708	gi|743902041|ref|XP_011044351.1|	73.6	3e-12	PREDICTED: uncharacterized protein LOC105139567 [Populus euphratica]	--	--	--	--	--	--	--	--	--	--	--	--	--	--	-	-	-
T1 Vs T2	Strong	Unigene0035346	gi|568835713|ref|XP_006471905.1|	71.2	1e-11	PREDICTED: probable disease resistance protein At4g27220-like [Citrus sinensis]	--	--	--	--	--	--	--	--	--	--	--	--	--	--	-	-	-
T1 Vs T2	Strong	Unigene0035467	gi|823154342|ref|XP_012477043.1|	172	2e-48	PREDICTED: probable disease resistance protein At1g61300 [Gossypium raimondii]	sp|O81825|DRL28_ARATH	78.6	8e-14	Probable disease resistance protein At4g27220 OS=Arabidopsis thaliana GN=At4g27220 PE=2 SV=1	At4g27220	78.6	1e-14	KOG4658	Apoptotic ATPase	--	--	--	--	--	-	-	-
T1 Vs T2	Strong	Unigene0025551	--	--	--	--	--	--	--	--	--	--	--	--	--	--	--	--	--	--	-	-	-
T1 Vs T2	Strong	Unigene0031039	--	--	--	--	--	--	--	--	--	--	--	--	--	--	--	--	--	--	-	-	-
T1 Vs T2	Strong	Unigene0038516	--	--	--	--	--	--	--	--	--	--	--	--	--	--	--	--	--	--	-	-	-
T1 Vs T2	Weak	Unigene0006564	gi|747084441|ref|XP_011089631.1|	548	0	PREDICTED: cytochrome b561 and DOMON domain-containing protein At3g25290-like [Sesamum indicum]	sp|Q9LSE7|B561C_ARATH	459	8e-157	Cytochrome b561 and DOMON domain-containing protein At3g25290 OS=Arabidopsis thaliana GN=At3g25290 PE=2 SV=1	At3g25290	459	1e-157	KOG4293	Predicted membrane protein, contains DoH and Cytochrome b-561/ferric reductase transmembrane domains	--	--	--	--	--	GO:0044699//single-organism process;GO:0008152//metabolic process;GO:0044710//single-organism metabolic process	GO:0016491//oxidoreductase activity;GO:0003824//catalytic activity	GO:0044425//membrane part;GO:0016020//membrane;GO:0031224//intrinsic component of membrane
T1 Vs T2	Weak	Unigene0020648	gi|225433608|ref|XP_002273954.1|	431	1e-146	PREDICTED: UV radiation resistance-associated gene protein isoform X1 [Vitis vinifera]	sp|Q9P2Y5|UVRAG_HUMAN	86.7	1e-16	UV radiation resistance-associated gene protein OS=Homo sapiens GN=UVRAG PE=1 SV=1	At2g32760_1	276	2e-88	KOG2896	UV radiation resistance associated protein	--	--	--	--	--	GO:0050789//regulation of biological process;GO:0050794//regulation of cellular process;GO:0065007//biological regulation;GO:0009894//regulation of catabolic process;GO:0010506//regulation of autophagy;GO:0031329//regulation of cellular catabolic process;GO:0031323//regulation of cellular metabolic process;GO:0019222//regulation of metabolic process	-	-
T1 Vs T2	Weak	Unigene0021526	gi|645252359|ref|XP_008232087.1|	379	3e-127	PREDICTED: OTU domain-containing protein At3g57810-like [Prunus mume]	sp|Q8LBZ4|OTU_ARATH	189	9e-55	OTU domain-containing protein At3g57810 OS=Arabidopsis thaliana GN=At3g57810 PE=2 SV=1	At3g57810	169	6e-48	KOG2606	OTU (ovarian tumor)-like cysteine protease	--	--	--	--	--	-	-	-
T1 Vs T2	Weak	Unigene0034650	gi|590579720|ref|XP_007013865.1|	962	0	FAD/NAD(P)-binding oxidoreductase family protein [Theobroma cacao]	sp|Q05627|Y202_CLOB8	358	8e-112	Uncharacterized protein Cbei_0202 OS=Clostridium beijerinckii (strain ATCC 51743 / NCIMB 8052) GN=Cbei_0202 PE=4 SV=2	--	--	--	--	--	--	--	--	--	--	GO:0009987//cellular process;GO:0044710//single-organism metabolic process;GO:0044237//cellular metabolic process;GO:0044699//single-organism process;GO:0008152//metabolic process	GO:0005488//binding;GO:1901265//nucleoside phosphate binding;GO:0000166//nucleotide binding;GO:1901363//heterocyclic compound binding;GO:0097159//organic cyclic compound binding;GO:0036094//small molecule binding;GO:0003824//catalytic activity	GO:0005737//cytoplasm;GO:0044424//intracellular part;GO:0043229//intracellular organelle;GO:0043227//membrane-bounded organelle;GO:0043231//intracellular membrane-bounded organelle;GO:0043226//organelle;GO:0005622//intracellular;GO:0009536//plastid;GO:0044464//cell part;GO:0044444//cytoplasmic part;GO:0005623//cell
T2 Vs T3	strong	Unigene0000660	gi|731411374|ref|XP_010657958.1|	147	2e-35	PREDICTED: disease resistance protein RPS2-like [Vitis vinifera]	sp|P60838|DRL1_ARATH	73.9	1e-12	Probable disease resistance protein At1g12280 OS=Arabidopsis thaliana GN=At1g12280 PE=3 SV=1	At1g12280	73.9	2e-13	KOG4658	Apoptotic ATPase	K13459	6e-36	147	vvi:104881042	disease resistance protein RPS2	-	-	-
T2 Vs T3	strong	Unigene0002632	gi|728843382|gb|KHG22825.1|	89.4	1e-18	C02F5.7: Uncharacterized F-box/LRR-repeat protein C02F5.7 [Gossypium arboreum]	--	--	--	--	--	--	--	--	--	--	--	--	--	--	-	-	-
T2 Vs T3	strong	Unigene0018363	gi|357501099|ref|XP_003620838.1|	231	2e-66	Receptor protein kinase-like protein [Medicago truncatula]	sp|Q9LP24|Y1571_ARATH	164	5e-43	Probable leucine-rich repeat receptor-like protein kinase At1g35710 OS=Arabidopsis thaliana GN=At1g35710 PE=2 SV=1	At2g15080	152	4e-40	KOG0619	FOG: Leucine rich repeat	--	--	--	--	--	-	GO:0016740//transferase activity;GO:0003824//catalytic activity	-
T2 Vs T3	strong	Unigene0021375	gi|747084919|ref|XP_011089889.1|	158	5e-44	PREDICTED: protein MNN4 [Sesamum indicum]	sp|Q9NRG0|CHRC1_HUMAN	50.4	2e-06	Chromatin accessibility complex protein 1 OS=Homo sapiens GN=CHRAC1 PE=1 SV=1	At1g07980	115	1e-29	KOG1657	CCAAT-binding factor, subunit C (HAP5)	K03506	4e-39	144	pmum:103325121	DNA polymerase epsilon subunit 4 [EC:2.7.7.7]	GO:0019538//protein metabolic process;GO:0031326//regulation of cellular biosynthetic process;GO:0006355//regulation of transcription, DNA-templated;GO:0044267//cellular protein metabolic process;GO:0050794//regulation of cellular process;GO:0010468//regulation of gene expression;GO:0043412//macromolecule modification;GO:0031323//regulation of cellular metabolic process;GO:0051252//regulation of …	GO:0046983//protein dimerization activity;GO:0005488//binding;GO:0003676//nucleic acid binding;GO:0005515//protein binding;GO:1901363//heterocyclic compound binding;GO:0003677//DNA binding;GO:0097159//organic cyclic compound binding;GO:0001071//nucleic acid binding transcription factor activity	GO:0043227//membrane-bounded organelle;GO:0043229//intracellular organelle;GO:0044424//intracellular part;GO:0043226//organelle;GO:0005622//intracellular;GO:0044464//cell part;GO:0005623//cell;GO:0043231//intracellular membrane-bounded organelle
T2 Vs T3	strong	Unigene0023640	gi|568861255|ref|XP_006484121.1|	364	2e-117	PREDICTED: F-box only protein 6-like [Citrus sinensis]	sp|Q9FZK1|FBX6_ARATH	319	6e-101	F-box only protein 6 OS=Arabidopsis thaliana GN=FBX6 PE=2 SV=1	--	--	--	--	--	--	--	--	--	--	GO:0044699//single-organism process	-	-
T2 Vs T3	strong	Unigene0027506	gi|815872025|gb|AKE49464.1|	115	2e-26	NBS-LRR disease resistance protein NBS49 [Dimocarpus longan]	--	--	--	--	At3g14460	73.9	3e-14	KOG4658	Apoptotic ATPase	--	--	--	--	--	-	-	-
T2 Vs T3	strong	Unigene0030948	gi|731371277|ref|XP_010648750.1|	251	2e-81	PREDICTED: protein PHLOEM PROTEIN 2-LIKE A1-like [Vitis vinifera]	sp|O81865|P2A01_ARATH	164	6e-48	Protein PHLOEM PROTEIN 2-LIKE A1 OS=Arabidopsis thaliana GN=PP2A1 PE=2 SV=1	--	--	--	--	--	--	--	--	--	--	-	-	-
T2 Vs T3	strong	Unigene0035467	gi|823154342|ref|XP_012477043.1|	172	2e-48	PREDICTED: probable disease resistance protein At1g61300 [Gossypium raimondii]	sp|O81825|DRL28_ARATH	78.6	8e-14	Probable disease resistance protein At4g27220 OS=Arabidopsis thaliana GN=At4g27220 PE=2 SV=1	At4g27220	78.6	1e-14	KOG4658	Apoptotic ATPase	--	--	--	--	--	-	-	-
T2 Vs T3	strong	Unigene0036136	gi|731402220|ref|XP_010654591.1|	422	1e-135	PREDICTED: probable LRR receptor-like serine/threonine-protein kinase At1g05700 [Vitis vinifera]	sp|C0LGD6|Y1570_ARATH	350	1e-109	Probable LRR receptor-like serine/threonine-protein kinase At1g05700 OS=Arabidopsis thaliana GN=At1g05700 PE=2 SV=1	At1g51870	274	4e-82	KOG1187	Serine/threonine protein kinase	--	--	--	--	--	-	GO:0016740//transferase activity;GO:0016772//transferase activity, transferring phosphorus-containing groups;GO:0003824//catalytic activity	-
T2 Vs T3	strong	Unigene0025551	--	--	--	--	--	--	--	--	--	--	--	--	--	--	--	--	--	--	-	-	-
T2 Vs T3	Weak	Unigene0000537	gi|225425605|ref|XP_002265829.1|	1080	0	PREDICTED: cysteine-rich receptor-like protein kinase 2 [Vitis vinifera]	sp|Q9CAL3|CRK2_ARATH	874	0	Cysteine-rich receptor-like protein kinase 2 OS=Arabidopsis thaliana GN=CRK2 PE=2 SV=1	At4g23240	285	1e-87	KOG1187	Serine/threonine protein kinase	--	--	--	--	--	GO:0006468//protein phosphorylation;GO:0009628//response to abiotic stimulus;GO:0006810//transport;GO:0009314//response to radiation;GO:0036211//protein modification process;GO:0043170//macromolecule metabolic process;GO:0009416//response to light stimulus;GO:0006796//phosphate-containing compound metabolic process;GO:0044765//single-organism transport;GO:0009987//cellular process;GO:0051179//loc…	GO:0097367//carbohydrate derivative binding;GO:0032549//ribonucleoside binding;GO:0005488//binding;GO:0001883//purine nucleoside binding;GO:0016772//transferase activity, transferring phosphorus-containing groups;GO:0016740//transferase activity;GO:0004672//protein kinase activity;GO:0016301//kinase activity;GO:0097159//organic cyclic compound binding;GO:0001882//nucleoside binding;GO:1901363//he…	GO:0016020//membrane;GO:0005911//cell-cell junction;GO:0044425//membrane part;GO:0030054//cell junction;GO:0031224//intrinsic component of membrane
T2 Vs T3	Weak	Unigene0000816	gi|379067852|gb|AFC90279.1|	307	5e-96	nucleotide-binding site leucine-rich repeat protein, partial [Rhododendron kanehirai]	sp|Q8L3R3|RFL1_ARATH	197	4e-52	Disease resistance protein RFL1 OS=Arabidopsis thaliana GN=RFL1 PE=3 SV=2	At1g12210	197	7e-53	KOG4658	Apoptotic ATPase	--	--	--	--	--	-	GO:0097159//organic cyclic compound binding;GO:0005488//binding;GO:0001882//nucleoside binding;GO:0001883//purine nucleoside binding;GO:0036094//small molecule binding;GO:1901363//heterocyclic compound binding;GO:0032549//ribonucleoside binding;GO:0097367//carbohydrate derivative binding;GO:0032550//purine ribonucleoside binding	-
T2 Vs T3	Weak	Unigene0003390	gi|698509844|ref|XP_009800115.1|	282	3e-88	PREDICTED: RING-H2 finger protein ATL20-like [Nicotiana sylvestris]	sp|Q9SKK8|ATL22_ARATH	155	4e-41	RING-H2 finger protein ATL22 OS=Arabidopsis thaliana GN=ATL22 PE=2 SV=2	At5g07040	132	1e-35	KOG0800	FOG: Predicted E3 ubiquitin ligase	--	--	--	--	--	-	-	-
T2 Vs T3	Weak	Unigene0006698	gi|743908304|ref|XP_011047599.1|	499	7e-172	PREDICTED: nudix hydrolase 8-like [Populus euphratica]	sp|Q8L7W2|NUDT8_ARATH	418	3e-141	Nudix hydrolase 8 OS=Arabidopsis thaliana GN=NUDT8 PE=2 SV=2	At5g47240	412	1e-140	KOG0648	Predicted NUDIX hydrolase FGF-2 and related proteins	--	--	--	--	--	-	GO:0003824//catalytic activity;GO:0016462//pyrophosphatase activity;GO:0005488//binding;GO:0016787//hydrolase activity;GO:0016817//hydrolase activity, acting on acid anhydrides;GO:0043169//cation binding;GO:0016818//hydrolase activity, acting on acid anhydrides, in phosphorus-containing anhydrides;GO:0004551//nucleotide diphosphatase activity;GO:0043167//ion binding	GO:0005622//intracellular;GO:0044444//cytoplasmic part;GO:0044464//cell part;GO:0044424//intracellular part;GO:0005623//cell;GO:0005737//cytoplasm
T2 Vs T3	Weak	Unigene0019462	gi|719968838|ref|XP_010266641.1|	291	6e-92	PREDICTED: E3 ubiquitin-protein ligase ATL6-like [Nelumbo nucifera]	sp|Q8RXX9|ATL6_ARATH	222	2e-66	E3 ubiquitin-protein ligase ATL6 OS=Arabidopsis thaliana GN=ATL6 PE=1 SV=2	At3g05200	222	4e-67	KOG0800	FOG: Predicted E3 ubiquitin ligase	K10664	2e-80	260	fve:101295180	E3 ubiquitin-protein ligase ATL6/9/15/31/42/55 [EC:2.3.2.27]	-	-	-
T2 Vs T3	Weak	Unigene0020648	gi|225433608|ref|XP_002273954.1|	431	1e-146	PREDICTED: UV radiation resistance-associated gene protein isoform X1 [Vitis vinifera]	sp|Q9P2Y5|UVRAG_HUMAN	86.7	1e-16	UV radiation resistance-associated gene protein OS=Homo sapiens GN=UVRAG PE=1 SV=1	At2g32760_1	276	2e-88	KOG2896	UV radiation resistance associated protein	--	--	--	--	--	GO:0050789//regulation of biological process;GO:0050794//regulation of cellular process;GO:0065007//biological regulation;GO:0009894//regulation of catabolic process;GO:0010506//regulation of autophagy;GO:0031329//regulation of cellular catabolic process;GO:0031323//regulation of cellular metabolic process;GO:0019222//regulation of metabolic process	-	-
T2 Vs T3	Weak	Unigene0023454	gi|225454328|ref|XP_002277525.1|	804	0	PREDICTED: CAAX prenyl protease 1 homolog [Vitis vinifera]	sp|Q8RX88|FACE1_ARATH	749	0	CAAX prenyl protease 1 homolog OS=Arabidopsis thaliana GN=FACE1 PE=1 SV=1	At4g01320	717	0	KOG2719	Metalloprotease	K06013	0	807	cic:CICLE_v10020054mg	STE24 endopeptidase [EC:3.4.24.84]	GO:0008152//metabolic process;GO:0010467//gene expression;GO:0051179//localization;GO:0006508//proteolysis;GO:0044238//primary metabolic process;GO:0016485//protein processing;GO:0009987//cellular process;GO:0044237//cellular metabolic process;GO:0051649//establishment of localization in cell;GO:0006810//transport;GO:0051604//protein maturation;GO:0016482//cytoplasmic transport;GO:0044260//cellul…	GO:0003824//catalytic activity;GO:0016787//hydrolase activity;GO:0005488//binding;GO:0043167//ion binding;GO:0043169//cation binding;GO:0008233//peptidase activity;GO:0070011//peptidase activity, acting on L-amino acid peptides;GO:0004175//endopeptidase activity	GO:0005622//intracellular;GO:0044464//cell part;GO:0044422//organelle part;GO:0043226//organelle;GO:0044425//membrane part;GO:0031090//organelle membrane;GO:0044424//intracellular part;GO:0005623//cell;GO:0043229//intracellular organelle;GO:0043227//membrane-bounded organelle;GO:0016020//membrane;GO:0043231//intracellular membrane-bounded organelle;GO:0031224//intrinsic component of membrane

## Sheet: T3
										Table S2 Annotation summary of unigenes showing adaptive evolution in T3
Species pair	Intensity of poisitive Selection	GeneID	Nr-ID	Nr-Score	Nr-Evalue	Nr-annotation	Swissprot-ID	Swissprot-Score	Swissprot-Evalue	Swissprot-annotation	KOG-Protein-or-Domain	KOG-Score	KOG-Evalue	KOG-ID	KOG-Function-Description	KO_id	KEGG-Evalue	KEGG-Score	KEGG-Gene	ko_definition	KEGG enrich (p<0.05)	GO-BiologicalProcess	GO-MolecularFunction	GO-CellularComponent	GO enrich (p<0.05)
T1 Vs T3	Strong	Unigene0003541	gi|815872025|gb|AKE49464.1|	115	5e-26	NBS-LRR disease resistance protein NBS49 [Dimocarpus longan]	--	--	--	--	At3g14460	68.9	1e-12	KOG4658	Apoptotic ATPase	--	--	--	--	--		-	-	-
T1 Vs T3	Strong	Unigene0004698	gi|697143029|ref|XP_009625621.1|	302	1e-92	PREDICTED: ankyrin repeat-containing protein At5g02620-like [Nicotiana tomentosiformis]	sp|Q9ZU96|Y2168_ARATH	97.8	4e-20	Ankyrin repeat-containing protein At2g01680 OS=Arabidopsis thaliana GN=At2g01680 PE=2 SV=1	At5g51160	145	2e-37	KOG0504	FOG: Ankyrin repeat	--	--	--	--	--		-	-	-
T1 Vs T3	Strong	Unigene0012477	gi|698513906|ref|XP_009801871.1|	278	1e-85	PREDICTED: ankyrin-1-like [Nicotiana sylvestris]	sp|Q9C7A2|Y3236_ARATH	72	4e-12	Ankyrin repeat-containing protein At3g12360 OS=Arabidopsis thaliana GN=At3g12360 PE=2 SV=1	At5g15500	246	8e-75	KOG0504	FOG: Ankyrin repeat	--	--	--	--	--		-	-	-
T1 Vs T3	Strong	Unigene0016880	gi|747094408|ref|XP_011095036.1|	212	3e-61	PREDICTED: wall-associated receptor kinase 2-like [Sesamum indicum]	sp|Q9LMN7|WAK5_ARATH	124	1e-30	Wall-associated receptor kinase 5 OS=Arabidopsis thaliana GN=WAK5 PE=2 SV=1	Hs20543258	58.2	3e-09	KOG1214	Nidogen and related basement membrane protein proteins	--	--	--	--	--		-	GO:0005488//binding	-
T1 Vs T3	Strong	Unigene0018146	gi|502154871|ref|XP_004509876.1|	85.9	6e-18	PREDICTED: albumin-2-like [Cicer arietinum]	sp|D4AEP7|ALB2_LATSA	73.9	1e-14	Albumin-2 OS=Lathyrus sativus PE=1 SV=2	--	--	--	--	--	--	--	--	--	--		-	-	-
T1 Vs T3	Strong	Unigene0022576	gi|565369173|ref|XP_006351211.1|	194	3e-53	PREDICTED: leucine-rich repeat receptor-like tyrosine-protein kinase At2g41820-like [Solanum tuberosum]	sp|Q9LZV7|PXC2_ARATH	87	2e-17	Leucine-rich repeat receptor-like protein kinase PXC2 OS=Arabidopsis thaliana GN=PXC2 PE=2 SV=1	At1g17250	88.2	1e-18	KOG0619	FOG: Leucine rich repeat	--	--	--	--	--		-	GO:0003824//catalytic activity	-
T1 Vs T3	Strong	Unigene0026307	gi|728829696|gb|KHG09139.1|	171	3e-47	Lecithin retinol acyltransferase [Gossypium arboreum]	--	--	--	--	--	--	--	--	--	--	--	--	--	--		-	-	-
T1 Vs T3	Strong	Unigene0028311	gi|731359258|ref|XP_010691186.1|	78.6	1e-15	PREDICTED: F-box protein At3g07870-like [Beta vulgaris subsp. vulgaris]	--	--	--	--	--	--	--	--	--	--	--	--	--	--		-	-	-
T1 Vs T3	Strong	Unigene0030181	gi|224130588|ref|XP_002320878.1|	117	1e-50	NC domain-containing family protein [Populus trichocarpa]	--	--	--	--	--	--	--	--	--	--	--	--	--	--		-	-	-
T1 Vs T3	Strong	Unigene0030228	gi|590660977|ref|XP_007035545.1|	587	4e-176	CW-type Zinc Finger-like protein [Theobroma cacao]	--	--	--	--	--	--	--	--	--	--	--	--	--	--		-	-	-
T1 Vs T3	Strong	Unigene0032638	gi|568836358|ref|XP_006472211.1|	166	1e-41	PREDICTED: probable disease resistance protein At4g27220-like isoform X1 [Citrus sinensis]	--	--	--	--	--	--	--	--	--	--	--	--	--	--		-	-	-
T1 Vs T3	Strong	Unigene0035816	gi|731402220|ref|XP_010654591.1|	400	3e-127	PREDICTED: probable LRR receptor-like serine/threonine-protein kinase At1g05700 [Vitis vinifera]	sp|C0LGD6|Y1570_ARATH	343	5e-107	Probable LRR receptor-like serine/threonine-protein kinase At1g05700 OS=Arabidopsis thaliana GN=At1g05700 PE=2 SV=1	At1g51870	271	7e-81	KOG1187	Serine/threonine protein kinase	--	--	--	--	--		-	GO:0016772//transferase activity, transferring phosphorus-containing groups;GO:0016301//kinase activity;GO:0016740//transferase activity;GO:0003824//catalytic activity	-
T1 Vs T3	Strong	Unigene0035992	gi|568835713|ref|XP_006471905.1|	67.8	1e-10	PREDICTED: probable disease resistance protein At4g27220-like [Citrus sinensis]	--	--	--	--	--	--	--	--	--	--	--	--	--	--		-	-	-
T1 Vs T3	Strong	Unigene0036591	gi|731405742|ref|XP_010655904.1|	109	9e-24	PREDICTED: probable disease resistance protein At4g27220 isoform X3 [Vitis vinifera]	--	--	--	--	--	--	--	--	--	--	--	--	--	--		-	-	-
T1 Vs T3	Strong	Unigene0036012	--	--	--	--	--	--	--	--	--	--	--	--	--	--	--	--	--	--		-	-	-
T1 Vs T3	Weak	Unigene0005744	gi|731389102|ref|XP_010649867.1|	557	0	PREDICTED: ATP-dependent (S)-NAD(P)H-hydrate dehydratase [Vitis vinifera]	sp|F6HDM2|NNRD_VITVI	556	0	ATP-dependent (S)-NAD(P)H-hydrate dehydratase OS=Vitis vinifera GN=VIT_05s0020g02800 PE=3 SV=1	At5g19150	469	9e-156	KOG3974	Predicted sugar kinase	K17757	0	557	vvi:100244161	ATP-dependent NAD(P)H-hydrate dehydratase [EC:4.2.1.93]		GO:0006753//nucleoside phosphate metabolic process;GO:0044238//primary metabolic process;GO:0006733//oxidoreduction coenzyme metabolic process;GO:0044281//small molecule metabolic process;GO:1901564//organonitrogen compound metabolic process;GO:0009987//cellular process;GO:0006807//nitrogen compound metabolic process;GO:0044237//cellular metabolic process;GO:0071704//organic substance metabolic p…	GO:0097159//organic cyclic compound binding;GO:0032550//purine ribonucleoside binding;GO:0005488//binding;GO:0016829//lyase activity;GO:0016836//hydro-lyase activity;GO:0097367//carbohydrate derivative binding;GO:0001883//purine nucleoside binding;GO:0036094//small molecule binding;GO:0016835//carbon-oxygen lyase activity;GO:1901363//heterocyclic compound binding;GO:0003824//catalytic activity;GO…	-
T1 Vs T3	Weak	Unigene0019241	gi|645252359|ref|XP_008232087.1|	334	1e-109	PREDICTED: OTU domain-containing protein At3g57810-like [Prunus mume]	sp|Q8LBZ4|OTU_ARATH	161	4e-44	OTU domain-containing protein At3g57810 OS=Arabidopsis thaliana GN=At3g57810 PE=2 SV=1	At3g57810	140	2e-37	KOG2606	OTU (ovarian tumor)-like cysteine protease	--	--	--	--	--		-	-	-
T1 Vs T3	Weak	Unigene0026824	gi|674960892|emb|CDX72352.1|	395	4e-132	BnaC07g43740D [Brassica napus]	--	--	--	--	--	--	--	--	--	--	--	--	--	--		-	GO:0016757//transferase activity, transferring glycosyl groups;GO:0003824//catalytic activity;GO:0008194//UDP-glycosyltransferase activity;GO:0016740//transferase activity	-
T1 Vs T3	Weak	Unigene0031778	gi|697146041|ref|XP_009627156.1|	689	0	PREDICTED: FRIGIDA-like protein 5 [Nicotiana tomentosiformis]	sp|Q67ZB3|FRL3_ARATH	146	6e-35	FRIGIDA-like protein 3 OS=Arabidopsis thaliana GN=FRL3 PE=1 SV=1	--	--	--	--	--	--	--	--	--	--		-	-	-
T1 Vs T3	Weak	Unigene0031928	gi|747106404|ref|XP_011101493.1|	612	0	PREDICTED: UPF0481 protein At3g47200 [Sesamum indicum]	sp|Q9SD53|Y3720_ARATH	297	3e-92	UPF0481 protein At3g47200 OS=Arabidopsis thaliana GN=At3g47200 PE=2 SV=1	--	--	--	--	--	--	--	--	--	--		GO:0042221//response to chemical;GO:0010033//response to organic substance;GO:0009719//response to endogenous stimulus;GO:0009725//response to hormone;GO:0050896//response to stimulus	-	-
T1 Vs T3	Weak	Unigene0033665	gi|590655186|ref|XP_007033914.1|	1108	0	Chlorsulfuron/imidazolinone resistant 1 [Theobroma cacao]	sp|P09342|ILVB1_TOBAC	1095	0	Acetolactate synthase 1, chloroplastic OS=Nicotiana tabacum GN=ALS SURA PE=1 SV=1	At3g48560	1022	0	KOG4166	Thiamine pyrophosphate-requiring enzyme	K01652	0	1108	tcc:TCM_020010	acetolactate synthase I/II/III large subunit [EC:2.2.1.6]		GO:0006573//valine metabolic process;GO:0044237//cellular metabolic process;GO:1901576//organic substance biosynthetic process;GO:0006520//cellular amino acid metabolic process;GO:0006549//isoleucine metabolic process;GO:0046394//carboxylic acid biosynthetic process;GO:0019752//carboxylic acid metabolic process;GO:0009058//biosynthetic process;GO:0044710//single-organism metabolic process;GO:1901…	GO:0097159//organic cyclic compound binding;GO:0000166//nucleotide binding;GO:0019842//vitamin binding;GO:0005488//binding;GO:0043167//ion binding;GO:0003824//catalytic activity;GO:0036094//small molecule binding;GO:1901265//nucleoside phosphate binding;GO:0016744//transferase activity, transferring aldehyde or ketonic groups;GO:1901363//heterocyclic compound binding;GO:0043169//cation binding;GO…	GO:0043227//membrane-bounded organelle;GO:0005622//intracellular;GO:0043231//intracellular membrane-bounded organelle;GO:0044444//cytoplasmic part;GO:0043229//intracellular organelle;GO:0044424//intracellular part;GO:0044435//plastid part;GO:0043226//organelle;GO:0009532//plastid stroma;GO:0044464//cell part;GO:0044422//organelle part;GO:0044446//intracellular organelle part;GO:0005623//cell;GO:0…
T2 Vs T3	strong	Unigene0000319	gi|731411374|ref|XP_010657958.1|	166	3e-42	PREDICTED: disease resistance protein RPS2-like [Vitis vinifera]	sp|Q9T048|DRL27_ARATH	84	7e-16	Disease resistance protein At4g27190 OS=Arabidopsis thaliana GN=At4g27190 PE=2 SV=1	At4g27190	84	1e-16	KOG4658	Apoptotic ATPase	K13459	1e-42	166	vvi:104881042	disease resistance protein RPS2		-	-	-
T2 Vs T3	strong	Unigene0003541	gi|815872025|gb|AKE49464.1|	115	5e-26	NBS-LRR disease resistance protein NBS49 [Dimocarpus longan]	--	--	--	--	At3g14460	68.9	1e-12	KOG4658	Apoptotic ATPase	--	--	--	--	--		-	-	-
T2 Vs T3	strong	Unigene0004660	gi|568861255|ref|XP_006484121.1|	290	7e-92	PREDICTED: F-box only protein 6-like [Citrus sinensis]	sp|Q9FZK1|FBX6_ARATH	248	1e-76	F-box only protein 6 OS=Arabidopsis thaliana GN=FBX6 PE=2 SV=1	--	--	--	--	--	--	--	--	--	--		GO:0044699//single-organism process	-	-
T2 Vs T3	strong	Unigene0020145	gi|747084919|ref|XP_011089889.1|	160	1e-44	PREDICTED: protein MNN4 [Sesamum indicum]	sp|Q9NRG0|CHRC1_HUMAN	50.1	2e-06	Chromatin accessibility complex protein 1 OS=Homo sapiens GN=CHRAC1 PE=1 SV=1	At1g07980	115	9e-30	KOG1657	CCAAT-binding factor, subunit C (HAP5)	K03506	5e-39	144	pmum:103325121	DNA polymerase epsilon subunit 4 [EC:2.7.7.7]		GO:0080090//regulation of primary metabolic process;GO:0019219//regulation of nucleobase-containing compound metabolic process;GO:0060255//regulation of macromolecule metabolic process;GO:0044238//primary metabolic process;GO:0006355//regulation of transcription, DNA-templated;GO:0009987//cellular process;GO:0019538//protein metabolic process;GO:0051171//regulation of nitrogen compound metabolic …	GO:1901363//heterocyclic compound binding;GO:0097159//organic cyclic compound binding;GO:0001071//nucleic acid binding transcription factor activity;GO:0005515//protein binding;GO:0046983//protein dimerization activity;GO:0003677//DNA binding;GO:0003676//nucleic acid binding;GO:0005488//binding	GO:0005622//intracellular;GO:0044424//intracellular part;GO:0044464//cell part;GO:0043227//membrane-bounded organelle;GO:0043226//organelle;GO:0043229//intracellular organelle;GO:0005623//cell;GO:0043231//intracellular membrane-bounded organelle
T2 Vs T3	strong	Unigene0023884	gi|571529282|ref|XP_006599540.1|	112	7e-27	PREDICTED: LRR receptor-like serine/threonine-protein kinase GSO1-like isoform X3 [Glycine max]	sp|C0LGQ5|GSO1_ARATH	76.3	4e-15	LRR receptor-like serine/threonine-protein kinase GSO1 OS=Arabidopsis thaliana GN=GSO1 PE=2 SV=1	At5g27060	79.7	3e-17	KOG0619	FOG: Leucine rich repeat	--	--	--	--	--		-	GO:0016740//transferase activity;GO:0016772//transferase activity, transferring phosphorus-containing groups;GO:0003824//catalytic activity	-
T2 Vs T3	strong	Unigene0030696	gi|747097641|ref|XP_011096792.1|	313	1e-103	PREDICTED: protein PHLOEM PROTEIN 2-LIKE A1-like [Sesamum indicum]	sp|O81865|P2A01_ARATH	206	9e-63	Protein PHLOEM PROTEIN 2-LIKE A1 OS=Arabidopsis thaliana GN=PP2A1 PE=2 SV=1	--	--	--	--	--	--	--	--	--	--		-	-	-
T2 Vs T3	strong	Unigene0031457	gi|703072724|ref|XP_010089359.1|	246	5e-70	Disease resistance protein [Morus notabilis]	sp|O81825|DRL28_ARATH	140	5e-34	Probable disease resistance protein At4g27220 OS=Arabidopsis thaliana GN=At4g27220 PE=2 SV=1	At4g27220	140	7e-35	KOG4658	Apoptotic ATPase	--	--	--	--	--		-	-	-
T2 Vs T3	strong	Unigene0034140	gi|728843382|gb|KHG22825.1|	83.2	9e-17	C02F5.7: Uncharacterized F-box/LRR-repeat protein C02F5.7 [Gossypium arboreum]	--	--	--	--	--	--	--	--	--	--	--	--	--	--		-	-	-
T2 Vs T3	strong	Unigene0035816	gi|731402220|ref|XP_010654591.1|	400	3e-127	PREDICTED: probable LRR receptor-like serine/threonine-protein kinase At1g05700 [Vitis vinifera]	sp|C0LGD6|Y1570_ARATH	343	5e-107	Probable LRR receptor-like serine/threonine-protein kinase At1g05700 OS=Arabidopsis thaliana GN=At1g05700 PE=2 SV=1	At1g51870	271	7e-81	KOG1187	Serine/threonine protein kinase	--	--	--	--	--		-	GO:0016772//transferase activity, transferring phosphorus-containing groups;GO:0016301//kinase activity;GO:0016740//transferase activity;GO:0003824//catalytic activity	-
T2 Vs T3	strong	Unigene0041678	--	--	--	--	--	--	--	--	--	--	--	--	--	--	--	--	--	--		-	-	-
T2 Vs T3	Weak	Unigene0001927	gi|698509844|ref|XP_009800115.1|	313	4e-100	PREDICTED: RING-H2 finger protein ATL20-like [Nicotiana sylvestris]	sp|Q9SKK8|ATL22_ARATH	194	2e-55	RING-H2 finger protein ATL22 OS=Arabidopsis thaliana GN=ATL22 PE=2 SV=2	At5g07040	133	6e-36	KOG0800	FOG: Predicted E3 ubiquitin ligase	K19041	2e-98	308	sly:101256794	E3 ubiquitin-protein ligase RNF38/44 [EC:2.3.2.27]		-	-	-
T2 Vs T3	Weak	Unigene0005080	gi|225425605|ref|XP_002265829.1|	590	0	PREDICTED: cysteine-rich receptor-like protein kinase 2 [Vitis vinifera]	sp|Q9CAL3|CRK2_ARATH	491	1e-160	Cysteine-rich receptor-like protein kinase 2 OS=Arabidopsis thaliana GN=CRK2 PE=2 SV=1	At4g00960	135	2e-42	KOG1187	Serine/threonine protein kinase	--	--	--	--	--		GO:0019538//protein metabolic process;GO:0044267//cellular protein metabolic process;GO:0051234//establishment of localization;GO:0071702//organic substance transport;GO:0009987//cellular process;GO:0043412//macromolecule modification;GO:0071704//organic substance metabolic process;GO:0009314//response to radiation;GO:0006464//cellular protein modification process;GO:0044238//primary metabolic pr…	GO:0016301//kinase activity;GO:0004672//protein kinase activity;GO:1901363//heterocyclic compound binding;GO:0097159//organic cyclic compound binding;GO:0016772//transferase activity, transferring phosphorus-containing groups;GO:0032550//purine ribonucleoside binding;GO:0036094//small molecule binding;GO:0097367//carbohydrate derivative binding;GO:0003824//catalytic activity;GO:0001882//nucleosid…	GO:0031224//intrinsic component of membrane;GO:0016020//membrane;GO:0044425//membrane part;GO:0030054//cell junction;GO:0005911//cell-cell junction
T2 Vs T3	Weak	Unigene0021028	gi|225454328|ref|XP_002277525.1|	745	0	PREDICTED: CAAX prenyl protease 1 homolog [Vitis vinifera]	sp|Q8RX88|FACE1_ARATH	690	0	CAAX prenyl protease 1 homolog OS=Arabidopsis thaliana GN=FACE1 PE=1 SV=1	At4g01320	658	0	KOG2719	Metalloprotease	K06013	0	747	cic:CICLE_v10020054mg	STE24 endopeptidase [EC:3.4.24.84]		GO:0009987//cellular process;GO:0016482//cytoplasmic transport;GO:0046907//intracellular transport;GO:0071704//organic substance metabolic process;GO:0051649//establishment of localization in cell;GO:0006508//proteolysis;GO:0051234//establishment of localization;GO:0051604//protein maturation;GO:0006810//transport;GO:0016485//protein processing;GO:0019538//protein metabolic process;GO:0044237//ce…	GO:0016787//hydrolase activity;GO:0008233//peptidase activity;GO:0004175//endopeptidase activity;GO:0070011//peptidase activity, acting on L-amino acid peptides;GO:0003824//catalytic activity;GO:0043167//ion binding;GO:0043169//cation binding;GO:0005488//binding	GO:0016020//membrane;GO:0044464//cell part;GO:0043229//intracellular organelle;GO:0031224//intrinsic component of membrane;GO:0043226//organelle;GO:0043231//intracellular membrane-bounded organelle;GO:0044425//membrane part;GO:0005622//intracellular;GO:0043227//membrane-bounded organelle;GO:0044424//intracellular part;GO:0005623//cell;GO:0031090//organelle membrane;GO:0044422//organelle part
T2 Vs T3	Weak	Unigene0022352	gi|225433608|ref|XP_002273954.1|	485	6e-168	PREDICTED: UV radiation resistance-associated gene protein isoform X1 [Vitis vinifera]	sp|Q9P2Y5|UVRAG_HUMAN	87	6e-17	UV radiation resistance-associated gene protein OS=Homo sapiens GN=UVRAG PE=1 SV=1	At2g32760_1	277	4e-89	KOG2896	UV radiation resistance associated protein	--	--	--	--	--		GO:0019222//regulation of metabolic process;GO:0065007//biological regulation;GO:0050789//regulation of biological process;GO:0010506//regulation of autophagy;GO:0031329//regulation of cellular catabolic process;GO:0009894//regulation of catabolic process;GO:0031323//regulation of cellular metabolic process;GO:0050794//regulation of cellular process	-	-
T2 Vs T3	Weak	Unigene0024492	gi|379067852|gb|AFC90279.1|	315	6e-102	nucleotide-binding site leucine-rich repeat protein, partial [Rhododendron kanehirai]	sp|Q9T048|DRL27_ARATH	206	1e-56	Disease resistance protein At4g27190 OS=Arabidopsis thaliana GN=At4g27190 PE=2 SV=1	At4g27190	206	2e-57	KOG4658	Apoptotic ATPase	--	--	--	--	--		-	GO:0005488//binding;GO:0097367//carbohydrate derivative binding;GO:0032550//purine ribonucleoside binding;GO:0036094//small molecule binding;GO:0097159//organic cyclic compound binding;GO:0001883//purine nucleoside binding;GO:0032549//ribonucleoside binding;GO:1901363//heterocyclic compound binding;GO:0001882//nucleoside binding	-
T2 Vs T3	Weak	Unigene0027144	gi|719968838|ref|XP_010266641.1|	297	7e-94	PREDICTED: E3 ubiquitin-protein ligase ATL6-like [Nelumbo nucifera]	sp|Q8RXX9|ATL6_ARATH	209	2e-61	E3 ubiquitin-protein ligase ATL6 OS=Arabidopsis thaliana GN=ATL6 PE=1 SV=2	At3g05200	209	4e-62	KOG0800	FOG: Predicted E3 ubiquitin ligase	K10664	8e-80	258	tcc:TCM_026596	E3 ubiquitin-protein ligase ATL6/9/15/31/42/55 [EC:2.3.2.27]		-	-	-
T2 Vs T3	Weak	Unigene0034478	gi|698506946|ref|XP_009798824.1|	514	7e-178	PREDICTED: nudix hydrolase 8-like [Nicotiana sylvestris]	sp|Q8L7W2|NUDT8_ARATH	406	2e-136	Nudix hydrolase 8 OS=Arabidopsis thaliana GN=NUDT8 PE=2 SV=2	At5g47240	400	4e-136	KOG0648	Predicted NUDIX hydrolase FGF-2 and related proteins	--	--	--	--	--		-	GO:0016787//hydrolase activity;GO:0003824//catalytic activity	-
