# Supplementary material for: Molecular footprints of selection effects and whole genome duplication (WGD) events in three blueberry species: detected by transcriptome dataset
Source: BMC Plant Biol. 2020 Jun 3;20:250. doi: 10.1186/s12870-020-02461-w (PMC7268529; doi:10.1186/s12870-020-02461-w)
Supplement: Supplementary file 3 — Additional file 3: Table S3. GO enrichment summary of unigenes undergone positive selection in three blueberry species. [file 12870_2020_2461_MOESM3_ESM.xlsx]

## Sheet: Table S3
	Table S3 GO enrichment summary of unigenes undergone positive selection in blueberry
		T1, T2 and T3 indicate Rabbiteye, Norhtern highbush and Southern highbush blueberry species, respectively.

## Sheet: T1
Table S3 Summary of GO enrichment analysis of T1
Species pairs	Type of positive selection	#	Gene ID	GO ID	GO term	Description	GeneRatio (3)	BgRatio (13292)	pvalue	p.adjust
T1 Vs T2	Strong positive selection	1	Unigene0019720	GO:0016772	Molecuar Function	transferase activity, transferring phosphorus-containing groups	1	2404	0.168159	0.587997
T1 Vs T2	Strong positive selection	2	Unigene0019720	GO:0016740	Molecuar Function	transferase activity	1	4203	0.293998	0.587997
T1 Vs T2	Strong positive selection	3	Unigene0019720	GO:0005488	Molecuar Function	binding	1	8995	0.629197	0.675504
T1 Vs T2	Strong positive selection	4	Unigene0019720	GO:0003824	Molecuar Function	catalytic activity	1	9657	0.675504	0.675504
T1 Vs T2	Weak positive selection	1	Unigene0003125	GO:0031224	Cellular Component	intrinsic component of membrane	1	2408	0.26884	0.413085
T1 Vs T2	Weak positive selection	2	Unigene0003125	GO:0044425	Cellular Component	membrane part	1	2656	0.296528	0.413085
T1 Vs T2	Weak positive selection	3	Unigene0003125	GO:0016020	Cellular Component	membrane	1	3700	0.413085	0.413085
T1 Vs T2	Weak positive selection	1	Unigene0003125	GO:0016491	Molecular Function	oxidoreductase activity	1	1470	0.102826	0.205652
T1 Vs T2	Weak positive selection	2	Unigene0003125	GO:0003824	Molecular Function	catalytic activity	1	9657	0.675504	0.675504
T1 Vs T2	Weak positive selection	1	Unigene0020194	GO:0010506	Biological Process	regulation of autophagy	1	4	0.000903	0.008686
T1 Vs T2	Weak positive selection	2	Unigene0020194	GO:0031329	Biological Process	regulation of cellular catabolic process	1	7	0.001579	0.008686
T1 Vs T2	Weak positive selection	3	Unigene0020194	GO:0009894	Biological Process	regulation of catabolic process	1	13	0.002931	0.010749
T1 Vs T2	Weak positive selection	4	Unigene0020194	GO:0031323	Biological Process	regulation of cellular metabolic process	1	748	0.159512	0.438659
T1 Vs T2	Weak positive selection	5	Unigene0020194	GO:0019222	Biological Process	regulation of metabolic process	1	1681	0.333464	0.715297
T1 Vs T2	Weak positive selection	6	Unigene0020194	GO:0050794	Biological Process	regulation of cellular process	1	2020	0.390162	0.715297
T1 Vs T2	Weak positive selection	7	Unigene0020194	GO:0050789	Biological Process	regulation of biological process	1	2992	0.534722	0.785664
T1 Vs T2	Weak positive selection	8	Unigene0020194	GO:0065007	Biological Process	biological regulation	1	3270	0.571392	0.785664
T1 Vs T2	Weak positive selection	9	Unigene0003125	GO:0044710	Biological Process	single-organism metabolic process	1	4340	0.694549	0.848893
T1 Vs T2	Weak positive selection	10	Unigene0003125;Unigene0034717	GO:0008152	Biological Process	metabolic process	2	10123	0.856601	0.912347
T1 Vs T2	Weak positive selection	11	Unigene0003125	GO:0044699	Biological Process	single-organism process	1	7387	0.912347	0.912347
T1 Vs T3	Strong positive selection	1	Unigene0001888;Unigene0019720;Unigene0036241	GO:0016772	Molecular Function	transferase activity, transferring phosphorus-containing groups	3	2404	0.00475	0.023751
T1 Vs T3	Strong positive selection	2	Unigene0001888;Unigene0019720;Unigene0036241	GO:0016740	Molecular Function	transferase activity	3	4203	0.025399	0.063497
T1 Vs T3	Strong positive selection	3	Unigene0001888;Unigene0019720;Unigene0036241	GO:0003824	Molecular Function	catalytic activity	3	9657	0.308205	0.402945
T1 Vs T3	Strong positive selection	4	Unigene0036241	GO:0016301	Molecular Function	kinase activity	1	1739	0.322356	0.402945
T1 Vs T3	Strong positive selection	5	Unigene0019720	GO:0005488	Molecular Function	binding	1	8995	0.949035	0.949035
T1 Vs T3	Weak positive selection	1	Unigene0001888	GO:0008152	Biological Process	metabolic process	1	10123	0.761586	0.761586
T1 Vs T3	Weak positive selection	1	Unigene0035236	GO:0009532	Cellular Component	plastid stroma	1	410	0.045774	0.686614
T1 Vs T3	Weak positive selection	2	Unigene0035236	GO:0044435	Cellular Component	plastid part	1	886	0.098917	0.714605
T1 Vs T3	Weak positive selection	3	Unigene0035236	GO:0009536	Cellular Component	plastid	1	1686	0.188233	0.714605
T1 Vs T3	Weak positive selection	4	Unigene0035236	GO:0044446	Cellular Component	intracellular organelle part	1	1799	0.200848	0.714605
T1 Vs T3	Weak positive selection	5	Unigene0035236	GO:0044422	Cellular Component	organelle part	1	2228	0.248744	0.714605
T1 Vs T3	Weak positive selection	6	Unigene0035236	GO:0044444	Cellular Component	cytoplasmic part	1	2961	0.330579	0.714605
T1 Vs T3	Weak positive selection	7	Unigene0035236	GO:0005737	Cellular Component	cytoplasm	1	2987	0.333482	0.714605
T1 Vs T3	Weak positive selection	8	Unigene0035236	GO:0043231	Cellular Component	intracellular membrane-bounded organelle	1	4988	0.556883	0.757731
T1 Vs T3	Weak positive selection	9	Unigene0035236	GO:0043227	Cellular Component	membrane-bounded organelle	1	5074	0.566484	0.757731
T1 Vs T3	Weak positive selection	10	Unigene0035236	GO:0043229	Cellular Component	intracellular organelle	1	5326	0.594619	0.757731
T1 Vs T3	Weak positive selection	11	Unigene0035236	GO:0043226	Cellular Component	organelle	1	5395	0.602322	0.757731
T1 Vs T3	Weak positive selection	12	Unigene0035236	GO:0044424	Cellular Component	intracellular part	1	6411	0.715753	0.757731
T1 Vs T3	Weak positive selection	13	Unigene0035236	GO:0005622	Cellular Component	intracellular	1	6439	0.718879	0.757731
T1 Vs T3	Weak positive selection	14	Unigene0035236	GO:0044464	Cellular Component	cell part	1	6783	0.757285	0.757731
T1 Vs T3	Weak positive selection	15	Unigene0035236	GO:0005623	Cellular Component	cell	1	6787	0.757731	0.757731
T1 Vs T3	Weak positive selection	1	Unigene0035236	GO:0006549	Biological Process	isoleucine metabolic process	1	8	0.001805	0.073286
T1 Vs T3	Weak positive selection	2	Unigene0035236	GO:0006573	Biological Process	valine metabolic process	1	13	0.002931	0.073286
T1 Vs T3	Weak positive selection	3	Unigene0035236	GO:0009081	Biological Process	branched-chain amino acid metabolic process	1	34	0.007655	0.127579
T1 Vs T3	Weak positive selection	4	Unigene0022670;Unigene0035236	GO:1901564	Biological Process	organonitrogen compound metabolic process	2	1276	0.025861	0.262768
T1 Vs T3	Weak positive selection	5	Unigene0022670	GO:0019362	Biological Process	pyridine nucleotide metabolic process	1	154	0.034359	0.262768
T1 Vs T3	Weak positive selection	6	Unigene0022670	GO:0072524	Biological Process	pyridine-containing compound metabolic process	1	161	0.035902	0.262768
T1 Vs T3	Weak positive selection	7	Unigene0022670	GO:0006733	Biological Process	oxidoreduction coenzyme metabolic process	1	167	0.037223	0.262768
T1 Vs T3	Weak positive selection	8	Unigene0035236	GO:0008652	Biological Process	cellular amino acid biosynthetic process	1	269	0.059497	0.262768
T1 Vs T3	Weak positive selection	9	Unigene0022670;Unigene0035236	GO:0044281	Biological Process	small molecule metabolic process	2	1989	0.060454	0.262768
T1 Vs T3	Weak positive selection	10	Unigene0035236	GO:1901605	Biological Process	alpha-amino acid metabolic process	1	286	0.063176	0.262768
T1 Vs T3	Weak positive selection	11	Unigene0022670	GO:0006732	Biological Process	coenzyme metabolic process	1	327	0.072008	0.262768
T1 Vs T3	Weak positive selection	12	Unigene0035236	GO:0016053	Biological Process	organic acid biosynthetic process	1	349	0.076725	0.262768
T1 Vs T3	Weak positive selection	13	Unigene0035236	GO:0046394	Biological Process	carboxylic acid biosynthetic process	1	349	0.076725	0.262768
T1 Vs T3	Weak positive selection	14	Unigene0022670	GO:0009117	Biological Process	nucleotide metabolic process	1	401	0.087809	0.262768
T1 Vs T3	Weak positive selection	15	Unigene0035820	GO:0009725	Biological Process	response to hormone	1	412	0.090142	0.262768
T1 Vs T3	Weak positive selection	16	Unigene0022670	GO:0006753	Biological Process	nucleoside phosphate metabolic process	1	429	0.093741	0.262768
T1 Vs T3	Weak positive selection	17	Unigene0035236	GO:0044283	Biological Process	small molecule biosynthetic process	1	447	0.09754	0.262768
T1 Vs T3	Weak positive selection	18	Unigene0022670	GO:0051186	Biological Process	cofactor metabolic process	1	461	0.100488	0.262768
T1 Vs T3	Weak positive selection	19	Unigene0022670	GO:0055086	Biological Process	nucleobase-containing small molecule metabolic process	1	462	0.100698	0.262768
T1 Vs T3	Weak positive selection	20	Unigene0035820	GO:0009719	Biological Process	response to endogenous stimulus	1	483	0.105107	0.262768
T1 Vs T3	Weak positive selection	21	Unigene0035236	GO:0006520	Biological Process	cellular amino acid metabolic process	1	571	0.123426	0.291504
T1 Vs T3	Weak positive selection	22	Unigene0035820;Unigene0035236	GO:0050896	Biological Process	response to stimulus	2	2989	0.128938	0.291504
T1 Vs T3	Weak positive selection	23	Unigene0022670;Unigene0035236	GO:0006807	Biological Process	nitrogen compound metabolic process	2	3054	0.134092	0.291504
T1 Vs T3	Weak positive selection	24	Unigene0022670	GO:0019637	Biological Process	organophosphate metabolic process	1	671	0.143938	0.299871
T1 Vs T3	Weak positive selection	25	Unigene0035236	GO:1901566	Biological Process	organonitrogen compound biosynthetic process	1	752	0.160316	0.320633
T1 Vs T3	Weak positive selection	26	Unigene0035820	GO:0010033	Biological Process	response to organic substance	1	901	0.189896	0.365184
T1 Vs T3	Weak positive selection	27	Unigene0035236	GO:0044711	Biological Process	single-organism biosynthetic process	1	1046	0.218006	0.403715
T1 Vs T3	Weak positive selection	28	Unigene0022670;Unigene0035236	GO:0044710	Biological Process	single-organism metabolic process	2	4340	0.250194	0.438766
T1 Vs T3	Weak positive selection	29	Unigene0035236	GO:0019752	Biological Process	carboxylic acid metabolic process	1	1332	0.27153	0.438766
T1 Vs T3	Weak positive selection	30	Unigene0035820	GO:0042221	Biological Process	response to chemical	1	1347	0.274268	0.438766
T1 Vs T3	Weak positive selection	31	Unigene0035236	GO:0043436	Biological Process	oxoacid metabolic process	1	1382	0.280629	0.438766
T1 Vs T3	Weak positive selection	32	Unigene0035236	GO:0006082	Biological Process	organic acid metabolic process	1	1383	0.28081	0.438766
T1 Vs T3	Weak positive selection	33	Unigene0035236	GO:0006950	Biological Process	response to stress	1	1561	0.312582	0.473609
T1 Vs T3	Weak positive selection	34	Unigene0022670;Unigene0035236	GO:0044763	Biological Process	single-organism cellular process	2	5287	0.348764	0.512888
T1 Vs T3	Weak positive selection	35	Unigene0035236	GO:0044249	Biological Process	cellular biosynthetic process	1	2244	0.425804	0.569437
T1 Vs T3	Weak positive selection	36	Unigene0035236	GO:1901576	Biological Process	organic substance biosynthetic process	1	2277	0.430935	0.569437
T1 Vs T3	Weak positive selection	37	Unigene0022670	GO:0006796	Biological Process	phosphate-containing compound metabolic process	1	2305	0.435264	0.569437
T1 Vs T3	Weak positive selection	38	Unigene0022670	GO:0006139	Biological Process	nucleobase-containing compound metabolic process	1	2324	0.438189	0.569437
T1 Vs T3	Weak positive selection	39	Unigene0022670	GO:0006793	Biological Process	phosphorus metabolic process	1	2363	0.444161	0.569437
T1 Vs T3	Weak positive selection	40	Unigene0035236	GO:0009058	Biological Process	biosynthetic process	1	2462	0.459131	0.573914
T1 Vs T3	Weak positive selection	41	Unigene0022670	GO:0046483	Biological Process	heterocycle metabolic process	1	2569	0.475006	0.574613
T1 Vs T3	Weak positive selection	42	Unigene0022670	GO:0034641	Biological Process	cellular nitrogen compound metabolic process	1	2663	0.488693	0.574613
T1 Vs T3	Weak positive selection	43	Unigene0022670	GO:0006725	Biological Process	cellular aromatic compound metabolic process	1	2719	0.496733	0.574613
T1 Vs T3	Weak positive selection	44	Unigene0022670	GO:1901360	Biological Process	organic cyclic compound metabolic process	1	2818	0.510739	0.574613
T1 Vs T3	Weak positive selection	45	Unigene0022670;Unigene0035236	GO:0044238	Biological Process	primary metabolic process	2	6798	0.517151	0.574613
T1 Vs T3	Weak positive selection	46	Unigene0022670;Unigene0035236	GO:0044699	Biological Process	single-organism process	2	7387	0.583281	0.634002
T1 Vs T3	Weak positive selection	47	Unigene0022670;Unigene0035236	GO:0044237	Biological Process	cellular metabolic process	2	7605	0.60748	0.646255
T1 Vs T3	Weak positive selection	48	Unigene0022670;Unigene0035236	GO:0071704	Biological Process	organic substance metabolic process	2	7795	0.628382	0.654565
T1 Vs T3	Weak positive selection	49	Unigene0022670;Unigene0035236	GO:0009987	Biological Process	cellular process	2	9655	0.816383	0.833044
T1 Vs T3	Weak positive selection	50	Unigene0022670;Unigene0035236	GO:0008152	Biological Process	metabolic process	2	10123	0.856601	0.856601

## Sheet: T2
Table S3 Summary of GO enrichment analysis of T2
Species pairs	Type of positive selection	#	Gene ID	GO ID	GO term	Description	GeneRatio (3)	BgRatio (13292)	pvalue	p.adjust
T1 Vs T2	Strong positive selection	1	Unigene0028897	GO:0016772	Molecular Function	transferase activity, transferring phosphorus-containing groups	1	2482	0.169895	0.59388
T1 Vs T2	Strong positive selection	2	Unigene0028897	GO:0016740	Molecular Function	transferase activity	1	4338	0.29694	0.59388
T1 Vs T2	Strong positive selection	3	Unigene0028897	GO:0005488	Molecular Function	binding	1	9255	0.633514	0.679992
T1 Vs T2	Strong positive selection	4	Unigene0028897	GO:0009536	Molecular Function	catalytic activity	1	9934	0.679992	0.679992
T1 Vs T2	Weak positive selection	1	Unigene0034650	GO:0009536	Cellular Component	plastid	1	1719	0.335205	0.940884
T1 Vs T2	Weak positive selection	2	Unigene0006564	GO:0031224	Cellular Component	intrinsic component of membrane	1	2402	0.44946	0.940884
T1 Vs T2	Weak positive selection	3	Unigene0006564	GO:0044425	Cellular Component	membrane part	1	2663	0.490278	0.940884
T1 Vs T2	Weak positive selection	4	Unigene0034650	GO:0044444	Cellular Component	cytoplasmic part	1	3049	0.547764	0.940884
T1 Vs T2	Weak positive selection	5	Unigene0034650	GO:0005737	Cellular Component	cytoplasm	1	3075	0.551512	0.940884
T1 Vs T2	Weak positive selection	6	Unigene0006564	GO:0016020	Cellular Component	membrane	1	3843	0.655201	0.940884
T1 Vs T2	Weak positive selection	7	Unigene0034650	GO:0043231	Cellular Component	intracellular membrane-bounded organelle	1	5125	0.797961	0.940884
T1 Vs T2	Weak positive selection	8	Unigene0034650	GO:0043227	Cellular Component	membrane-bounded organelle	1	5212	0.806275	0.940884
T1 Vs T2	Weak positive selection	9	Unigene0034650	GO:0043229	Cellular Component	intracellular organelle	1	5508	0.833253	0.940884
T1 Vs T2	Weak positive selection	10	Unigene0034650	GO:0043226	Cellular Component	organelle	1	5577	0.839252	0.940884
T1 Vs T2	Weak positive selection	11	Unigene0034650	GO:0044424	Cellular Component	intracellular part	1	6662	0.919124	0.940884
T1 Vs T2	Weak positive selection	12	Unigene0034650	GO:0005622	Cellular Component	intracellular	1	6686	0.920584	0.940884
T1 Vs T2	Weak positive selection	13	Unigene0034650	GO:0044464	Cellular Component	cell part	1	7043	0.940727	0.940884
T1 Vs T2	Weak positive selection	14	Unigene0034650	GO:0005623	Cellular Component	cell	1	7046	0.940884	0.940884
T1 Vs T2	Weak positive selection	1	Unigene0034650	GO:0000166	Molecular Function	nucleotide binding	1	310	0.041991	0.167963
T1 Vs T2	Weak positive selection	2	Unigene0034650	GO:1901265	Molecular Function	nucleoside phosphate binding	1	310	0.041991	0.167963
T1 Vs T2	Weak positive selection	3	Unigene0006564	GO:0016491	Molecular Function	oxidoreductase activity	1	1560	0.202171	0.539122
T1 Vs T2	Weak positive selection	4	Unigene0006564;Unigene0034650	GO:0003824	Molecular Function	catalytic activity	2	9934	0.462374	0.751784
T1 Vs T2	Weak positive selection	5	Unigene0034650	GO:0036094	Molecular Function	small molecule binding	1	3972	0.469865	0.751784
T1 Vs T2	Weak positive selection	6	Unigene0034650	GO:1901363	Molecular Function	heterocyclic compound binding	1	5618	0.621247	0.75853
T1 Vs T2	Weak positive selection	7	Unigene0034650	GO:0097159	Molecular Function	organic cyclic compound binding	1	6137	0.663714	0.75853
T1 Vs T2	Weak positive selection	8	Unigene0034650	GO:0005488	Molecular Function	binding	1	9255	0.865704	0.865704
T1 Vs T2	Weak positive selection	1	Unigene0020648	GO:0010506	Biological Process	regulation of autophagy	1	5	0.001093	0.012781
T1 Vs T2	Weak positive selection	2	Unigene0020648	GO:0031329	Biological Process	regulation of cellular catabolic process	1	9	0.001966	0.012781
T1 Vs T2	Weak positive selection	3	Unigene0020648	GO:0009894	Biological Process	regulation of catabolic process	1	20	0.004366	0.01892
T1 Vs T2	Weak positive selection	4	Unigene0020648	GO:0031323	Biological Process	regulation of cellular metabolic process	1	788	0.162574	0.528366
T1 Vs T2	Weak positive selection	5	Unigene0006564;Unigene0034650	GO:0044710	Biological Process	single-organism metabolic process	2	4509	0.252918	0.657586
T1 Vs T2	Weak positive selection	6	Unigene0020648	GO:0019222	Biological Process	regulation of metabolic process	1	1765	0.338371	0.709776
T1 Vs T2	Weak positive selection	7	Unigene0020648	GO:0050794	Biological Process	regulation of cellular process	1	2035	0.382187	0.709776
T1 Vs T2	Weak positive selection	8	Unigene0020648	GO:0050789	Biological Process	regulation of biological process	1	3070	0.53222	0.759314
T1 Vs T2	Weak positive selection	9	Unigene0020648	GO:0065007	Biological Process	biological regulation	1	3358	0.569146	0.759314
T1 Vs T2	Weak positive selection	10	Unigene0006564;Unigene0034650	GO:0044699	Biological Process	single-organism process	2	7634	0.584088	0.759314
T1 Vs T2	Weak positive selection	11	Unigene0006564;Unigene0034650	GO:0008152	Biological Process	metabolic process	2	10434	0.855229	0.978796
T1 Vs T2	Weak positive selection	12	Unigene0034650	GO:0044237	Biological Process	cellular metabolic process	1	7835	0.921036	0.978796
T1 Vs T2	Weak positive selection	13	Unigene0034650	GO:0009987	Biological Process	cellular process	1	9924	0.978796	0.978796
T2 Vs T3	Strong positive selection	1	Unigene0021375	GO:0043231	Cellular Component	intracellular membrane-bounded organelle	1	5125	0.550483	0.756821
T2 Vs T3	Strong positive selection	2	Unigene0021375	GO:0043227	Cellular Component	membrane-bounded organelle	1	5212	0.559828	0.756821
T2 Vs T3	Strong positive selection	3	Unigene0021375	GO:0043229	Cellular Component	intracellular organelle	1	5508	0.591622	0.756821
T2 Vs T3	Strong positive selection	4	Unigene0021375	GO:0043226	Cellular Component	organelle	1	5577	0.599033	0.756821
T2 Vs T3	Strong positive selection	5	Unigene0021375	GO:0044424	Cellular Component	intracellular part	1	6662	0.715575	0.756821
T2 Vs T3	Strong positive selection	6	Unigene0021375	GO:0005622	Cellular Component	intracellular	1	6686	0.718153	0.756821
T2 Vs T3	Strong positive selection	7	Unigene0021375	GO:0044464	Cellular Component	cell part	1	7043	0.756498	0.756821
T2 Vs T3	Strong positive selection	8	Unigene0021375	GO:0005623	Cellular Component	cell	1	7046	0.756821	0.756821
T2 Vs T3	Strong positive selection	1	Unigene0021375	GO:0046983	Molecular Function	protein dimerization activity	1	185	0.037514	0.2314
T2 Vs T3	Strong positive selection	2	Unigene0021375	GO:0001071	Molecular Function	nucleic acid binding transcription factor activity	1	281	0.056605	0.2314
T2 Vs T3	Strong positive selection	3	Unigene0021375	GO:0003677	Molecular Function	DNA binding	1	314	0.063109	0.2314
T2 Vs T3	Strong positive selection	4	Unigene0021375	GO:0005515	Molecular Function	protein binding	1	1005	0.19252	0.466705
T2 Vs T3	Strong positive selection	5	Unigene0018363;Unigene0036136	GO:0016740	Molecular Function	transferase activity	2	4338	0.212139	0.466705
T2 Vs T3	Strong positive selection	6	Unigene0021375	GO:0003676	Molecular Function	nucleic acid binding	1	1907	0.342734	0.628345
T2 Vs T3	Strong positive selection	7	Unigene0036136	GO:0016772	Molecular Function	transferase activity, transferring phosphorus-containing groups	1	2482	0.428021	0.672604
T2 Vs T3	Strong positive selection	8	Unigene0018363;Unigene0036136	GO:0003824	Molecular Function	catalytic activity	2	9934	0.758341	0.885501
T2 Vs T3	Strong positive selection	9	Unigene0021375	GO:1901363	Molecular Function	heterocyclic compound binding	1	5618	0.766919	0.885501
T2 Vs T3	Strong positive selection	10	Unigene0021375	GO:0097159	Molecular Function	organic cyclic compound binding	1	6137	0.805001	0.885501
T2 Vs T3	Strong positive selection	11	Unigene0021375	GO:0005488	Molecular Function	binding	1	9255	0.950794	0.950794
T2 Vs T3	Strong positive selection	1	Unigene0021375	GO:0006355	Biological Process	regulation of transcription, DNA-templated	1	413	0.059287	0.253686
T2 Vs T3	Strong positive selection	2	Unigene0021375	GO:1903506	Biological Process	regulation of nucleic acid-templated transcription	1	413	0.059287	0.253686
T2 Vs T3	Strong positive selection	3	Unigene0021375	GO:2001141	Biological Process	regulation of RNA biosynthetic process	1	415	0.05957	0.253686
T2 Vs T3	Strong positive selection	4	Unigene0021375	GO:0051252	Biological Process	regulation of RNA metabolic process	1	421	0.060418	0.253686
T2 Vs T3	Strong positive selection	5	Unigene0021375	GO:2000112	Biological Process	regulation of cellular macromolecule biosynthetic process	1	473	0.06775	0.253686
T2 Vs T3	Strong positive selection	6	Unigene0021375	GO:0010556	Biological Process	regulation of macromolecule biosynthetic process	1	477	0.068313	0.253686
T2 Vs T3	Strong positive selection	7	Unigene0021375	GO:0031326	Biological Process	regulation of cellular biosynthetic process	1	485	0.069438	0.253686
T2 Vs T3	Strong positive selection	8	Unigene0021375	GO:0009889	Biological Process	regulation of biosynthetic process	1	509	0.072809	0.253686
T2 Vs T3	Strong positive selection	9	Unigene0021375	GO:0019219	Biological Process	regulation of nucleobase-containing compound metabolic process	1	515	0.073651	0.253686
T2 Vs T3	Strong positive selection	10	Unigene0021375	GO:0051171	Biological Process	regulation of nitrogen compound metabolic process	1	575	0.082048	0.254349
T2 Vs T3	Strong positive selection	11	Unigene0021375	GO:0080090	Biological Process	regulation of primary metabolic process	1	757	0.107287	0.288172
T2 Vs T3	Strong positive selection	12	Unigene0021375	GO:0031323	Biological Process	regulation of cellular metabolic process	1	788	0.11155	0.288172
T2 Vs T3	Strong positive selection	13	Unigene0021375	GO:0010468	Biological Process	regulation of gene expression	1	1287	0.178779	0.426319
T2 Vs T3	Strong positive selection	14	Unigene0021375	GO:0060255	Biological Process	regulation of macromolecule metabolic process	1	1494	0.205891	0.455902
T2 Vs T3	Strong positive selection	15	Unigene0021375	GO:0019222	Biological Process	regulation of metabolic process	1	1765	0.240698	0.497443
T2 Vs T3	Strong positive selection	16	Unigene0021375	GO:0050794	Biological Process	regulation of cellular process	1	2035	0.274601	0.519934
T2 Vs T3	Strong positive selection	17	Unigene0021375	GO:0006464	Biological Process	cellular protein modification process	1	2231	0.298727	0.519934
T2 Vs T3	Strong positive selection	18	Unigene0021375	GO:0036211	Biological Process	protein modification process	1	2257	0.301897	0.519934
T2 Vs T3	Strong positive selection	19	Unigene0021375	GO:0043412	Biological Process	macromolecule modification	1	2505	0.33177	0.54131
T2 Vs T3	Strong positive selection	20	Unigene0021375	GO:0044267	Biological Process	cellular protein metabolic process	1	2776	0.363668	0.563685
T2 Vs T3	Strong positive selection	21	Unigene0021375	GO:0050789	Biological Process	regulation of biological process	1	3070	0.39739	0.578936
T2 Vs T3	Strong positive selection	22	Unigene0021375	GO:0019538	Biological Process	protein metabolic process	1	3209	0.413013	0.578936
T2 Vs T3	Strong positive selection	23	Unigene0021375	GO:0065007	Biological Process	biological regulation	1	3358	0.429533	0.578936
T2 Vs T3	Strong positive selection	24	Unigene0021375	GO:0044260	Biological Process	cellular macromolecule metabolic process	1	5158	0.610473	0.788528
T2 Vs T3	Strong positive selection	25	Unigene0021375	GO:0043170	Biological Process	macromolecule metabolic process	1	6096	0.691124	0.856994
T2 Vs T3	Strong positive selection	26	Unigene0021375	GO:0044238	Biological Process	primary metabolic process	1	6981	0.75865	0.889319
T2 Vs T3	Strong positive selection	27	Unigene0021375	GO:0044699	Biological Process	single-organism process	1	7634	0.803142	0.889319
T2 Vs T3	Strong positive selection	28	Unigene0021375	GO:0044237	Biological Process	cellular metabolic process	1	7835	0.815925	0.889319
T2 Vs T3	Strong positive selection	29	Unigene0021375	GO:0071704	Biological Process	organic substance metabolic process	1	8097	0.831943	0.889319
T2 Vs T3	Strong positive selection	30	Unigene0021375	GO:0009987	Biological Process	cellular process	1	9924	0.923377	0.942571
T2 Vs T3	Strong positive selection	31	Unigene0021375	GO:0008152	Biological Process	metabolic process	1	10434	0.942571	0.942571
T2 Vs T3	weak positive selection	1	Unigene0000537	GO:0005911	Cellular Component	cell-cell junction	1	372	0.115157	0.844123
T2 Vs T3	weak positive selection	2	Unigene0000537	GO:0030054	Cellular Component	cell junction	1	373	0.115454	0.844123
T2 Vs T3	weak positive selection	3	Unigene0000537;Unigene0023454	GO:0031224	Cellular Component	intrinsic component of membrane	2	2402	0.165318	0.844123
T2 Vs T3	weak positive selection	4	Unigene0000537;Unigene0023454	GO:0044425	Cellular Component	membrane part	2	2663	0.198617	0.844123
T2 Vs T3	weak positive selection	5	Unigene0023454	GO:0031090	Cellular Component	organelle membrane	1	1028	0.296054	0.935566
T2 Vs T3	weak positive selection	6	Unigene0000537;Unigene0023454	GO:0016020	Cellular Component	membrane	2	3843	0.370486	0.935566
T2 Vs T3	weak positive selection	7	Unigene0023454	GO:0044422	Cellular Component	organelle part	1	2324	0.577536	0.935566
T2 Vs T3	weak positive selection	8	Unigene0006698	GO:0044444	Cellular Component	cytoplasmic part	1	3049	0.695902	0.935566
T2 Vs T3	weak positive selection	9	Unigene0006698	GO:0005737	Cellular Component	cytoplasm	1	3075	0.699675	0.935566
T2 Vs T3	weak positive selection	10	Unigene0006698;Unigene0023454	GO:0044424	Cellular Component	intracellular part	2	6662	0.803354	0.935566
T2 Vs T3	weak positive selection	11	Unigene0006698;Unigene0023454	GO:0005622	Cellular Component	intracellular	2	6686	0.806493	0.935566
T2 Vs T3	weak positive selection	12	Unigene0006698;Unigene0023454	GO:0044464	Cellular Component	cell part	2	7043	0.851027	0.935566
T2 Vs T3	weak positive selection	13	Unigene0006698;Unigene0023454	GO:0005623	Cellular Component	cell	2	7046	0.851383	0.935566
T2 Vs T3	weak positive selection	14	Unigene0023454	GO:0043231	Cellular Component	intracellular membrane-bounded organelle	1	5125	0.909204	0.935566
T2 Vs T3	weak positive selection	15	Unigene0023454	GO:0043227	Cellular Component	membrane-bounded organelle	1	5212	0.914751	0.935566
T2 Vs T3	weak positive selection	16	Unigene0023454	GO:0043229	Cellular Component	intracellular organelle	1	5508	0.931925	0.935566
T2 Vs T3	weak positive selection	17	Unigene0023454	GO:0043226	Cellular Component	organelle	1	5577	0.935566	0.935566
T2 Vs T3	weak positive selection	1	Unigene0006698	GO:0004551	Molecular Function	nucleotide diphosphatase activity	1	11	0.003009	0.075219
T2 Vs T3	weak positive selection	2	Unigene0023454	GO:0004175	Molecular Function	endopeptidase activity	1	256	0.06828	0.364242
T2 Vs T3	weak positive selection	3	Unigene0023454	GO:0070011	Molecular Function	peptidase activity, acting on L-amino acid peptides	1	429	0.112399	0.364242
T2 Vs T3	weak positive selection	4	Unigene0023454	GO:0008233	Molecular Function	peptidase activity	1	481	0.125349	0.364242
T2 Vs T3	weak positive selection	5	Unigene0000537;Unigene0000816;Unigene0006698;Unigene0023454	GO:0005488	Molecular Function	binding	4	9255	0.161035	0.364242
T2 Vs T3	weak positive selection	6	Unigene0000537;Unigene0000816	GO:0001883	Molecular Function	purine nucleoside binding	2	2787	0.166773	0.364242
T2 Vs T3	weak positive selection	7	Unigene0000537;Unigene0000816	GO:0032549	Molecular Function	ribonucleoside binding	2	2787	0.166773	0.364242
T2 Vs T3	weak positive selection	8	Unigene0000537;Unigene0000816	GO:0032550	Molecular Function	purine ribonucleoside binding	2	2787	0.166773	0.364242
T2 Vs T3	weak positive selection	9	Unigene0000537;Unigene0000816	GO:0001882	Molecular Function	nucleoside binding	2	2800	0.168109	0.364242
T2 Vs T3	weak positive selection	10	Unigene0006698;Unigene0023454	GO:0043169	Molecular Function	cation binding	2	2806	0.168726	0.364242
T2 Vs T3	weak positive selection	11	Unigene0006698;Unigene0023454	GO:0016787	Molecular Function	hydrolase activity	2	2835	0.171721	0.364242
T2 Vs T3	weak positive selection	12	Unigene0000537;Unigene0000816	GO:0097367	Molecular Function	carbohydrate derivative binding	2	2865	0.174836	0.364242
T2 Vs T3	weak positive selection	13	Unigene0006698;Unigene0023454	GO:0043167	Molecular Function	ion binding	2	3103	0.200117	0.368159
T2 Vs T3	weak positive selection	14	Unigene0006698	GO:0016462	Molecular Function	pyrophosphatase activity	1	934	0.232258	0.368159
T2 Vs T3	weak positive selection	15	Unigene0006698	GO:0016818	Molecular Function	hydrolase activity, acting on acid anhydrides, in phosphorus-containing anhydrides	1	939	0.233381	0.368159
T2 Vs T3	weak positive selection	16	Unigene0006698	GO:0016817	Molecular Function	hydrolase activity, acting on acid anhydrides	1	949	0.235622	0.368159
T2 Vs T3	weak positive selection	17	Unigene0000537;Unigene0000816	GO:0036094	Molecular Function	small molecule binding	2	3972	0.29913	0.432965
T2 Vs T3	weak positive selection	18	Unigene0000537	GO:0004672	Molecular Function	protein kinase activity	1	1317	0.31473	0.432965
T2 Vs T3	weak positive selection	19	Unigene0000537	GO:0016773	Molecular Function	phosphotransferase activity, alcohol group as acceptor	1	1387	0.329053	0.432965
T2 Vs T3	weak positive selection	20	Unigene0000537	GO:0016301	Molecular Function	kinase activity	1	1834	0.415296	0.51912
T2 Vs T3	weak positive selection	21	Unigene0000537;Unigene0000816	GO:1901363	Molecular Function	heterocyclic compound binding	2	5618	0.497965	0.592815
T2 Vs T3	weak positive selection	22	Unigene0000537	GO:0016772	Molecular Function	transferase activity, transferring phosphorus-containing groups	1	2482	0.525217	0.596838
T2 Vs T3	weak positive selection	23	Unigene0000537;Unigene0000816	GO:0097159	Molecular Function	organic cyclic compound binding	2	6137	0.559204	0.60783
T2 Vs T3	weak positive selection	24	Unigene0000537;Unigene0006698;Unigene0023454	GO:0003824	Molecular Function	catalytic activity	3	9934	0.616275	0.641953
T2 Vs T3	weak positive selection	25	Unigene0000537	GO:0016740	Molecular Function	transferase activity	1	4338	0.755717	0.755717
T2 Vs T3	weak positive selection	1	Unigene0020648	GO:0010506	Biological Process	regulation of autophagy	1	5	0.001093	0.047155
T2 Vs T3	weak positive selection	2	Unigene0020648	GO:0031329	Biological Process	regulation of cellular catabolic process	1	9	0.001966	0.047155
T2 Vs T3	weak positive selection	3	Unigene0023454	GO:0016485	Biological Process	protein processing	1	17	0.003712	0.047155
T2 Vs T3	weak positive selection	4	Unigene0023454	GO:0051604	Biological Process	protein maturation	1	17	0.003712	0.047155
T2 Vs T3	weak positive selection	5	Unigene0020648	GO:0009894	Biological Process	regulation of catabolic process	1	20	0.004366	0.047155
T2 Vs T3	weak positive selection	6	Unigene0000537	GO:0015833	Biological Process	peptide transport	1	57	0.01241	0.11169
T2 Vs T3	weak positive selection	7	Unigene0000537	GO:0042886	Biological Process	amide transport	1	67	0.014577	0.112448
T2 Vs T3	weak positive selection	8	Unigene0000537	GO:0000302	Biological Process	response to reactive oxygen species	1	126	0.027295	0.174004
T2 Vs T3	weak positive selection	9	Unigene0000537	GO:0009642	Biological Process	response to light intensity	1	145	0.031367	0.174004
T2 Vs T3	weak positive selection	10	Unigene0000537	GO:0006979	Biological Process	response to oxidative stress	1	149	0.032223	0.174004
T2 Vs T3	weak positive selection	11	Unigene0023454	GO:0016482	Biological Process	cytoplasmic transport	1	246	0.052824	0.247189
T2 Vs T3	weak positive selection	12	Unigene0000537	GO:0071705	Biological Process	nitrogen compound transport	1	256	0.054931	0.247189
T2 Vs T3	weak positive selection	13	Unigene0000537	GO:0006468	Biological Process	protein phosphorylation	1	310	0.066255	0.259995
T2 Vs T3	weak positive selection	14	Unigene0000537;Unigene0023454	GO:0006810	Biological Process	transport	2	2179	0.067611	0.259995
T2 Vs T3	weak positive selection	15	Unigene0023454	GO:0006508	Biological Process	proteolysis	1	371	0.078937	0.259995
T2 Vs T3	weak positive selection	16	Unigene0000537;Unigene0023454	GO:0051234	Biological Process	establishment of localization	2	2474	0.085765	0.259995
T2 Vs T3	weak positive selection	17	Unigene0000537	GO:0016310	Biological Process	phosphorylation	1	420	0.089042	0.259995
T2 Vs T3	weak positive selection	18	Unigene0000537;Unigene0023454	GO:0051179	Biological Process	localization	2	2595	0.09373	0.259995
T2 Vs T3	weak positive selection	19	Unigene0000537	GO:0033554	Biological Process	cellular response to stress	1	445	0.094168	0.259995
T2 Vs T3	weak positive selection	20	Unigene0000537	GO:1901700	Biological Process	response to oxygen-containing compound	1	461	0.097439	0.259995
T2 Vs T3	weak positive selection	21	Unigene0000537	GO:0009416	Biological Process	response to light stimulus	1	479	0.101109	0.259995
T2 Vs T3	weak positive selection	22	Unigene0000537;Unigene0023454	GO:0044267	Biological Process	cellular protein metabolic process	2	2776	0.106185	0.260636
T2 Vs T3	weak positive selection	23	Unigene0000537	GO:0009314	Biological Process	response to radiation	1	540	0.113474	0.266416
T2 Vs T3	weak positive selection	24	Unigene0000537;Unigene0023454	GO:0019538	Biological Process	protein metabolic process	2	3209	0.13845	0.300684
T2 Vs T3	weak positive selection	25	Unigene0023454	GO:0046907	Biological Process	intracellular transport	1	693	0.143986	0.300684
T2 Vs T3	weak positive selection	26	Unigene0023454	GO:0051649	Biological Process	establishment of localization in cell	1	697	0.144774	0.300684
T2 Vs T3	weak positive selection	27	Unigene0023454	GO:0051641	Biological Process	cellular localization	1	726	0.150474	0.300947
T2 Vs T3	weak positive selection	28	Unigene0020648	GO:0031323	Biological Process	regulation of cellular metabolic process	1	788	0.162574	0.313536
T2 Vs T3	weak positive selection	29	Unigene0000537	GO:0009628	Biological Process	response to abiotic stimulus	1	956	0.194784	0.362702
T2 Vs T3	weak positive selection	30	Unigene0000537	GO:0071702	Biological Process	organic substance transport	1	1009	0.204772	0.368589
T2 Vs T3	weak positive selection	31	Unigene0023454	GO:0010467	Biological Process	gene expression	1	1261	0.25113	0.437452
T2 Vs T3	weak positive selection	32	Unigene0000537	GO:0042221	Biological Process	response to chemical	1	1380	0.27238	0.450338
T2 Vs T3	weak positive selection	33	Unigene0000537	GO:0051716	Biological Process	cellular response to stimulus	1	1396	0.275207	0.450338
T2 Vs T3	weak positive selection	34	Unigene0000537	GO:0006950	Biological Process	response to stress	1	1631	0.315877	0.466696
T2 Vs T3	weak positive selection	35	Unigene0000537	GO:0044765	Biological Process	single-organism transport	1	1637	0.316895	0.466696
T2 Vs T3	weak positive selection	36	Unigene0000537;Unigene0023454	GO:0044260	Biological Process	cellular macromolecule metabolic process	2	5158	0.317611	0.466696
T2 Vs T3	weak positive selection	37	Unigene0000537	GO:1902578	Biological Process	single-organism localization	1	1654	0.319773	0.466696
T2 Vs T3	weak positive selection	38	Unigene0020648	GO:0019222	Biological Process	regulation of metabolic process	1	1765	0.338371	0.480843
T2 Vs T3	weak positive selection	39	Unigene0020648	GO:0050794	Biological Process	regulation of cellular process	1	2035	0.382187	0.529182
T2 Vs T3	weak positive selection	40	Unigene0000537	GO:0006464	Biological Process	cellular protein modification process	1	2231	0.412752	0.535795
T2 Vs T3	weak positive selection	41	Unigene0000537;Unigene0023454	GO:0043170	Biological Process	macromolecule metabolic process	2	6096	0.416668	0.535795
T2 Vs T3	weak positive selection	42	Unigene0000537	GO:0036211	Biological Process	protein modification process	1	2257	0.41673	0.535795
T2 Vs T3	weak positive selection	43	Unigene0000537	GO:0006796	Biological Process	phosphate-containing compound metabolic process	1	2348	0.430508	0.539536
T2 Vs T3	weak positive selection	44	Unigene0000537	GO:0006793	Biological Process	phosphorus metabolic process	1	2409	0.439622	0.539536
T2 Vs T3	weak positive selection	45	Unigene0000537	GO:0043412	Biological Process	macromolecule modification	1	2505	0.453767	0.54452
T2 Vs T3	weak positive selection	46	Unigene0000537;Unigene0023454	GO:0044238	Biological Process	primary metabolic process	2	6981	0.513062	0.60229
T2 Vs T3	weak positive selection	47	Unigene0020648	GO:0050789	Biological Process	regulation of biological process	1	3070	0.53222	0.602445
T2 Vs T3	weak positive selection	48	Unigene0000537	GO:0050896	Biological Process	response to stimulus	1	3095	0.535506	0.602445
T2 Vs T3	weak positive selection	49	Unigene0020648	GO:0065007	Biological Process	biological regulation	1	3358	0.569146	0.627222
T2 Vs T3	weak positive selection	50	Unigene0000537;Unigene0023454	GO:0044237	Biological Process	cellular metabolic process	2	7835	0.605703	0.654159
T2 Vs T3	weak positive selection	51	Unigene0000537;Unigene0023454	GO:0071704	Biological Process	organic substance metabolic process	2	8097	0.633597	0.670867
T2 Vs T3	weak positive selection	52	Unigene0000537;Unigene0023454	GO:0009987	Biological Process	cellular process	2	9924	0.812539	0.843791
T2 Vs T3	weak positive selection	53	Unigene0000537;Unigene0023454	GO:0008152	Biological Process	metabolic process	2	10434	0.855229	0.871365
T2 Vs T3	weak positive selection	54	Unigene0000537	GO:0044699	Biological Process	single-organism process	1	7634	0.912668	0.912668

## Sheet: T3
Table S3 Summary of GO enrichment analysis of T3
Species pairs	Type of positive selection	#	Gene ID	GO ID	GO class	Description	GeneRatio	BgRatio	pvalue	p.adjust
T1 Vs T3	Strong positive selection	1	Unigene0035816	GO:0016301	Molecular Function	kinase activity	1	1757	0.331	0.949319
T1 Vs T3	Strong positive selection	2	Unigene0035816	GO:0016772	Molecular Function	transferase activity, transferring phosphorus-containing groups	1	2409	0.432205	0.949319
T1 Vs T3	Strong positive selection	3	Unigene0035816	GO:0016740	Molecular Function	transferase activity	1	4201	0.656759	0.949319
T1 Vs T3	Strong positive selection	4	Unigene0022576;Unigene0035816	GO:0003824	Molecular Function	catalytic activity	2	9540	0.759455	0.949319
T1 Vs T3	Strong positive selection	5	Unigene0016880	GO:0005488	Molecular Function	binding	1	8888	0.951116	0.951116
T1 Vs T3	Weak positive selection	1	Unigene0033665	GO:0009532	Cellular Component	plastid stroma	1	420	0.046661	0.699922
T1 Vs T3	Weak positive selection	2	Unigene0033665	GO:0044435	Cellular Component	plastid part	1	899	0.099878	0.725634
T1 Vs T3	Weak positive selection	3	Unigene0033665	GO:0009536	Cellular Component	plastid	1	1713	0.190312	0.725634
T1 Vs T3	Weak positive selection	4	Unigene0033665	GO:0044446	Cellular Component	intracellular organelle part	1	1902	0.21131	0.725634
T1 Vs T3	Weak positive selection	5	Unigene0033665	GO:0044422	Cellular Component	organelle part	1	2328	0.258638	0.725634
T1 Vs T3	Weak positive selection	6	Unigene0033665	GO:0044444	Cellular Component	cytoplasmic part	1	3015	0.334963	0.725634
T1 Vs T3	Weak positive selection	7	Unigene0033665	GO:0005737	Cellular Component	cytoplasm	1	3048	0.338629	0.725634
T1 Vs T3	Weak positive selection	8	Unigene0033665	GO:0043231	Cellular Component	intracellular membrane-bounded organelle	1	4974	0.552605	0.764693
T1 Vs T3	Weak positive selection	9	Unigene0033665	GO:0043227	Cellular Component	membrane-bounded organelle	1	5058	0.561938	0.764693
T1 Vs T3	Weak positive selection	10	Unigene0033665	GO:0043229	Cellular Component	intracellular organelle	1	5365	0.596045	0.764693
T1 Vs T3	Weak positive selection	11	Unigene0033665	GO:0043226	Cellular Component	organelle	1	5430	0.603266	0.764693
T1 Vs T3	Weak positive selection	12	Unigene0033665	GO:0044424	Cellular Component	intracellular part	1	6500	0.722142	0.764693
T1 Vs T3	Weak positive selection	13	Unigene0033665	GO:0005622	Cellular Component	intracellular	1	6525	0.724919	0.764693
T1 Vs T3	Weak positive selection	14	Unigene0033665	GO:0044464	Cellular Component	cell part	1	6880	0.76436	0.764693
T1 Vs T3	Weak positive selection	15	Unigene0033665	GO:0005623	Cellular Component	cell	1	6883	0.764693	0.764693
T1 Vs T3	Weak positive selection	1	Unigene0033665	GO:0016744	Molecular Function	transferase activity, transferring aldehyde or ketonic groups	1	10	0.00214	0.049212
T1 Vs T3	Weak positive selection	2	Unigene0033665	GO:0019842	Molecular Function	vitamin binding	1	35	0.007475	0.085967
T1 Vs T3	Weak positive selection	3	Unigene0005744	GO:0016836	Molecular Function	hydro-lyase activity	1	80	0.017032	0.130577
T1 Vs T3	Weak positive selection	4	Unigene0005744	GO:0016835	Molecular Function	carbon-oxygen lyase activity	1	126	0.026737	0.153737
T1 Vs T3	Weak positive selection	5	Unigene0026824	GO:0008194	Molecular Function	UDP-glycosyltransferase activity	1	195	0.041175	0.184286
T1 Vs T3	Weak positive selection	6	Unigene0033665	GO:0000166	Molecular Function	nucleotide binding	1	305	0.063895	0.184286
T1 Vs T3	Weak positive selection	7	Unigene0033665	GO:1901265	Molecular Function	nucleoside phosphate binding	1	305	0.063895	0.184286
T1 Vs T3	Weak positive selection	8	Unigene0005744	GO:0016829	Molecular Function	lyase activity	1	306	0.064099	0.184286
T1 Vs T3	Weak positive selection	9	Unigene0026824	GO:0016757	Molecular Function	transferase activity, transferring glycosyl groups	1	542	0.11162	0.285252
T1 Vs T3	Weak positive selection	10	Unigene0005744;Unigene0033665	GO:0036094	Molecular Function	small molecule binding	2	3816	0.182087	0.4188
T1 Vs T3	Weak positive selection	11	Unigene0026824;Unigene0033665	GO:0016740	Molecular Function	transferase activity	2	4201	0.215748	0.45111
T1 Vs T3	Weak positive selection	12	Unigene0005744;Unigene0026824;Unigene0033665	GO:0003824	Molecular Function	catalytic activity	3	9540	0.315574	0.524178
T1 Vs T3	Weak positive selection	13	Unigene0005744;Unigene0033665	GO:1901363	Molecular Function	heterocyclic compound binding	2	5337	0.3247	0.524178
T1 Vs T3	Weak positive selection	14	Unigene0033665	GO:0046872	Molecular Function	metal ion binding	1	1945	0.361321	0.524178
T1 Vs T3	Weak positive selection	15	Unigene0005744;Unigene0033665	GO:0097159	Molecular Function	organic cyclic compound binding	2	5821	0.374345	0.524178
T1 Vs T3	Weak positive selection	16	Unigene0005744	GO:0001883	Molecular Function	purine nucleoside binding	1	2658	0.467984	0.524178
T1 Vs T3	Weak positive selection	17	Unigene0005744	GO:0032549	Molecular Function	ribonucleoside binding	1	2658	0.467984	0.524178
T1 Vs T3	Weak positive selection	18	Unigene0005744	GO:0032550	Molecular Function	purine ribonucleoside binding	1	2658	0.467984	0.524178
T1 Vs T3	Weak positive selection	19	Unigene0005744	GO:0001882	Molecular Function	nucleoside binding	1	2672	0.46995	0.524178
T1 Vs T3	Weak positive selection	20	Unigene0033665	GO:0043169	Molecular Function	cation binding	1	2700	0.473867	0.524178
T1 Vs T3	Weak positive selection	21	Unigene0005744	GO:0097367	Molecular Function	carbohydrate derivative binding	1	2734	0.478597	0.524178
T1 Vs T3	Weak positive selection	22	Unigene0033665	GO:0043167	Molecular Function	ion binding	1	2987	0.512909	0.536223
T1 Vs T3	Weak positive selection	23	Unigene0005744;Unigene0033665	GO:0005488	Molecular Function	binding	2	8888	0.696637	0.696637
T1 Vs T3	Weak positive selection	1	Unigene0033665	GO:0006549	Biological Process	isoleucine metabolic process	1	9	0.002056	0.062804
T1 Vs T3	Weak positive selection	2	Unigene0033665	GO:0006573	Biological Process	valine metabolic process	1	11	0.002512	0.062804
T1 Vs T3	Weak positive selection	3	Unigene0033665	GO:0009081	Biological Process	branched-chain amino acid metabolic process	1	30	0.006841	0.114025
T1 Vs T3	Weak positive selection	4	Unigene0005744;Unigene0033665	GO:1901564	Biological Process	organonitrogen compound metabolic process	2	1232	0.024759	0.255348
T1 Vs T3	Weak positive selection	5	Unigene0005744	GO:0019362	Biological Process	pyridine nucleotide metabolic process	1	150	0.033895	0.255348
T1 Vs T3	Weak positive selection	6	Unigene0005744	GO:0072524	Biological Process	pyridine-containing compound metabolic process	1	155	0.035012	0.255348
T1 Vs T3	Weak positive selection	7	Unigene0005744	GO:0006733	Biological Process	oxidoreduction coenzyme metabolic process	1	167	0.037688	0.255348
T1 Vs T3	Weak positive selection	8	Unigene0005744;Unigene0033665	GO:0044281	Biological Process	small molecule metabolic process	2	1968	0.060677	0.255348
T1 Vs T3	Weak positive selection	9	Unigene0033665	GO:0008652	Biological Process	cellular amino acid biosynthetic process	1	277	0.061987	0.255348
T1 Vs T3	Weak positive selection	10	Unigene0033665	GO:1901605	Biological Process	alpha-amino acid metabolic process	1	289	0.064613	0.255348
T1 Vs T3	Weak positive selection	11	Unigene0005744	GO:0006732	Biological Process	coenzyme metabolic process	1	315	0.070286	0.255348
T1 Vs T3	Weak positive selection	12	Unigene0033665	GO:0016053	Biological Process	organic acid biosynthetic process	1	356	0.079184	0.255348
T1 Vs T3	Weak positive selection	13	Unigene0033665	GO:0046394	Biological Process	carboxylic acid biosynthetic process	1	356	0.079184	0.255348
T1 Vs T3	Weak positive selection	14	Unigene0031928	GO:0009725	Biological Process	response to hormone	1	389	0.086305	0.255348
T1 Vs T3	Weak positive selection	15	Unigene0005744	GO:0009117	Biological Process	nucleotide metabolic process	1	395	0.087596	0.255348
T1 Vs T3	Weak positive selection	16	Unigene0005744	GO:0006753	Biological Process	nucleoside phosphate metabolic process	1	420	0.092961	0.255348
T1 Vs T3	Weak positive selection	17	Unigene0005744	GO:0051186	Biological Process	cofactor metabolic process	1	448	0.098945	0.255348
T1 Vs T3	Weak positive selection	18	Unigene0033665	GO:0044283	Biological Process	small molecule biosynthetic process	1	453	0.10001	0.255348
T1 Vs T3	Weak positive selection	19	Unigene0005744	GO:0055086	Biological Process	nucleobase-containing small molecule metabolic process	1	457	0.100862	0.255348
T1 Vs T3	Weak positive selection	20	Unigene0031928	GO:0009719	Biological Process	response to endogenous stimulus	1	463	0.102139	0.255348
T1 Vs T3	Weak positive selection	21	Unigene0033665	GO:0006520	Biological Process	cellular amino acid metabolic process	1	573	0.125337	0.289947
T1 Vs T3	Weak positive selection	22	Unigene0031928;Unigene0033665	GO:0050896	Biological Process	response to stimulus	2	2997	0.132569	0.289947
T1 Vs T3	Weak positive selection	23	Unigene0005744;Unigene0033665	GO:0006807	Biological Process	nitrogen compound metabolic process	2	3007	0.133376	0.289947
T1 Vs T3	Weak positive selection	24	Unigene0005744	GO:0019637	Biological Process	organophosphate metabolic process	1	654	0.142161	0.296168
T1 Vs T3	Weak positive selection	25	Unigene0033665	GO:1901566	Biological Process	organonitrogen compound biosynthetic process	1	742	0.160193	0.320385
T1 Vs T3	Weak positive selection	26	Unigene0031928	GO:0010033	Biological Process	response to organic substance	1	888	0.189549	0.364517
T1 Vs T3	Weak positive selection	27	Unigene0033665	GO:0044711	Biological Process	single-organism biosynthetic process	1	1063	0.223824	0.414489
T1 Vs T3	Weak positive selection	28	Unigene0005744;Unigene0033665	GO:0044710	Biological Process	single-organism metabolic process	2	4348	0.25647	0.441422
T1 Vs T3	Weak positive selection	29	Unigene0033665	GO:0019752	Biological Process	carboxylic acid metabolic process	1	1314	0.271278	0.441422
T1 Vs T3	Weak positive selection	30	Unigene0031928	GO:0042221	Biological Process	response to chemical	1	1318	0.272018	0.441422
T1 Vs T3	Weak positive selection	31	Unigene0033665	GO:0043436	Biological Process	oxoacid metabolic process	1	1374	0.282327	0.441422
T1 Vs T3	Weak positive selection	32	Unigene0033665	GO:0006082	Biological Process	organic acid metabolic process	1	1375	0.28251	0.441422
T1 Vs T3	Weak positive selection	33	Unigene0033665	GO:0006950	Biological Process	response to stress	1	1569	0.317465	0.481008
T1 Vs T3	Weak positive selection	34	Unigene0005744;Unigene0033665	GO:0044763	Biological Process	single-organism cellular process	2	5280	0.35524	0.522411
T1 Vs T3	Weak positive selection	35	Unigene0033665	GO:0044249	Biological Process	cellular biosynthetic process	1	2266	0.433667	0.574727
T1 Vs T3	Weak positive selection	36	Unigene0033665	GO:1901576	Biological Process	organic substance biosynthetic process	1	2293	0.437881	0.574727
T1 Vs T3	Weak positive selection	37	Unigene0005744	GO:0006796	Biological Process	phosphate-containing compound metabolic process	1	2312	0.440834	0.574727
T1 Vs T3	Weak positive selection	38	Unigene0005744	GO:0006139	Biological Process	nucleobase-containing compound metabolic process	1	2318	0.441764	0.574727
T1 Vs T3	Weak positive selection	39	Unigene0005744	GO:0006793	Biological Process	phosphorus metabolic process	1	2369	0.44963	0.574727
T1 Vs T3	Weak positive selection	40	Unigene0033665	GO:0009058	Biological Process	biosynthetic process	1	2469	0.464839	0.574727
T1 Vs T3	Weak positive selection	41	Unigene0005744	GO:0046483	Biological Process	heterocycle metabolic process	1	2544	0.476059	0.574727
T1 Vs T3	Weak positive selection	42	Unigene0005744	GO:0034641	Biological Process	cellular nitrogen compound metabolic process	1	2634	0.489315	0.574727
T1 Vs T3	Weak positive selection	43	Unigene0005744	GO:0006725	Biological Process	cellular aromatic compound metabolic process	1	2701	0.499037	0.574727
T1 Vs T3	Weak positive selection	44	Unigene0005744	GO:1901360	Biological Process	organic cyclic compound metabolic process	1	2798	0.512893	0.574727
T1 Vs T3	Weak positive selection	45	Unigene0005744;Unigene0033665	GO:0044238	Biological Process	primary metabolic process	2	6714	0.517254	0.574727
T1 Vs T3	Weak positive selection	46	Unigene0005744;Unigene0033665	GO:0044699	Biological Process	single-organism process	2	7302	0.5841	0.634891
T1 Vs T3	Weak positive selection	47	Unigene0005744;Unigene0033665	GO:0044237	Biological Process	cellular metabolic process	2	7569	0.614071	0.653267
T1 Vs T3	Weak positive selection	48	Unigene0005744;Unigene0033665	GO:0071704	Biological Process	organic substance metabolic process	2	7760	0.635283	0.661753
T1 Vs T3	Weak positive selection	49	Unigene0005744;Unigene0033665	GO:0009987	Biological Process	cellular process	2	9565	0.819155	0.835872
T1 Vs T3	Weak positive selection	50	Unigene0005744;Unigene0033665	GO:0008152	Biological Process	metabolic process	2	10003	0.857134	0.857134
T2 Vs T3	Strong positive selection	1	Unigene0020145	GO:0043231	Cellular Component	intracellular membrane-bounded organelle	1	4974	0.552605	0.764693
T2 Vs T3	Strong positive selection	2	Unigene0020145	GO:0043227	Cellular Component	membrane-bounded organelle	1	5058	0.561938	0.764693
T2 Vs T3	Strong positive selection	3	Unigene0020145	GO:0043229	Cellular Component	intracellular organelle	1	5365	0.596045	0.764693
T2 Vs T3	Strong positive selection	4	Unigene0020145	GO:0043226	Cellular Component	organelle	1	5430	0.603266	0.764693
T2 Vs T3	Strong positive selection	5	Unigene0020145	GO:0044424	Cellular Component	intracellular part	1	6500	0.722142	0.764693
T2 Vs T3	Strong positive selection	6	Unigene0020145	GO:0005622	Cellular Component	intracellular	1	6525	0.724919	0.764693
T2 Vs T3	Strong positive selection	7	Unigene0020145	GO:0044464	Cellular Component	cell part	1	6880	0.76436	0.764693
T2 Vs T3	Strong positive selection	8	Unigene0020145	GO:0005623	Cellular Component	cell	1	6883	0.764693	0.764693
T2 Vs T3	Strong positive selection	1	Unigene0020145	GO:0046983	Molecular Function	protein dimerization activity	1	164	0.034706	0.233406
T2 Vs T3	Strong positive selection	2	Unigene0020145	GO:0001071	Molecular Function	nucleic acid binding transcription factor activity	1	275	0.057734	0.233406
T2 Vs T3	Strong positive selection	3	Unigene0020145	GO:0003677	Molecular Function	DNA binding	1	278	0.058351	0.233406
T2 Vs T3	Strong positive selection	4	Unigene0023884;Unigene0035816	GO:0016772	Molecular Function	transferase activity, transferring phosphorus-containing groups	2	2409	0.07849	0.235471
T2 Vs T3	Strong positive selection	5	Unigene0020145	GO:0005515	Molecular Function	protein binding	1	990	0.197351	0.431496
T2 Vs T3	Strong positive selection	6	Unigene0023884;Unigene0035816	GO:0016740	Molecular Function	transferase activity	2	4201	0.215748	0.431496
T2 Vs T3	Strong positive selection	7	Unigene0035816	GO:0016301	Molecular Function	kinase activity	1	1757	0.331	0.500425
T2 Vs T3	Strong positive selection	8	Unigene0020145	GO:0003676	Molecular Function	nucleic acid binding	1	1773	0.333617	0.500425
T2 Vs T3	Strong positive selection	9	Unigene0023884;Unigene0035816	GO:0003824	Molecular Function	catalytic activity	2	9540	0.759455	0.873021
T2 Vs T3	Strong positive selection	10	Unigene0020145	GO:1901363	Molecular Function	heterocyclic compound binding	1	5337	0.762726	0.873021
T2 Vs T3	Strong positive selection	11	Unigene0020145	GO:0097159	Molecular Function	organic cyclic compound binding	1	5821	0.80027	0.873021
T2 Vs T3	Strong positive selection	12	Unigene0020145	GO:0005488	Molecular Function	binding	1	8888	0.951116	0.951116
T2 Vs T3	Strong positive selection	1	Unigene0020145	GO:0006355	Biological Process	regulation of transcription, DNA-templated	1	411	0.061646	0.261968
T2 Vs T3	Strong positive selection	2	Unigene0020145	GO:1903506	Biological Process	regulation of nucleic acid-templated transcription	1	411	0.061646	0.261968
T2 Vs T3	Strong positive selection	3	Unigene0020145	GO:2001141	Biological Process	regulation of RNA biosynthetic process	1	414	0.062088	0.261968
T2 Vs T3	Strong positive selection	4	Unigene0020145	GO:0051252	Biological Process	regulation of RNA metabolic process	1	417	0.062531	0.261968
T2 Vs T3	Strong positive selection	5	Unigene0020145	GO:2000112	Biological Process	regulation of cellular macromolecule biosynthetic process	1	469	0.070187	0.261968
T2 Vs T3	Strong positive selection	6	Unigene0020145	GO:0010556	Biological Process	regulation of macromolecule biosynthetic process	1	474	0.070922	0.261968
T2 Vs T3	Strong positive selection	7	Unigene0020145	GO:0031326	Biological Process	regulation of cellular biosynthetic process	1	482	0.072096	0.261968
T2 Vs T3	Strong positive selection	8	Unigene0020145	GO:0019219	Biological Process	regulation of nucleobase-containing compound metabolic process	1	508	0.075909	0.261968
T2 Vs T3	Strong positive selection	9	Unigene0020145	GO:0009889	Biological Process	regulation of biosynthetic process	1	509	0.076055	0.261968
T2 Vs T3	Strong positive selection	10	Unigene0020145	GO:0051171	Biological Process	regulation of nitrogen compound metabolic process	1	568	0.084676	0.262497
T2 Vs T3	Strong positive selection	11	Unigene0020145	GO:0080090	Biological Process	regulation of primary metabolic process	1	746	0.110442	0.297172
T2 Vs T3	Strong positive selection	12	Unigene0020145	GO:0031323	Biological Process	regulation of cellular metabolic process	1	778	0.115034	0.297172
T2 Vs T3	Strong positive selection	13	Unigene0020145	GO:0010468	Biological Process	regulation of gene expression	1	1216	0.176705	0.421374
T2 Vs T3	Strong positive selection	14	Unigene0020145	GO:0060255	Biological Process	regulation of macromolecule metabolic process	1	1415	0.203989	0.45169
T2 Vs T3	Strong positive selection	15	Unigene0020145	GO:0019222	Biological Process	regulation of metabolic process	1	1693	0.241334	0.498757
T2 Vs T3	Strong positive selection	16	Unigene0020145	GO:0050794	Biological Process	regulation of cellular process	1	2014	0.283339	0.519098
T2 Vs T3	Strong positive selection	17	Unigene0020145	GO:0006464	Biological Process	cellular protein modification process	1	2136	0.29899	0.519098
T2 Vs T3	Strong positive selection	18	Unigene0020145	GO:0036211	Biological Process	protein modification process	1	2155	0.301412	0.519098
T2 Vs T3	Strong positive selection	19	Unigene0020145	GO:0043412	Biological Process	macromolecule modification	1	2393	0.331394	0.540696
T2 Vs T3	Strong positive selection	20	Unigene0020145	GO:0044267	Biological Process	cellular protein metabolic process	1	2659	0.364126	0.564395
T2 Vs T3	Strong positive selection	21	Unigene0020145	GO:0050789	Biological Process	regulation of biological process	1	2984	0.403002	0.584375
T2 Vs T3	Strong positive selection	22	Unigene0020145	GO:0019538	Biological Process	protein metabolic process	1	3084	0.414718	0.584375
T2 Vs T3	Strong positive selection	23	Unigene0020145	GO:0065007	Biological Process	biological regulation	1	3251	0.434023	0.584988
T2 Vs T3	Strong positive selection	24	Unigene0020145	GO:0044260	Biological Process	cellular macromolecule metabolic process	1	4946	0.611651	0.79005
T2 Vs T3	Strong positive selection	25	Unigene0020145	GO:0043170	Biological Process	macromolecule metabolic process	1	5844	0.692242	0.85838
T2 Vs T3	Strong positive selection	26	Unigene0020145	GO:0044238	Biological Process	primary metabolic process	1	6714	0.761391	0.890336
T2 Vs T3	Strong positive selection	27	Unigene0004660	GO:0044699	Biological Process	single-organism process	1	7302	0.80315	0.890336
T2 Vs T3	Strong positive selection	28	Unigene0020145	GO:0044237	Biological Process	cellular metabolic process	1	7569	0.820786	0.890336
T2 Vs T3	Strong positive selection	29	Unigene0020145	GO:0071704	Biological Process	organic substance metabolic process	1	7760	0.832895	0.890336
T2 Vs T3	Strong positive selection	30	Unigene0020145	GO:0009987	Biological Process	cellular process	1	9565	0.926415	0.943406
T2 Vs T3	Strong positive selection	31	Unigene0020145	GO:0008152	Biological Process	metabolic process	1	10003	0.943406	0.943406
T2 Vs T3	Weak positive selection	1	Unigene0005080;Unigene0021028	GO:0031224	Cellular Component	intrinsic component of membrane	2	2305	0.065557	0.303729
T2 Vs T3	Weak positive selection	2	Unigene0005080	GO:0005911	Cellular Component	cell-cell junction	1	347	0.07562	0.303729
T2 Vs T3	Weak positive selection	3	Unigene0005080	GO:0030054	Cellular Component	cell junction	1	347	0.07562	0.303729
T2 Vs T3	Weak positive selection	4	Unigene0005080;Unigene0021028	GO:0044425	Cellular Component	membrane part	2	2562	0.080994	0.303729
T2 Vs T3	Weak positive selection	5	Unigene0005080;Unigene0021028	GO:0016020	Cellular Component	membrane	2	3684	0.16749	0.502469
T2 Vs T3	Weak positive selection	6	Unigene0021028	GO:0031090	Cellular Component	organelle membrane	1	997	0.209273	0.523182
T2 Vs T3	Weak positive selection	7	Unigene0021028	GO:0044422	Cellular Component	organelle part	1	2328	0.450404	0.944651
T2 Vs T3	Weak positive selection	8	Unigene0021028	GO:0043231	Cellular Component	intracellular membrane-bounded organelle	1	4974	0.799865	0.944651
T2 Vs T3	Weak positive selection	9	Unigene0021028	GO:0043227	Cellular Component	membrane-bounded organelle	1	5058	0.808129	0.944651
T2 Vs T3	Weak positive selection	10	Unigene0021028	GO:0043229	Cellular Component	intracellular organelle	1	5365	0.836847	0.944651
T2 Vs T3	Weak positive selection	11	Unigene0021028	GO:0043226	Cellular Component	organelle	1	5430	0.842629	0.944651
T2 Vs T3	Weak positive selection	12	Unigene0021028	GO:0044424	Cellular Component	intracellular part	1	6500	0.922817	0.944651
T2 Vs T3	Weak positive selection	13	Unigene0021028	GO:0005622	Cellular Component	intracellular	1	6525	0.924353	0.944651
T2 Vs T3	Weak positive selection	14	Unigene0021028	GO:0044464	Cellular Component	cell part	1	6880	0.944494	0.944651
T2 Vs T3	Weak positive selection	15	Unigene0021028	GO:0005623	Cellular Component	cell	1	6883	0.944651	0.944651
T2 Vs T3	Weak positive selection	1	Unigene0021028	GO:0004175	Molecular Function	endopeptidase activity	1	245	0.068134	0.408982
T2 Vs T3	Weak positive selection	2	Unigene0021028	GO:0070011	Molecular Function	peptidase activity, acting on L-amino acid peptides	1	423	0.115407	0.408982
T2 Vs T3	Weak positive selection	3	Unigene0021028	GO:0008233	Molecular Function	peptidase activity	1	464	0.126035	0.408982
T2 Vs T3	Weak positive selection	4	Unigene0005080;Unigene0024492	GO:0001883	Molecular Function	purine nucleoside binding	2	2658	0.165158	0.408982
T2 Vs T3	Weak positive selection	5	Unigene0005080;Unigene0024492	GO:0032549	Molecular Function	ribonucleoside binding	2	2658	0.165158	0.408982
T2 Vs T3	Weak positive selection	6	Unigene0005080;Unigene0024492	GO:0032550	Molecular Function	purine ribonucleoside binding	2	2658	0.165158	0.408982
T2 Vs T3	Weak positive selection	7	Unigene0005080;Unigene0024492	GO:0001882	Molecular Function	nucleoside binding	2	2672	0.166653	0.408982
T2 Vs T3	Weak positive selection	8	Unigene0005080;Unigene0024492	GO:0097367	Molecular Function	carbohydrate derivative binding	2	2734	0.173326	0.408982
T2 Vs T3	Weak positive selection	9	Unigene0034478;Unigene0021028	GO:0016787	Molecular Function	hydrolase activity	2	2752	0.175278	0.408982
T2 Vs T3	Weak positive selection	10	Unigene0005080;Unigene0024492	GO:0036094	Molecular Function	small molecule binding	2	3816	0.299909	0.581643
T2 Vs T3	Weak positive selection	11	Unigene0005080	GO:0004672	Molecular Function	protein kinase activity	1	1275	0.317269	0.581643
T2 Vs T3	Weak positive selection	12	Unigene0005080	GO:0016773	Molecular Function	phosphotransferase activity, alcohol group as acceptor	1	1346	0.332367	0.581643
T2 Vs T3	Weak positive selection	13	Unigene0005080	GO:0016301	Molecular Function	kinase activity	1	1757	0.414905	0.648679
T2 Vs T3	Weak positive selection	14	Unigene0005080;Unigene0024492	GO:1901363	Molecular Function	heterocyclic compound binding	2	5337	0.491543	0.648679
T2 Vs T3	Weak positive selection	15	Unigene0005080	GO:0016772	Molecular Function	transferase activity, transferring phosphorus-containing groups	1	2409	0.529844	0.648679
T2 Vs T3	Weak positive selection	16	Unigene0005080;Unigene0024492;Unigene0021028	GO:0005488	Molecular Function	binding	3	8888	0.535202	0.648679
T2 Vs T3	Weak positive selection	17	Unigene0005080;Unigene0024492	GO:0097159	Molecular Function	organic cyclic compound binding	2	5821	0.551294	0.648679
T2 Vs T3	Weak positive selection	18	Unigene0021028	GO:0043169	Molecular Function	cation binding	1	2700	0.57527	0.648679
T2 Vs T3	Weak positive selection	19	Unigene0021028	GO:0043167	Molecular Function	ion binding	1	2987	0.616766	0.648679
T2 Vs T3	Weak positive selection	20	Unigene0005080;Unigene0034478;Unigene0021028	GO:0003824	Molecular Function	catalytic activity	3	9540	0.61779	0.648679
T2 Vs T3	Weak positive selection	21	Unigene0005080	GO:0016740	Molecular Function	transferase activity	1	4201	0.759689	0.759689
T2 Vs T3	Weak positive selection	1	Unigene0022352	GO:0010506	Biological Process	regulation of autophagy	1	4	0.000914	0.039449
T2 Vs T3	Weak positive selection	2	Unigene0022352	GO:0031329	Biological Process	regulation of cellular catabolic process	1	7	0.001599	0.039449
T2 Vs T3	Weak positive selection	3	Unigene0022352	GO:0009894	Biological Process	regulation of catabolic process	1	16	0.003653	0.039449
T2 Vs T3	Weak positive selection	4	Unigene0021028	GO:0016485	Biological Process	protein processing	1	16	0.003653	0.039449
T2 Vs T3	Weak positive selection	5	Unigene0021028	GO:0051604	Biological Process	protein maturation	1	16	0.003653	0.039449
T2 Vs T3	Weak positive selection	6	Unigene0005080	GO:0015833	Biological Process	peptide transport	1	53	0.012065	0.103566
T2 Vs T3	Weak positive selection	7	Unigene0005080	GO:0042886	Biological Process	amide transport	1	59	0.013425	0.103566
T2 Vs T3	Weak positive selection	8	Unigene0005080	GO:0000302	Biological Process	response to reactive oxygen species	1	116	0.026281	0.163711
T2 Vs T3	Weak positive selection	9	Unigene0005080	GO:0009642	Biological Process	response to light intensity	1	132	0.029869	0.163711
T2 Vs T3	Weak positive selection	10	Unigene0005080	GO:0006979	Biological Process	response to oxidative stress	1	134	0.030317	0.163711
T2 Vs T3	Weak positive selection	11	Unigene0021028	GO:0016482	Biological Process	cytoplasmic transport	1	244	0.054741	0.253266
T2 Vs T3	Weak positive selection	12	Unigene0005080	GO:0071705	Biological Process	nitrogen compound transport	1	251	0.056281	0.253266
T2 Vs T3	Weak positive selection	13	Unigene0005080	GO:0006468	Biological Process	protein phosphorylation	1	302	0.067452	0.260812
T2 Vs T3	Weak positive selection	14	Unigene0005080;Unigene0021028	GO:0006810	Biological Process	transport	2	2093	0.068148	0.260812
T2 Vs T3	Weak positive selection	15	Unigene0021028	GO:0006508	Biological Process	proteolysis	1	381	0.084582	0.260812
T2 Vs T3	Weak positive selection	16	Unigene0005080;Unigene0021028	GO:0051234	Biological Process	establishment of localization	2	2392	0.087502	0.260812
T2 Vs T3	Weak positive selection	17	Unigene0005080	GO:0033554	Biological Process	cellular response to stress	1	426	0.094245	0.260812
T2 Vs T3	Weak positive selection	18	Unigene0005080;Unigene0021028	GO:0051179	Biological Process	localization	2	2504	0.095269	0.260812
T2 Vs T3	Weak positive selection	19	Unigene0005080	GO:1901700	Biological Process	response to oxygen-containing compound	1	432	0.095528	0.260812
T2 Vs T3	Weak positive selection	20	Unigene0005080	GO:0016310	Biological Process	phosphorylation	1	437	0.096597	0.260812
T2 Vs T3	Weak positive selection	21	Unigene0005080	GO:0009416	Biological Process	response to light stimulus	1	460	0.101501	0.261002
T2 Vs T3	Weak positive selection	22	Unigene0005080;Unigene0021028	GO:0044267	Biological Process	cellular protein metabolic process	2	2659	0.106462	0.261316
T2 Vs T3	Weak positive selection	23	Unigene0005080	GO:0009314	Biological Process	response to radiation	1	533	0.116948	0.274574
T2 Vs T3	Weak positive selection	24	Unigene0005080;Unigene0021028	GO:0019538	Biological Process	protein metabolic process	2	3084	0.139647	0.299112
T2 Vs T3	Weak positive selection	25	Unigene0021028	GO:0046907	Biological Process	intracellular transport	1	660	0.143398	0.299112
T2 Vs T3	Weak positive selection	26	Unigene0021028	GO:0051649	Biological Process	establishment of localization in cell	1	663	0.144017	0.299112
T2 Vs T3	Weak positive selection	27	Unigene0021028	GO:0051641	Biological Process	cellular localization	1	691	0.149773	0.299547
T2 Vs T3	Weak positive selection	28	Unigene0022352	GO:0031323	Biological Process	regulation of cellular metabolic process	1	778	0.167496	0.323028
T2 Vs T3	Weak positive selection	29	Unigene0005080	GO:0071702	Biological Process	organic substance transport	1	948	0.201412	0.36714
T2 Vs T3	Weak positive selection	30	Unigene0005080	GO:0009628	Biological Process	response to abiotic stimulus	1	961	0.203967	0.36714
T2 Vs T3	Weak positive selection	31	Unigene0021028	GO:0010467	Biological Process	gene expression	1	1199	0.249784	0.435107
T2 Vs T3	Weak positive selection	32	Unigene0005080	GO:0042221	Biological Process	response to chemical	1	1318	0.272018	0.457186
T2 Vs T3	Weak positive selection	33	Unigene0005080	GO:0051716	Biological Process	cellular response to stimulus	1	1358	0.279392	0.457186
T2 Vs T3	Weak positive selection	34	Unigene0005080	GO:0044765	Biological Process	single-organism transport	1	1565	0.316756	0.465912
T2 Vs T3	Weak positive selection	35	Unigene0005080	GO:0006950	Biological Process	response to stress	1	1569	0.317465	0.465912
T2 Vs T3	Weak positive selection	36	Unigene0005080;Unigene0021028	GO:0044260	Biological Process	cellular macromolecule metabolic process	2	4946	0.31894	0.465912
T2 Vs T3	Weak positive selection	37	Unigene0005080	GO:1902578	Biological Process	single-organism localization	1	1579	0.319236	0.465912
T2 Vs T3	Weak positive selection	38	Unigene0022352	GO:0019222	Biological Process	regulation of metabolic process	1	1693	0.339202	0.482024
T2 Vs T3	Weak positive selection	39	Unigene0022352	GO:0050794	Biological Process	regulation of cellular process	1	2014	0.393317	0.537631
T2 Vs T3	Weak positive selection	40	Unigene0005080	GO:0006464	Biological Process	cellular protein modification process	1	2136	0.413083	0.537631
T2 Vs T3	Weak positive selection	41	Unigene0005080	GO:0036211	Biological Process	protein modification process	1	2155	0.416122	0.537631
T2 Vs T3	Weak positive selection	42	Unigene0005080;Unigene0021028	GO:0043170	Biological Process	macromolecule metabolic process	2	5844	0.418157	0.537631
T2 Vs T3	Weak positive selection	43	Unigene0005080	GO:0006796	Biological Process	phosphate-containing compound metabolic process	1	2312	0.440834	0.543968
T2 Vs T3	Weak positive selection	44	Unigene0005080	GO:0006793	Biological Process	phosphorus metabolic process	1	2369	0.44963	0.543968
T2 Vs T3	Weak positive selection	45	Unigene0005080	GO:0043412	Biological Process	macromolecule modification	1	2393	0.453306	0.543968
T2 Vs T3	Weak positive selection	46	Unigene0005080;Unigene0021028	GO:0044238	Biological Process	primary metabolic process	2	6714	0.517254	0.607211
T2 Vs T3	Weak positive selection	47	Unigene0022352	GO:0050789	Biological Process	regulation of biological process	1	2984	0.538741	0.608077
T2 Vs T3	Weak positive selection	48	Unigene0005080	GO:0050896	Biological Process	response to stimulus	1	2997	0.540513	0.608077
T2 Vs T3	Weak positive selection	49	Unigene0022352	GO:0065007	Biological Process	biological regulation	1	3251	0.574224	0.632818
T2 Vs T3	Weak positive selection	50	Unigene0005080;Unigene0021028	GO:0044237	Biological Process	cellular metabolic process	2	7569	0.614071	0.663197
T2 Vs T3	Weak positive selection	51	Unigene0005080;Unigene0021028	GO:0071704	Biological Process	organic substance metabolic process	2	7760	0.635283	0.672652
T2 Vs T3	Weak positive selection	52	Unigene0005080;Unigene0021028	GO:0009987	Biological Process	cellular process	2	9565	0.819155	0.85066
T2 Vs T3	Weak positive selection	53	Unigene0005080;Unigene0021028	GO:0008152	Biological Process	metabolic process	2	10003	0.857134	0.873307
T2 Vs T3	Weak positive selection	54	Unigene0005080	GO:0044699	Biological Process	single-organism process	1	7302	0.912674	0.912674
