# Supplementary material for: Molecular footprints of selection effects and whole genome duplication (WGD) events in three blueberry species: detected by transcriptome dataset
Source: BMC Plant Biol. 2020 Jun 3;20:250. doi: 10.1186/s12870-020-02461-w (PMC7268529; doi:10.1186/s12870-020-02461-w)
Supplement: Supplementary file 4 — Additional file 4: Table S4. KEGG enrichment summary of unigenes undergone positive selection in three blueberry species. [file 12870_2020_2461_MOESM4_ESM.xlsx]

## Sheet: Table S4
	Table S4: KEGG enrichment summary of unigenes undergone positive selection in blueberry
		T1, T2 and T3 indicate Rabbiteye, Norhtern highbush and Southern highbush blueberry species, respectively.

## Sheet: T1
		Table S4 Summary of KEGG analysis in T1
Species pair	Type of positive selection	#	ID of unigenes	KEGG_Class_B	Pathway	T1.kaks_wp (1)	All (5598)	Pvalue	Qvalue	Pathway ID	Enzyme ID in KEGG
T1 Vs T3	Weak positive selection	1	Unigene0035236	Carbohydrate metabolish	C5-Branched dibasic acid metabolism	1	9	0.001608	0.006788	ko00660	2.2.1.6
T1 Vs T3	Weak positive selection	2	Unigene0035236	Carbohydrate metabolish	Butanoate metabolism	1	18	0.003215	0.006788	ko00650	2.2.1.6
T1 Vs T3	Weak positive selection	3	Unigene0035236	Amino acid metabolish	Valine, leucine and isoleucine biosynthesis	1	19	0.003394	0.006788	ko00290	2.2.1.6
T1 Vs T3	Weak positive selection	4	Unigene0035236	Metabolism of cofactors and vitatmins	Pantothenate and CoA biosynthesis	1	30	0.005359	0.008039	ko00770	2.2.1.6
T1 Vs T3	Weak positive selection	5	Unigene0035236	Global and overview	2-Oxocarboxylic acid metabolism	1	63	0.011254	0.013505	ko01210
T1 Vs T3	Weak positive selection	6	Unigene0035236	Global and overview	Biosynthesis of amino acids	1	279	0.049839	0.049839	ko01230

## Sheet: T2
		Table S4 Summary of KEGG analysis in T2
Species pair	Type of positive selection	#	ID of unigenes	KEGG_Class_B	Pathway	T1.kaks_wp (1)	All (5598)	Pvalue	Qvalue	Pathway ID	Enzyme ID in KEGG
T2 Vs T3	Strong positive selection	1	Unigene0021375	Replication and repair	Base excision repair	1	58	0.020091	0.059435	ko03410	Polε (Long patch BER)
T2 Vs T3	Strong positive selection	2	Unigene0021375	Replication and repair	DNA replication	1	86	0.029718	0.059435	ko03030	ε4 (DNA polymerase ε complex)
T2 Vs T3	Strong positive selection	3	Unigene0021375	Replication and repair	Nucleotide excision repair	1	86	0.029718	0.059435	ko03420	Polε (Long patch BER)
T2 Vs T3	Strong positive selection	4	Unigene0021375	Nucleotide metabolism	Pyrimidine metabolism	1	135	0.046449	0.069674	ko00240	2.7.7.7
T2 Vs T3	Strong positive selection	5	Unigene0021375	Nucleotide metabolism	Purine metabolism	1	176	0.060337	0.072405	ko00230	2.7.7.7
T2 Vs T3	Strong positive selection	6	Unigene0000660	Environmental adaptation	Plant-pathogen interaction	1	434	0.145393	0.145393	ko04626	RPS2
T2 Vs T3	Weak positive selection	1	Unigene0023454	Metabolism of terpenoids and polyketides	Terpenoid backbone biosynthesis	1	62	0.010792	0.010792	ko00900	3.4.24.84

## Sheet: T3
					Table S4 Summary of KEGG analysis in T3
Species pair	Type of positive selection	#	ID of unigenes	KEGG_Class_B	Pathway	T1.kaks_wp (1)	All (5598)	Pvalue	Qvalue	Pathway ID	Enzyme ID in KEGG
T1 Vs T3	Weak positive selection	1	Unigene0033665	Carbohydrate metabolism	C5-Branched dibasic acid metabolism	1	9	0.001657	0.007365	ko00660	2.2.1.6
T1 Vs T3	Weak positive selection	2	Unigene0033665	Amino acid metabolism	Valine, leucine and isoleucine biosynthesis	1	19	0.003498	0.007365	ko00290	2.2.1.6
T1 Vs T3	Weak positive selection	3	Unigene0033665	Carbohydrate metabolism	Butanoate metabolism	1	20	0.003683	0.007365	ko00650	2.2.1.6
T1 Vs T3	Weak positive selection	4	Unigene0033665	Metabolism of cofactors and vitamins	Pantothenate and CoA biosynthesis	1	30	0.005524	0.008286	ko00770	2.2.1.6
T1 Vs T3	Weak positive selection	5	Unigene0033665	Global and Overview	2-Oxocarboxylic acid metabolism	1	69	0.012705	0.015246	ko01210
T1 Vs T3	Weak positive selection	6	Unigene0033665	Global and Overview	Biosynthesis of amino acids	1	275	0.050635	0.050635	ko01230
T2 Vs T3	Strong positive selection	1	Unigene0020145	Replication and repair	Base excision repair	1	53	0.019424	0.063569	ko03410	Polε ((Long patch BER)
T2 Vs T3	Strong positive selection	2	Unigene0020145	Replication and repair	Nucleotide excision repair	1	79	0.028883	0.063569	ko03420	Polε ((Long patch BER)
T2 Vs T3	Strong positive selection	3	Unigene0020145	Replication and repair	DNA replication	1	87	0.031785	0.063569	ko03030	ε4 (DNA polymerase ε complex)
T2 Vs T3	Strong positive selection	4	Unigene0020145	Nucleotide metabolism	Pyrimidine metabolism	1	131	0.047664	0.071496	ko00240	2,7.7.7
T2 Vs T3	Strong positive selection	5	Unigene0020145	Nucleotide metabolism	Purine metabolism	1	181	0.06555	0.07866	ko00230	2.7.7.7
T2 Vs T3	Strong positive selection	6	Unigene0000319	Environmental adaptation	Plant-pathogen interaction	1	386	0.137108	0.137108	ko04626	RPS2
T2 Vs T3	Weak positive selection	1	Unigene002102	Metabolism of terpenoids and polyketides	Terpenoid backbone biosynthesis	1	66	0.012152	0.012152	ko00900	3.4.24.84
